# Supplementary material for: Identification and characterization of a small molecule BFstatin inhibiting BrpR, the transcriptional regulator for biofilm formation of Vibrio vulnificus
Source: Front Microbiol. 2024 Sep 9;15:1468567. doi: 10.3389/fmicb.2024.1468567 (PMC11416940; doi:10.3389/fmicb.2024.1468567)
Supplement: Supplementary file 1 [file Data_Sheet_1.xlsx]

## Sheet: Sheet1
High-throughput screening of 6,696 molecules.
No	Chemical ID	%inhibition
1	000174-A03	-0.0720233
2	000174-B03	-0.0573534
3	000174-C03	-0.0711839
4	000174-D03	-0.0635025
5	000174-E03	-0.0206002
6	000174-F03	-0.0451424
7	000174-G03	-0.0305498
8	000174-H03	-0.0227249
9	000174-A04	0.0869361
10	000174-B04	0.0157943
11	000174-C04	0.0629378
12	000174-D04	0.0278193
13	000174-E04	0.0142075
14	000174-F04	0.0288372
15	000174-G04	0.0137472
16	000174-H04	0.0300602
17	000174-A05	0.105969
18	000174-B05	0.0283808
19	000174-C05	0.0215786
20	000174-D05	0.110813
21	000174-E05	0.00947866
22	000174-F05	0.0374886
23	000174-G05	-0.0150097
24	000174-H05	0.0399518
25	000174-A06	0.0205584
26	000174-B06	0.0234893
27	000174-C06	0.0211263
28	000174-D06	0.0188841
29	000174-E06	0.0461637
30	000174-F06	0.0549883
31	000174-G06	-0.00811222
32	000174-H06	0.0991577
33	000174-A07	-0.072823
34	000174-B07	-0.0164019
35	000174-C07	0.0404547
36	000174-D07	0.00601863
37	000174-E07	0.0202619
38	000174-F07	0.052817
39	000174-G07	0.00447068
40	000174-H07	0.106171
41	000174-A08	0.11519
42	000174-B08	-0.0669354
43	000174-C08	0.0327185
44	000174-D08	0.0806876
45	000174-E08	0.0363751
46	000174-F08	0.0340371
47	000174-G08	0.0136344
48	000174-H08	-0.0186211
49	000174-A09	0.0228274
50	000174-B09	0.0254771
51	000174-C09	0.0283528
52	000174-D09	0.138693
53	000174-E09	0.0230565
54	000174-F09	0.0172374
55	000174-G09	0.0271523
56	000174-H09	-0.00383799
57	000174-A10	-0.040866
58	000174-B10	-0.0438342
59	000174-C10	-0.00430949
60	000174-D10	-0.0528866
61	000174-E10	-0.0514959
62	000174-F10	-0.00600412
63	000174-G10	-0.0491921
64	000174-H10	-0.0687686
65	000174-A11	-0.169766
66	000174-B11	-0.0584303
67	000174-C11	-0.0618785
68	000174-D11	-0.100497
69	000174-E11	-0.0148828
70	000174-F11	-0.0912251
71	000174-G11	-0.0730651
72	000174-H11	-0.0821049
73	000174-A12	-0.135604
74	000174-B12	-0.0918993
75	000174-C12	-0.0325103
76	000174-D12	-0.104569
77	000174-E12	-0.0929599
78	000174-F12	-0.0859005
79	000174-G12	-0.0384868
80	000174-H12	-0.104475
81	000175-A03	0.0148024
82	000175-B03	0.052239
83	000175-C03	0.0584489
84	000175-D03	0.0828853
85	000175-E03	-0.0222285
86	000175-F03	0.111875
87	000175-G03	0.0644982
88	000175-H03	0.0675705
89	000175-A04	0.0236029
90	000175-B04	-0.119972
91	000175-C04	0.0815014
92	000175-D04	0.113558
93	000175-E04	0.103164
94	000175-F04	0.146441
95	000175-G04	-0.0130263
96	000175-H04	-0.250834
97	000175-A05	-0.00285922
98	000175-B05	0.0246572
99	000175-C05	0.310739
100	000175-D05	0.0884881
101	000175-E05	0.0680935
102	000175-F05	0.0906876
103	000175-G05	0.173428
104	000175-H05	0.0593714
105	000175-A06	-0.104309
106	000175-B06	0.0392229
107	000175-C06	0.0128706
108	000175-D06	0.00383919
109	000175-E06	0.0195913
110	000175-F06	0.0491222
111	000175-G06	0.0554402
112	000175-H06	-0.186777
113	000175-A07	0.0392131
114	000175-B07	0.124847
115	000175-C07	0.169626
116	000175-D07	0.0174088
117	000175-E07	0.00693355
118	000175-F07	0.132338
119	000175-G07	0.048502
120	000175-H07	-0.0709681
121	000175-A08	0.0186927
122	000175-B08	0.0231233
123	000175-C08	-0.00692855
124	000175-D08	0.0272506
125	000175-E08	-0.0131413
126	000175-F08	0.0200509
127	000175-G08	-0.0045108
128	000175-H08	-0.0603245
129	000175-A09	0.0549937
130	000175-B09	0.0703255
131	000175-C09	0.0316108
132	000175-D09	-0.00558735
133	000175-E09	0.00868985
134	000175-F09	0.0200165
135	000175-G09	0.0448825
136	000175-H09	-0.0446565
137	000175-A10	0.111371
138	000175-B10	0.0614512
139	000175-C10	-0.0566627
140	000175-D10	0.000233223
141	000175-E10	-0.0242538
142	000175-F10	-0.00757875
143	000175-G10	0.0165563
144	000175-H10	-0.13273
145	000175-A11	-0.0265748
146	000175-B11	0.0447418
147	000175-C11	0.0345796
148	000175-D11	-0.0575513
149	000175-E11	0.0150269
150	000175-F11	-0.0470047
151	000175-G11	0.0880981
152	000175-H11	-0.102597
153	000175-A12	0.0872126
154	000175-B12	0.0644573
155	000175-C12	0.0265024
156	000175-D12	-0.00224249
157	000175-E12	-0.0398851
158	000175-F12	-0.0194536
159	000175-G12	0.067614
160	000175-H12	-0.0747524
161	000176-A03	0.132404
162	000176-B03	0.08397
163	000176-C03	0.0648745
164	000176-D03	0.0496192
165	000176-E03	0.0728315
166	000176-F03	0.0728373
167	000176-G03	0.00696019
168	000176-H03	-0.0498443
169	000176-A04	0.00471592
170	000176-B04	0.0910164
171	000176-C04	0.028885
172	000176-D04	0.0367754
173	000176-E04	0.0105886
174	000176-F04	0.0270241
175	000176-G04	-0.0091849
176	000176-H04	-0.0734313
177	000176-A05	0.0209379
178	000176-B05	-0.0203535
179	000176-C05	-0.0248567
180	000176-D05	-0.00262138
181	000176-E05	-0.0230875
182	000176-F05	-0.0431205
183	000176-G05	-0.013273
184	000176-H05	-0.0651268
185	000176-A06	0.124734
186	000176-B06	-0.00568607
187	000176-C06	0.149045
188	000176-D06	-0.00652421
189	000176-E06	-0.0250374
190	000176-F06	-0.0339442
191	000176-G06	0.0161158
192	000176-H06	0.0764344
193	000176-A07	0.0268692
194	000176-B07	0.0370291
195	000176-C07	0.0190171
196	000176-D07	-0.275138
197	000176-E07	0.0123414
198	000176-F07	0.031408
199	000176-G07	0.00137369
200	000176-H07	-0.078467
201	000176-A08	0.0385127
202	000176-B08	0.0185744
203	000176-C08	-0.00762156
204	000176-D08	-0.0266653
205	000176-E08	0.0385434
206	000176-F08	-0.0216338
207	000176-G08	-0.0344325
208	000176-H08	-0.0665537
209	000176-A09	0.0124421
210	000176-B09	-0.0447131
211	000176-C09	-0.0303726
212	000176-D09	-0.0238751
213	000176-E09	-0.0404545
214	000176-F09	-0.0473843
215	000176-G09	-0.0517858
216	000176-H09	-0.0652799
217	000176-A10	-0.00642021
218	000176-B10	0.005602
219	000176-C10	0.0646305
220	000176-D10	0.0357029
221	000176-E10	-0.02246
222	000176-F10	0.00404593
223	000176-G10	-0.0579797
224	000176-H10	-0.0284419
225	000176-A11	0.0292497
226	000176-B11	0.0118353
227	000176-C11	0.143478
228	000176-D11	-0.00193547
229	000176-E11	0.0831378
230	000176-F11	-0.0241297
231	000176-G11	0.0200915
232	000176-H11	-0.0293868
233	000176-A12	-0.0766117
234	000176-B12	0.000134647
235	000176-C12	0.0341253
236	000176-D12	0.0036165
237	000176-E12	0.0189866
238	000176-F12	0.0262649
239	000176-G12	0.0963517
240	000176-H12	-0.0617706
241	000177-A03	0.193379
242	000177-B03	0.18054
243	000177-C03	0.0895534
244	000177-D03	0.0599676
245	000177-E03	0.0428266
246	000177-F03	0.00448428
247	000177-G03	0.0101046
248	000177-H03	0.038371
249	000177-A04	0.116992
250	000177-B04	0.12989
251	000177-C04	0.050049
252	000177-D04	0.0513357
253	000177-E04	0.0215344
254	000177-F04	0.0374656
255	000177-G04	0.00708629
256	000177-H04	0.0238381
257	000177-A05	0.101902
258	000177-B05	0.043348
259	000177-C05	0.062334
260	000177-D05	0.0403664
261	000177-E05	0.0267084
262	000177-F05	0.0381703
263	000177-G05	0.0158525
264	000177-H05	0.00637509
265	000177-A06	0.0606242
266	000177-B06	0.0535205
267	000177-C06	0.0515587
268	000177-D06	0.0554958
269	000177-E06	0.0430937
270	000177-F06	0.0626145
271	000177-G06	0.0125978
272	000177-H06	-0.0209408
273	000177-A07	0.0416734
274	000177-B07	0.0575693
275	000177-C07	0.0627599
276	000177-D07	0.018892
277	000177-E07	0.0373339
278	000177-F07	0.0599446
279	000177-G07	0.0766068
280	000177-H07	-0.0248995
281	000177-A08	0.0610247
282	000177-B08	0.0521298
283	000177-C08	0.0493688
284	000177-D08	0.0361257
285	000177-E08	0.0440063
286	000177-F08	0.0242209
287	000177-G08	0.038489
288	000177-H08	-0.0266701
289	000177-A09	-0.00280523
290	000177-B09	0.0654011
291	000177-C09	0.0891276
292	000177-D09	0.0576057
293	000177-E09	0.034973
294	000177-F09	0.074976
295	000177-G09	0.0303935
296	000177-H09	-0.0007058
297	000177-A10	-0.0170418
298	000177-B10	0.0676296
299	000177-C10	0.130812
300	000177-D10	0.0552424
301	000177-E10	0.043017
302	000177-F10	0.105654
303	000177-G10	0.0262608
304	000177-H10	0.0131241
305	000177-A11	0.0489982
306	000177-B11	0.0760177
307	000177-C11	0.0303016
308	000177-D11	0.0479218
309	000177-E11	0.0139704
310	000177-F11	0.018571
311	000177-G11	0.0475189
312	000177-H11	0.0214946
313	000177-A12	-0.0132978
314	000177-B12	0.0738347
315	000177-C12	0.0271882
316	000177-D12	0.012678
317	000177-E12	0.0393531
318	000177-F12	0.0557735
319	000177-G12	0.0573922
320	000177-H12	0.0193526
321	000178-A03	-0.0582777
322	000178-B03	0.106763
323	000178-C03	-0.026238
324	000178-D03	-0.0590225
325	000178-E03	-0.0911726
326	000178-F03	-0.176325
327	000178-G03	0.0162006
328	000178-H03	-0.014749
329	000178-A04	0.0636897
330	000178-B04	-0.0199651
331	000178-C04	0.0685526
332	000178-D04	0.0433186
333	000178-E04	0.0250865
334	000178-F04	-0.0223991
335	000178-G04	-0.0703198
336	000178-H04	-0.0594261
337	000178-A05	0.00738059
338	000178-B05	-0.0669771
339	000178-C05	-0.0099243
340	000178-D05	0.00715271
341	000178-E05	0.0122733
342	000178-F05	-0.0372672
343	000178-G05	-0.0886066
344	000178-H05	-0.115919
345	000178-A06	0.000122469
346	000178-B06	-0.0581711
347	000178-C06	0.00498746
348	000178-D06	-0.0477731
349	000178-E06	0.00477506
350	000178-F06	-0.0410726
351	000178-G06	-0.103849
352	000178-H06	-0.0893768
353	000178-A07	-0.0803403
354	000178-B07	-0.0326328
355	000178-C07	-0.0118486
356	000178-D07	-0.056189
357	000178-E07	-0.0100738
358	000178-F07	-0.00965963
359	000178-G07	-0.0694049
360	000178-H07	-0.0651478
361	000178-A08	-0.00903108
362	000178-B08	-0.0536551
363	000178-C08	-0.0676915
364	000178-D08	-0.063863
365	000178-E08	-0.0347044
366	000178-F08	-0.0191396
367	000178-G08	-0.0393257
368	000178-H08	-0.126796
369	000178-A09	-0.0949997
370	000178-B09	-0.0576808
371	000178-C09	-0.117333
372	000178-D09	-0.0365923
373	000178-E09	-0.0794545
374	000178-F09	-0.0676547
375	000178-G09	-0.0233962
376	000178-H09	-0.07163
377	000178-A10	-0.204234
378	000178-B10	-0.080566
379	000178-C10	-0.0927534
380	000178-D10	-0.0863013
381	000178-E10	-0.0793439
382	000178-F10	-0.085604
383	000178-G10	-0.0873963
384	000178-H10	-0.0894677
385	000178-A11	-0.13943
386	000178-B11	-0.0606974
387	000178-C11	-0.0851579
388	000178-D11	-0.0742534
389	000178-E11	-0.0485966
390	000178-F11	-0.337093
391	000178-G11	0.0666467
392	000178-H11	-0.069891
393	000178-A12	-0.112867
394	000178-B12	-0.110668
395	000178-C12	-0.0838615
396	000178-D12	-0.0890742
397	000178-E12	-0.0543519
398	000178-F12	-0.0789551
399	000178-G12	-0.107899
400	000178-H12	0.0574028
401	000179-A03	-0.0526268
402	000179-B03	-0.111081
403	000179-C03	0.0181675
404	000179-D03	0.0457497
405	000179-E03	-0.09496
406	000179-F03	-0.0116001
407	000179-G03	-0.0229807
408	000179-H03	-0.130472
409	000179-A04	-0.110886
410	000179-B04	-0.104979
411	000179-C04	0.0344698
412	000179-D04	-0.105639
413	000179-E04	-0.125594
414	000179-F04	-0.0975053
415	000179-G04	-0.0842162
416	000179-H04	-0.109278
417	000179-A05	-0.052477
418	000179-B05	-0.102428
419	000179-C05	-0.109745
420	000179-D05	-0.119216
421	000179-E05	-0.127523
422	000179-F05	-0.0964543
423	000179-G05	-0.0318285
424	000179-H05	-0.115305
425	000179-A06	-0.095543
426	000179-B06	-0.127301
427	000179-C06	-0.119067
428	000179-D06	-0.116686
429	000179-E06	-0.119631
430	000179-F06	-0.0122169
431	000179-G06	-0.0679737
432	000179-H06	-0.164141
433	000179-A07	-0.104979
434	000179-B07	-0.091503
435	000179-C07	-0.0405829
436	000179-D07	-0.0942641
437	000179-E07	-0.0988259
438	000179-F07	-0.0857901
439	000179-G07	-0.0365119
440	000179-H07	-0.140388
441	000179-A08	-0.0946589
442	000179-B08	-0.0983146
443	000179-C08	-0.135553
444	000179-D08	-0.102736
445	000179-E08	-0.0604639
446	000179-F08	-0.0606303
447	000179-G08	-0.0275672
448	000179-H08	-0.128546
449	000179-A09	-0.117975
450	000179-B09	-0.0981007
451	000179-C09	-0.0702377
452	000179-D09	-0.117553
453	000179-E09	-0.0645838
454	000179-F09	-0.0732627
455	000179-G09	0.06363
456	000179-H09	-0.0319833
457	000179-A10	-0.108759
458	000179-B10	-0.114076
459	000179-C10	-0.0894824
460	000179-D10	-0.118431
461	000179-E10	-0.102912
462	000179-F10	-0.0622785
463	000179-G10	0.0415468
464	000179-H10	-0.0832848
465	000179-A11	-0.121606
466	000179-B11	-0.0907107
467	000179-C11	-0.103036
468	000179-D11	-0.0907766
469	000179-E11	-0.0718688
470	000179-F11	-0.12816
471	000179-G11	-0.124874
472	000179-H11	0.0331796
473	000179-A12	-0.107842
474	000179-B12	-0.141172
475	000179-C12	-0.116738
476	000179-D12	-0.1222
477	000179-E12	-0.136228
478	000179-F12	-0.226236
479	000179-G12	-0.103375
480	000179-H12	-0.128329
481	000180-A03	-0.208978
482	000180-B03	0.0251934
483	000180-C03	-0.248231
484	000180-D03	-0.0575641
485	000180-E03	-0.162571
486	000180-F03	-0.0748981
487	000180-G03	-0.256941
488	000180-H03	-0.120283
489	000180-A04	-0.187269
490	000180-B04	-0.105569
491	000180-C04	-0.223468
492	000180-D04	-0.0637584
493	000180-E04	-0.246458
494	000180-F04	-0.0579616
495	000180-G04	-0.28084
496	000180-H04	-0.0920025
497	000180-A05	-0.202489
498	000180-B05	-0.043737
499	000180-C05	-0.283132
500	000180-D05	-0.0452493
501	000180-E05	-0.238386
502	000180-F05	-0.0378197
503	000180-G05	-0.23935
504	000180-H05	-0.164782
505	000180-A06	-0.184803
506	000180-B06	-0.0703353
507	000180-C06	-0.250009
508	000180-D06	-0.0455304
509	000180-E06	-0.249525
510	000180-F06	-0.165444
511	000180-G06	-0.281075
512	000180-H06	-0.16576
513	000180-A07	-0.195547
514	000180-B07	-0.0672724
515	000180-C07	-0.221217
516	000180-D07	-0.0426007
517	000180-E07	-0.218487
518	000180-F07	0.134497
519	000180-G07	-0.270115
520	000180-H07	-0.149227
521	000180-A08	-0.269427
522	000180-B08	-0.149847
523	000180-C08	-0.229527
524	000180-D08	-0.045697
525	000180-E08	-0.240232
526	000180-F08	-0.0501883
527	000180-G08	-0.277369
528	000180-H08	-0.169683
529	000180-A09	-0.116487
530	000180-B09	0.0168826
531	000180-C09	-0.242727
532	000180-D09	0.00214062
533	000180-E09	-0.21445
534	000180-F09	-0.0875132
535	000180-G09	-0.274145
536	000180-H09	-0.104355
537	000180-A10	-0.0376759
538	000180-B10	-0.349327
539	000180-C10	-0.162332
540	000180-D10	-0.0468481
541	000180-E10	-0.241834
542	000180-F10	-0.0556327
543	000180-G10	-0.26161
544	000180-H10	-0.0987734
545	000180-A11	-0.0596362
546	000180-B11	-0.291622
547	000180-C11	-0.133108
548	000180-D11	0.0739741
549	000180-E11	-0.121209
550	000180-F11	0.0657902
551	000180-G11	-0.237752
552	000180-H11	-0.060167
553	000180-A12	-0.0472912
554	000180-B12	-0.0795261
555	000180-C12	-0.157747
556	000180-D12	0.00323143
557	000180-E12	-0.153156
558	000180-F12	-0.0944667
559	000180-G12	-0.255235
560	000180-H12	-0.191307
561	000181-A03	0.16456
562	000181-B03	0.0915407
563	000181-C03	0.0089623
564	000181-D03	-0.116868
565	000181-E03	-0.175537
566	000181-F03	-0.16531
567	000181-G03	-0.114331
568	000181-H03	-0.139688
569	000181-A04	0.0568098
570	000181-B04	-0.145785
571	000181-C04	-0.112903
572	000181-D04	-0.142774
573	000181-E04	-0.124387
574	000181-F04	-0.182123
575	000181-G04	-0.242868
576	000181-H04	-0.205886
577	000181-A05	-0.150893
578	000181-B05	-0.174447
579	000181-C05	-0.1816
580	000181-D05	-0.188609
581	000181-E05	-0.211797
582	000181-F05	-0.205254
583	000181-G05	-0.204222
584	000181-H05	-0.199837
585	000181-A06	-0.163466
586	000181-B06	-0.17956
587	000181-C06	-0.171593
588	000181-D06	-0.176319
589	000181-E06	-0.189904
590	000181-F06	-0.176487
591	000181-G06	-0.122216
592	000181-H06	-0.195556
593	000181-A07	-0.42007
594	000181-B07	-0.17297
595	000181-C07	-0.16498
596	000181-D07	-0.183803
597	000181-E07	-0.170402
598	000181-F07	-0.191549
599	000181-G07	-0.200615
600	000181-H07	-0.125115
601	000181-A08	-0.136285
602	000181-B08	-0.17515
603	000181-C08	-0.184588
604	000181-D08	-0.196844
605	000181-E08	-0.200127
606	000181-F08	-0.108655
607	000181-G08	-0.183127
608	000181-H08	-0.189176
609	000181-A09	-0.137997
610	000181-B09	-0.153191
611	000181-C09	-0.103691
612	000181-D09	-0.0387974
613	000181-E09	-0.158386
614	000181-F09	-0.156316
615	000181-G09	-0.205539
616	000181-H09	-0.186004
617	000181-A10	-0.0739757
618	000181-B10	-0.0478934
619	000181-C10	-0.00485372
620	000181-D10	-0.000413932
621	000181-E10	-0.0433851
622	000181-F10	-0.154549
623	000181-G10	-0.121717
624	000181-H10	-0.216244
625	000181-A11	0.046234
626	000181-B11	0.0348383
627	000181-C11	0.000706592
628	000181-D11	0.0219762
629	000181-E11	-0.00722417
630	000181-F11	-0.0717965
631	000181-G11	-0.0758307
632	000181-H11	-0.061789
633	000181-A12	-0.0421302
634	000181-B12	-0.0998578
635	000181-C12	-0.0827093
636	000181-D12	-0.0374265
637	000181-E12	-0.0399461
638	000181-F12	-0.142509
639	000181-G12	-0.164096
640	000181-H12	-0.0889154
641	000182-A03	-0.00639624
642	000182-B03	0.0324513
643	000182-C03	0.0598394
644	000182-D03	-0.0337639
645	000182-E03	-0.0483281
646	000182-F03	-0.0224452
647	000182-G03	-0.039511
648	000182-H03	-0.044253
649	000182-A04	-0.0460207
650	000182-B04	-0.130898
651	000182-C04	-0.0358539
652	000182-D04	-0.111329
653	000182-E04	-0.0580511
654	000182-F04	-0.0909566
655	000182-G04	-0.0780375
656	000182-H04	-0.112443
657	000182-A05	-0.0467806
658	000182-B05	-0.0869945
659	000182-C05	-0.0481535
660	000182-D05	-0.0503422
661	000182-E05	0.049086
662	000182-F05	-0.0781151
663	000182-G05	-0.0921105
664	000182-H05	0.0394333
665	000182-A06	-0.0330421
666	000182-B06	0.029644
667	000182-C06	-0.00172782
668	000182-D06	-0.113051
669	000182-E06	-0.0460759
670	000182-F06	-0.0534298
671	000182-G06	-0.0224183
672	000182-H06	-0.112658
673	000182-A07	-0.050628
674	000182-B07	-0.00329052
675	000182-C07	0.0246597
676	000182-D07	-0.0908211
677	000182-E07	-0.0738916
678	000182-F07	-0.0571733
679	000182-G07	-0.0459179
680	000182-H07	-0.104398
681	000182-A08	-0.0936423
682	000182-B08	0.00474281
683	000182-C08	-0.0110655
684	000182-D08	0.114269
685	000182-E08	-0.0899538
686	000182-F08	-0.0400452
687	000182-G08	-0.0259395
688	000182-H08	-0.1006
689	000182-A09	-0.0445282
690	000182-B09	-0.0331877
691	000182-C09	-0.0377635
692	000182-D09	-0.0990392
693	000182-E09	-0.0232023
694	000182-F09	-0.16271
695	000182-G09	-0.0906707
696	000182-H09	-0.0800153
697	000182-A10	-0.0984403
698	000182-B10	-0.0177792
699	000182-C10	-0.0507724
700	000182-D10	-0.033324
701	000182-E10	-0.053644
702	000182-F10	-0.093884
703	000182-G10	-0.0804959
704	000182-H10	-0.141913
705	000182-A11	-0.11403
706	000182-B11	-0.0239074
707	000182-C11	-0.0329762
708	000182-D11	-0.122547
709	000182-E11	-0.0842606
710	000182-F11	-0.0791128
711	000182-G11	-0.0495732
712	000182-H11	-0.307308
713	000182-A12	-0.133662
714	000182-B12	-0.0833802
715	000182-C12	0.00448831
716	000182-D12	-0.0726729
717	000182-E12	-0.0956219
718	000182-F12	-0.151636
719	000182-G12	-0.0415501
720	000182-H12	-0.125634
721	000183-A03	0.0513809
722	000183-B03	0.0196564
723	000183-C03	-0.015486
724	000183-D03	0.00996925
725	000183-E03	-0.0302578
726	000183-F03	-0.0112772
727	000183-G03	-0.0536883
728	000183-H03	-0.0535501
729	000183-A04	0.0404397
730	000183-B04	0.00445342
731	000183-C04	-0.0253855
732	000183-D04	0.0532474
733	000183-E04	-0.0328586
734	000183-F04	-0.0238368
735	000183-G04	-0.0375264
736	000183-H04	-0.0549477
737	000183-A05	0.143151
738	000183-B05	0.0723004
739	000183-C05	-0.0437998
740	000183-D05	-0.00513281
741	000183-E05	-0.0240873
742	000183-F05	-0.0345449
743	000183-G05	0.0127905
744	000183-H05	-0.0586363
745	000183-A06	0.00307949
746	000183-B06	-0.0074437
747	000183-C06	-0.0171642
748	000183-D06	-0.0390138
749	000183-E06	-0.0504235
750	000183-F06	-0.0942204
751	000183-G06	-0.038798
752	000183-H06	-0.0712923
753	000183-A07	-0.0190839
754	000183-B07	0.0140848
755	000183-C07	0.0261789
756	000183-D07	-0.038384
757	000183-E07	-0.030834
758	000183-F07	-0.0235388
759	000183-G07	0.0243294
760	000183-H07	-0.0684333
761	000183-A08	0.0601256
762	000183-B08	-0.0313204
763	000183-C08	-0.0340179
764	000183-D08	-0.0477939
765	000183-E08	0.0582274
766	000183-F08	-0.023185
767	000183-G08	-0.0711853
768	000183-H08	0.0268657
769	000183-A09	0.0323796
770	000183-B09	-0.0178731
771	000183-C09	0.042635
772	000183-D09	-0.0359442
773	000183-E09	-0.0120809
774	000183-F09	-0.0260389
775	000183-G09	-0.0161848
776	000183-H09	0.131954
777	000183-A10	-0.0527847
778	000183-B10	0.0438999
779	000183-C10	-0.0327408
780	000183-D10	-0.0271849
781	000183-E10	-0.0339925
782	000183-F10	-0.046657
783	000183-G10	-0.0584168
784	000183-H10	-0.0724804
785	000183-A11	0.0584522
786	000183-B11	0.0429873
787	000183-C11	0.0139961
788	000183-D11	0.0172376
789	000183-E11	-0.00485459
790	000183-F11	0.0102615
791	000183-G11	0.0368787
792	000183-H11	-0.0463762
793	000183-A12	-0.064283
794	000183-B12	-0.0211219
795	000183-C12	-0.0699658
796	000183-D12	-0.081702
797	000183-E12	-0.0276009
798	000183-F12	-0.0564026
799	000183-G12	-0.0376674
800	000183-H12	-0.0558353
801	000184-A03	0.0150222
802	000184-B03	-0.0205742
803	000184-C03	-0.0337731
804	000184-D03	-0.0407879
805	000184-E03	-0.0697751
806	000184-F03	0.0764543
807	000184-G03	-0.049562
808	000184-H03	-0.052183
809	000184-A04	-0.00689497
810	000184-B04	-0.00947685
811	000184-C04	-0.00966323
812	000184-D04	-0.0442807
813	000184-E04	-0.0503971
814	000184-F04	-0.047748
815	000184-G04	-0.0191256
816	000184-H04	-0.0611159
817	000184-A05	-0.00270834
818	000184-B05	0.00142816
819	000184-C05	-0.0169883
820	000184-D05	-0.0205607
821	000184-E05	-0.028713
822	000184-F05	0.0140137
823	000184-G05	-0.0415902
824	000184-H05	-0.0407493
825	000184-A06	-0.0407731
826	000184-B06	-0.0393615
827	000184-C06	-0.00386538
828	000184-D06	-0.0216461
829	000184-E06	-0.0271722
830	000184-F06	-0.0387576
831	000184-G06	-0.0205552
832	000184-H06	-0.0388694
833	000184-A07	-0.0543195
834	000184-B07	0.0210688
835	000184-C07	0.184004
836	000184-D07	-0.0275078
837	000184-E07	-0.10695
838	000184-F07	-0.017136
839	000184-G07	-0.0903822
840	000184-H07	-0.0303395
841	000184-A08	-0.0572645
842	000184-B08	-0.0372456
843	000184-C08	0.00452511
844	000184-D08	-0.0302652
845	000184-E08	-0.0470504
846	000184-F08	-0.0179974
847	000184-G08	-0.0352399
848	000184-H08	-0.0711735
849	000184-A09	-0.0559784
850	000184-B09	0.0389683
851	000184-C09	0.00773427
852	000184-D09	0.0226156
853	000184-E09	-0.0090809
854	000184-F09	0.0256715
855	000184-G09	-0.0405444
856	000184-H09	-0.118486
857	000184-A10	-0.0465284
858	000184-B10	-0.0474489
859	000184-C10	-0.135127
860	000184-D10	-0.0467201
861	000184-E10	-0.00314086
862	000184-F10	-0.0445186
863	000184-G10	-0.0437472
864	000184-H10	-0.0329877
865	000184-A11	-0.030675
866	000184-B11	-0.0225968
867	000184-C11	-0.00428844
868	000184-D11	-0.0199207
869	000184-E11	-0.0185885
870	000184-F11	-0.0312488
871	000184-G11	-0.0357659
872	000184-H11	-0.079475
873	000184-A12	-0.0760321
874	000184-B12	-0.0253943
875	000184-C12	-0.0277359
876	000184-D12	-0.112185
877	000184-E12	-0.0741906
878	000184-F12	-0.0518223
879	000184-G12	-0.0749091
880	000184-H12	-0.10316
881	000185-A03	0.142188
882	000185-B03	0.127567
883	000185-C03	0.110773
884	000185-D03	0.0690573
885	000185-E03	0.100071
886	000185-F03	0.0992066
887	000185-G03	0.0309014
888	000185-H03	0.00757147
889	000185-A04	0.120401
890	000185-B04	0.083376
891	000185-C04	0.0714218
892	000185-D04	0.110255
893	000185-E04	0.0354607
894	000185-F04	0.0395168
895	000185-G04	0.0185671
896	000185-H04	0.00878256
897	000185-A05	0.0573542
898	000185-B05	0.196543
899	000185-C05	0.00374039
900	000185-D05	1.69138e-05
901	000185-E05	0.0505337
902	000185-F05	0.0585586
903	000185-G05	0.043287
904	000185-H05	-0.00923717
905	000185-A06	0.0999939
906	000185-B06	0.087886
907	000185-C06	0.0458808
908	000185-D06	0.0221141
909	000185-E06	0.00291869
910	000185-F06	0.0168295
911	000185-G06	-0.0235856
912	000185-H06	0.00996509
913	000185-A07	0.0244242
914	000185-B07	0.0239503
915	000185-C07	0.0301099
916	000185-D07	-0.152639
917	000185-E07	0.0146109
918	000185-F07	0.0197872
919	000185-G07	0.00344883
920	000185-H07	-0.0365369
921	000185-A08	0.0263082
922	000185-B08	0.11068
923	000185-C08	0.055653
924	000185-D08	0.0371567
925	000185-E08	0.00518871
926	000185-F08	0.0166209
927	000185-G08	0.0157132
928	000185-H08	-0.0280586
929	000185-A09	0.000877445
930	000185-B09	0.0371222
931	000185-C09	-0.00804639
932	000185-D09	-0.0111513
933	000185-E09	0.0124313
934	000185-F09	0.0234027
935	000185-G09	-0.0202901
936	000185-H09	-0.049049
937	000185-A10	-0.00965719
938	000185-B10	0.0294023
939	000185-C10	-0.0176352
940	000185-D10	-0.0111908
941	000185-E10	0.00690739
942	000185-F10	0.0192588
943	000185-G10	0.0167301
944	000185-H10	-0.0339818
945	000185-A11	-0.0318261
946	000185-B11	0.0324005
947	000185-C11	-0.00957518
948	000185-D11	-0.00154374
949	000185-E11	-0.00550407
950	000185-F11	0.115175
951	000185-G11	0.050617
952	000185-H11	-0.0191178
953	000185-A12	0.0130231
954	000185-B12	0.00360028
955	000185-C12	-0.00533219
956	000185-D12	-0.00443933
957	000185-E12	-0.0181187
958	000185-F12	-0.0642691
959	000185-G12	0.00518785
960	000185-H12	0.105686
961	000186-A03	0.179675
962	000186-B03	0.0683853
963	000186-C03	-0.030151
964	000186-D03	-0.0166003
965	000186-E03	-0.0583745
966	000186-F03	0.0467468
967	000186-G03	0.073801
968	000186-H03	-0.00564764
969	000186-A04	0.12228
970	000186-B04	0.023857
971	000186-C04	-0.0753668
972	000186-D04	-0.0390961
973	000186-E04	-0.0535269
974	000186-F04	-0.047233
975	000186-G04	-0.0465221
976	000186-H04	0.0580852
977	000186-A05	0.0371149
978	000186-B05	-0.237897
979	000186-C05	-0.0211254
980	000186-D05	-0.0553923
981	000186-E05	-0.041029
982	000186-F05	-0.0570563
983	000186-G05	-0.0190632
984	000186-H05	0.0273922
985	000186-A06	0.0583
986	000186-B06	0.0363992
987	000186-C06	-0.0343106
988	000186-D06	-0.0774954
989	000186-E06	-0.112556
990	000186-F06	-0.0643354
991	000186-G06	-0.0729437
992	000186-H06	-0.0808877
993	000186-A07	0.010868
994	000186-B07	-0.0330524
995	000186-C07	-0.068528
996	000186-D07	-0.232987
997	000186-E07	0.0461269
998	000186-F07	-0.128231
999	000186-G07	-0.0536355
1000	000186-H07	-0.0819575
1001	000186-A08	-0.0136269
1002	000186-B08	-0.0615878
1003	000186-C08	-0.0202552
1004	000186-D08	-0.096955
1005	000186-E08	-0.0999279
1006	000186-F08	-0.0655366
1007	000186-G08	-0.0719767
1008	000186-H08	-0.0744509
1009	000186-A09	-0.0319654
1010	000186-B09	-0.0633626
1011	000186-C09	-0.0613005
1012	000186-D09	-0.0605661
1013	000186-E09	-0.0700748
1014	000186-F09	-0.07123
1015	000186-G09	-0.0536431
1016	000186-H09	-0.0980415
1017	000186-A10	-0.0271186
1018	000186-B10	-0.108224
1019	000186-C10	-0.0669682
1020	000186-D10	-0.0622738
1021	000186-E10	-0.0767941
1022	000186-F10	-0.089158
1023	000186-G10	-0.0660755
1024	000186-H10	0.00240092
1025	000186-A11	-0.0970748
1026	000186-B11	-0.136281
1027	000186-C11	-0.0860698
1028	000186-D11	-0.0793123
1029	000186-E11	-0.0602137
1030	000186-F11	-0.0502329
1031	000186-G11	-0.0955808
1032	000186-H11	-0.0818535
1033	000186-A12	-0.039747
1034	000186-B12	-0.0928988
1035	000186-C12	-0.0770547
1036	000186-D12	-0.115755
1037	000186-E12	-0.107864
1038	000186-F12	-0.0526303
1039	000186-G12	-0.0921058
1040	000186-H12	-0.0732447
1041	000187-A03	0.0494398
1042	000187-B03	-0.0723415
1043	000187-C03	0.00157311
1044	000187-D03	-0.0707904
1045	000187-E03	-0.0686953
1046	000187-F03	0.000301086
1047	000187-G03	-0.013617
1048	000187-H03	-0.0366941
1049	000187-A04	-0.147523
1050	000187-B04	0.0071673
1051	000187-C04	-0.0527476
1052	000187-D04	-0.0245136
1053	000187-E04	-0.148076
1054	000187-F04	-0.0331764
1055	000187-G04	0.00449004
1056	000187-H04	-0.0064647
1057	000187-A05	-0.075512
1058	000187-B05	-0.0837941
1059	000187-C05	-0.0203247
1060	000187-D05	-0.118325
1061	000187-E05	-0.0709025
1062	000187-F05	-0.0705542
1063	000187-G05	-0.00850461
1064	000187-H05	0.125294
1065	000187-A06	0.0151125
1066	000187-B06	-0.107482
1067	000187-C06	-0.0786855
1068	000187-D06	-0.0736433
1069	000187-E06	-0.0767252
1070	000187-F06	-0.0560037
1071	000187-G06	0.0229125
1072	000187-H06	-0.0207415
1073	000187-A07	-0.0864077
1074	000187-B07	0.0026079
1075	000187-C07	-0.12095
1076	000187-D07	-0.0869953
1077	000187-E07	-0.0990923
1078	000187-F07	-0.0992214
1079	000187-G07	-0.0901216
1080	000187-H07	0.00652566
1081	000187-A08	-0.08491
1082	000187-B08	-0.0902262
1083	000187-C08	-0.0267385
1084	000187-D08	-0.0991687
1085	000187-E08	-0.109494
1086	000187-F08	-0.110448
1087	000187-G08	-0.0776075
1088	000187-H08	-0.0503652
1089	000187-A09	-0.0770309
1090	000187-B09	-0.102482
1091	000187-C09	-0.0762703
1092	000187-D09	-0.101459
1093	000187-E09	-0.106256
1094	000187-F09	-0.202632
1095	000187-G09	-0.100815
1096	000187-H09	-0.0466525
1097	000187-A10	-0.0962964
1098	000187-B10	-0.088894
1099	000187-C10	-0.0470775
1100	000187-D10	-0.0901197
1101	000187-E10	-0.0683852
1102	000187-F10	-0.11415
1103	000187-G10	-0.105214
1104	000187-H10	0.0105833
1105	000187-A11	-0.0921814
1106	000187-B11	-0.0795627
1107	000187-C11	-0.100807
1108	000187-D11	-0.0890027
1109	000187-E11	-0.082692
1110	000187-F11	-0.0826192
1111	000187-G11	-0.0103139
1112	000187-H11	-0.055304
1113	000187-A12	-0.11979
1114	000187-B12	-0.105255
1115	000187-C12	-0.105824
1116	000187-D12	-0.122269
1117	000187-E12	-0.106519
1118	000187-F12	-0.0986517
1119	000187-G12	-0.0827184
1120	000187-H12	-0.0542226
1121	000188-A03	0.0657351
1122	000188-B03	-0.0187778
1123	000188-C03	0.00240329
1124	000188-D03	-0.00830771
1125	000188-E03	-0.0113511
1126	000188-F03	0.0024641
1127	000188-G03	0.0714194
1128	000188-H03	0.0387322
1129	000188-A04	6.7357e-05
1130	000188-B04	-0.00254549
1131	000188-C04	-0.0539323
1132	000188-D04	-0.0496905
1133	000188-E04	0.0195173
1134	000188-F04	-0.0541676
1135	000188-G04	0.0392088
1136	000188-H04	0.00659243
1137	000188-A05	0.045876
1138	000188-B05	-0.0116295
1139	000188-C05	-0.0196934
1140	000188-D05	0.00284636
1141	000188-E05	0.00394429
1142	000188-F05	0.0209597
1143	000188-G05	0.000898245
1144	000188-H05	-0.0632644
1145	000188-A06	0.0814848
1146	000188-B06	-0.0820095
1147	000188-C06	-0.0327259
1148	000188-D06	-0.0364066
1149	000188-E06	-0.0331771
1150	000188-F06	-0.0604147
1151	000188-G06	-0.0256138
1152	000188-H06	-0.056061
1153	000188-A07	-0.00882874
1154	000188-B07	-0.0461187
1155	000188-C07	0.00551605
1156	000188-D07	-0.0337011
1157	000188-E07	-0.0453844
1158	000188-F07	-0.0628993
1159	000188-G07	0.0128494
1160	000188-H07	0.0416417
1161	000188-A08	-0.0164371
1162	000188-B08	-0.0569389
1163	000188-C08	-0.0695286
1164	000188-D08	0.063563
1165	000188-E08	0.0251415
1166	000188-F08	0.17667
1167	000188-G08	0.0257139
1168	000188-H08	0.121238
1169	000188-A09	-0.0081702
1170	000188-B09	-0.0413038
1171	000188-C09	-0.275458
1172	000188-D09	-0.0330394
1173	000188-E09	-0.101702
1174	000188-F09	-0.0627972
1175	000188-G09	-0.0490399
1176	000188-H09	-0.0351424
1177	000188-A10	-0.0348645
1178	000188-B10	-0.0390226
1179	000188-C10	-0.0598076
1180	000188-D10	-0.0470458
1181	000188-E10	-0.0323915
1182	000188-F10	-0.0479592
1183	000188-G10	-0.0211369
1184	000188-H10	-0.000916673
1185	000188-A11	0.0500032
1186	000188-B11	-0.0263207
1187	000188-C11	-0.0244879
1188	000188-D11	-0.0423656
1189	000188-E11	-0.059913
1190	000188-F11	-0.015107
1191	000188-G11	-0.0120377
1192	000188-H11	-0.0116931
1193	000188-A12	-0.0156697
1194	000188-B12	-0.0196147
1195	000188-C12	-0.0248928
1196	000188-D12	-0.0691799
1197	000188-E12	-0.036067
1198	000188-F12	-0.0394717
1199	000188-G12	-0.0697579
1200	000188-H12	-0.0749483
1201	000189-A03	0.074525
1202	000189-B03	0.0269172
1203	000189-C03	-0.0110638
1204	000189-D03	-0.00691123
1205	000189-E03	-0.037352
1206	000189-F03	-0.00816529
1207	000189-G03	0.0136083
1208	000189-H03	0.107465
1209	000189-A04	-0.0478042
1210	000189-B04	0.0223476
1211	000189-C04	0.0169834
1212	000189-D04	-0.0508819
1213	000189-E04	0.0155814
1214	000189-F04	-0.0261584
1215	000189-G04	0.019575
1216	000189-H04	0.0190807
1217	000189-A05	0.0359774
1218	000189-B05	-0.0113782
1219	000189-C05	0.0270202
1220	000189-D05	0.00483692
1221	000189-E05	0.109695
1222	000189-F05	0.0361992
1223	000189-G05	-0.0162703
1224	000189-H05	-0.0158589
1225	000189-A06	0.064695
1226	000189-B06	0.0134882
1227	000189-C06	0.0491213
1228	000189-D06	0.00320231
1229	000189-E06	-0.0205956
1230	000189-F06	0.0111666
1231	000189-G06	0.0140657
1232	000189-H06	-0.00526575
1233	000189-A07	0.0297222
1234	000189-B07	0.0455492
1235	000189-C07	0.0305367
1236	000189-D07	0.00268499
1237	000189-E07	0.003702
1238	000189-F07	0.00406582
1239	000189-G07	0.0248769
1240	000189-H07	-0.0239533
1241	000189-A08	0.0405645
1242	000189-B08	0.0314859
1243	000189-C08	0.00608796
1244	000189-D08	0.00997757
1245	000189-E08	-0.0142183
1246	000189-F08	0.0216206
1247	000189-G08	0.155905
1248	000189-H08	-0.0102145
1249	000189-A09	0.0335972
1250	000189-B09	0.0351135
1251	000189-C09	-0.0155108
1252	000189-D09	0.0520132
1253	000189-E09	0.0914433
1254	000189-F09	0.0219462
1255	000189-G09	0.048307
1256	000189-H09	0.0101586
1257	000189-A10	0.0264507
1258	000189-B10	0.0370686
1259	000189-C10	0.0209785
1260	000189-D10	0.0478904
1261	000189-E10	0.0395591
1262	000189-F10	0.0368665
1263	000189-G10	0.0245816
1264	000189-H10	-0.015909
1265	000189-A11	0.0651941
1266	000189-B11	0.113123
1267	000189-C11	-0.00528116
1268	000189-D11	0.0216563
1269	000189-E11	-0.00578055
1270	000189-F11	0.031829
1271	000189-G11	0.0432331
1272	000189-H11	-0.00807194
1273	000189-A12	0.026697
1274	000189-B12	0.0374783
1275	000189-C12	0.0567695
1276	000189-D12	0.126227
1277	000189-E12	-0.0119661
1278	000189-F12	-0.0282207
1279	000189-G12	0.0320861
1280	000189-H12	-0.0150417
1281	000190-A03	0.112694
1282	000190-B03	0.00357163
1283	000190-C03	-0.0821685
1284	000190-D03	0.026682
1285	000190-E03	-0.176717
1286	000190-F03	0.0332896
1287	000190-G03	-0.0121153
1288	000190-H03	0.0461671
1289	000190-A04	0.0335351
1290	000190-B04	-0.108611
1291	000190-C04	-0.0728863
1292	000190-D04	0.0104729
1293	000190-E04	-0.0464141
1294	000190-F04	0.0265924
1295	000190-G04	-0.0146597
1296	000190-H04	-0.122478
1297	000190-A05	0.0387965
1298	000190-B05	0.0545231
1299	000190-C05	-0.0474575
1300	000190-D05	0.0296873
1301	000190-E05	-0.00769712
1302	000190-F05	-0.209523
1303	000190-G05	0.0229483
1304	000190-H05	0.0271776
1305	000190-A06	0.00533857
1306	000190-B06	0.0125955
1307	000190-C06	-0.101891
1308	000190-D06	-0.173512
1309	000190-E06	0.00458513
1310	000190-F06	0.0448847
1311	000190-G06	-0.0671971
1312	000190-H06	0.019618
1313	000190-A07	-0.114315
1314	000190-B07	-0.129409
1315	000190-C07	-0.10962
1316	000190-D07	-0.0375761
1317	000190-E07	-0.0738037
1318	000190-F07	0.0335664
1319	000190-G07	-0.00985418
1320	000190-H07	-0.0634938
1321	000190-A08	-0.152463
1322	000190-B08	0.026379
1323	000190-C08	-0.114825
1324	000190-D08	-0.201676
1325	000190-E08	-0.158179
1326	000190-F08	-0.100622
1327	000190-G08	-0.0861738
1328	000190-H08	-0.0985725
1329	000190-A09	-0.210745
1330	000190-B09	-0.0333335
1331	000190-C09	-0.176424
1332	000190-D09	-0.0795504
1333	000190-E09	-0.153203
1334	000190-F09	-0.170414
1335	000190-G09	-0.014566
1336	000190-H09	-0.147027
1337	000190-A10	-0.0990287
1338	000190-B10	-0.086941
1339	000190-C10	-0.181599
1340	000190-D10	-0.0926532
1341	000190-E10	0.0434306
1342	000190-F10	-0.185005
1343	000190-G10	-0.105924
1344	000190-H10	-0.10364
1345	000190-A11	-0.176591
1346	000190-B11	-0.0560333
1347	000190-C11	-0.180292
1348	000190-D11	-0.0537097
1349	000190-E11	-0.209212
1350	000190-F11	-0.0108208
1351	000190-G11	-0.0580124
1352	000190-H11	-0.178234
1353	000190-A12	-0.146359
1354	000190-B12	-0.16148
1355	000190-C12	-0.162153
1356	000190-D12	-0.187155
1357	000190-E12	-0.113066
1358	000190-F12	-0.141762
1359	000190-G12	-0.0920566
1360	000190-H12	-0.031049
1361	000191-A03	0.189796
1362	000191-B03	0.120998
1363	000191-C03	0.0368149
1364	000191-D03	0.0698756
1365	000191-E03	0.0450499
1366	000191-F03	-0.0628552
1367	000191-G03	0.0178103
1368	000191-H03	0.0477677
1369	000191-A04	-0.149052
1370	000191-B04	-0.186796
1371	000191-C04	-0.159707
1372	000191-D04	-0.18263
1373	000191-E04	-0.189694
1374	000191-F04	-0.127449
1375	000191-G04	-0.176575
1376	000191-H04	-0.169068
1377	000191-A05	-0.106196
1378	000191-B05	-0.171812
1379	000191-C05	-0.151452
1380	000191-D05	-0.106712
1381	000191-E05	-0.172757
1382	000191-F05	-0.166701
1383	000191-G05	0.0421263
1384	000191-H05	-0.166311
1385	000191-A06	-0.146839
1386	000191-B06	-0.180919
1387	000191-C06	-0.150924
1388	000191-D06	-0.117885
1389	000191-E06	-0.182271
1390	000191-F06	-0.167997
1391	000191-G06	-0.169966
1392	000191-H06	-0.178804
1393	000191-A07	-0.170846
1394	000191-B07	-0.179382
1395	000191-C07	-0.165707
1396	000191-D07	-0.183453
1397	000191-E07	-0.170676
1398	000191-F07	-0.161524
1399	000191-G07	-0.179134
1400	000191-H07	-0.151511
1401	000191-A08	-0.169025
1402	000191-B08	-0.159311
1403	000191-C08	-0.170562
1404	000191-D08	-0.181384
1405	000191-E08	-0.162939
1406	000191-F08	-0.165571
1407	000191-G08	-0.142382
1408	000191-H08	-0.102215
1409	000191-A09	-0.173446
1410	000191-B09	-0.174745
1411	000191-C09	-0.142867
1412	000191-D09	-0.149818
1413	000191-E09	-0.168964
1414	000191-F09	-0.111535
1415	000191-G09	-0.180027
1416	000191-H09	-0.119043
1417	000191-A10	-0.181374
1418	000191-B10	-0.181451
1419	000191-C10	-0.162288
1420	000191-D10	-0.166102
1421	000191-E10	-0.157959
1422	000191-F10	-0.155773
1423	000191-G10	-0.149413
1424	000191-H10	-0.052844
1425	000191-A11	-0.153544
1426	000191-B11	-0.150813
1427	000191-C11	-0.161109
1428	000191-D11	-0.143373
1429	000191-E11	-0.168688
1430	000191-F11	-0.1206
1431	000191-G11	-0.141327
1432	000191-H11	-0.179265
1433	000191-A12	-0.155677
1434	000191-B12	0.0276645
1435	000191-C12	0.0223803
1436	000191-D12	-0.138919
1437	000191-E12	0.013546
1438	000191-F12	0.0462983
1439	000191-G12	0.0644418
1440	000191-H12	-0.0621285
1441	000192-A03	-0.0902415
1442	000192-B03	-0.128203
1443	000192-C03	-0.172421
1444	000192-D03	-0.168177
1445	000192-E03	-0.140136
1446	000192-F03	-0.0413135
1447	000192-G03	3.66346e-06
1448	000192-H03	0.0805588
1449	000192-A04	-0.117571
1450	000192-B04	-0.180879
1451	000192-C04	-0.154931
1452	000192-D04	-0.178964
1453	000192-E04	-0.179451
1454	000192-F04	-0.0794333
1455	000192-G04	-0.172492
1456	000192-H04	-0.0507105
1457	000192-A05	-0.154314
1458	000192-B05	-0.122173
1459	000192-C05	-0.166777
1460	000192-D05	-0.160249
1461	000192-E05	-0.189025
1462	000192-F05	-0.159459
1463	000192-G05	-0.164268
1464	000192-H05	0.00595381
1465	000192-A06	-0.128194
1466	000192-B06	-0.149345
1467	000192-C06	-0.173066
1468	000192-D06	-0.188543
1469	000192-E06	-0.178254
1470	000192-F06	-0.162702
1471	000192-G06	-0.15953
1472	000192-H06	-0.19096
1473	000192-A07	-0.130705
1474	000192-B07	-0.160024
1475	000192-C07	-0.156805
1476	000192-D07	-0.19019
1477	000192-E07	-0.179761
1478	000192-F07	-0.17044
1479	000192-G07	-0.157481
1480	000192-H07	-0.207819
1481	000192-A08	-0.100417
1482	000192-B08	-0.152544
1483	000192-C08	-0.176103
1484	000192-D08	-0.158323
1485	000192-E08	-0.165455
1486	000192-F08	-0.12319
1487	000192-G08	-0.161149
1488	000192-H08	-0.201109
1489	000192-A09	-0.0189656
1490	000192-B09	-0.158166
1491	000192-C09	-0.151952
1492	000192-D09	0.0202813
1493	000192-E09	-0.173085
1494	000192-F09	-0.177437
1495	000192-G09	-0.0587926
1496	000192-H09	0.0136125
1497	000192-A10	-0.167431
1498	000192-B10	-0.173387
1499	000192-C10	-0.148998
1500	000192-D10	-0.171254
1501	000192-E10	-0.163349
1502	000192-F10	-0.166138
1503	000192-G10	-0.0907727
1504	000192-H10	-0.181832
1505	000192-A11	-0.121128
1506	000192-B11	-0.106665
1507	000192-C11	-0.173138
1508	000192-D11	-0.170048
1509	000192-E11	-0.159458
1510	000192-F11	-0.172132
1511	000192-G11	-0.0200901
1512	000192-H11	-0.171725
1513	000192-A12	-0.169998
1514	000192-B12	-0.174314
1515	000192-C12	-0.175272
1516	000192-D12	-0.175066
1517	000192-E12	-0.185395
1518	000192-F12	-0.190767
1519	000192-G12	-0.17266
1520	000192-H12	-0.125713
1521	000193-A03	-0.0387185
1522	000193-B03	-0.195632
1523	000193-C03	-0.24653
1524	000193-D03	-0.0569949
1525	000193-E03	0.000339717
1526	000193-F03	-0.0832038
1527	000193-G03	0.00620905
1528	000193-H03	-0.0198551
1529	000193-A04	-0.0284662
1530	000193-B04	-0.166657
1531	000193-C04	-0.198297
1532	000193-D04	-0.120385
1533	000193-E04	-0.0836149
1534	000193-F04	-0.0883453
1535	000193-G04	-0.205951
1536	000193-H04	-0.0388612
1537	000193-A05	-0.074831
1538	000193-B05	-0.221629
1539	000193-C05	-0.150501
1540	000193-D05	-0.20577
1541	000193-E05	-0.0570866
1542	000193-F05	-0.200412
1543	000193-G05	-0.204124
1544	000193-H05	-0.142407
1545	000193-A06	-0.141568
1546	000193-B06	-0.213727
1547	000193-C06	-0.226269
1548	000193-D06	-0.155061
1549	000193-E06	-0.1365
1550	000193-F06	-0.0572517
1551	000193-G06	-0.228246
1552	000193-H06	-0.14106
1553	000193-A07	0.0061173
1554	000193-B07	-0.0965163
1555	000193-C07	-0.230092
1556	000193-D07	-0.206624
1557	000193-E07	-0.066533
1558	000193-F07	-0.2282
1559	000193-G07	-0.059843
1560	000193-H07	-0.197876
1561	000193-A08	0.118854
1562	000193-B08	-0.0983566
1563	000193-C08	-0.217937
1564	000193-D08	0.00372953
1565	000193-E08	-0.228864
1566	000193-F08	-0.0751481
1567	000193-G08	-0.0562412
1568	000193-H08	-0.235016
1569	000193-A09	0.00234811
1570	000193-B09	-0.217651
1571	000193-C09	-0.0873165
1572	000193-D09	-0.200622
1573	000193-E09	-0.00873549
1574	000193-F09	-0.11609
1575	000193-G09	-0.0422674
1576	000193-H09	-0.238111
1577	000193-A10	-0.039453
1578	000193-B10	-0.023855
1579	000193-C10	-0.0657711
1580	000193-D10	-0.0920726
1581	000193-E10	-0.063708
1582	000193-F10	-0.187558
1583	000193-G10	-0.0903431
1584	000193-H10	-0.0461803
1585	000193-A11	-0.211475
1586	000193-B11	-0.101013
1587	000193-C11	-0.239297
1588	000193-D11	-0.220349
1589	000193-E11	-0.18999
1590	000193-F11	-0.214139
1591	000193-G11	-0.00594005
1592	000193-H11	-0.164316
1593	000193-A12	-0.0204072
1594	000193-B12	-0.225544
1595	000193-C12	-0.0481187
1596	000193-D12	-0.0913604
1597	000193-E12	-0.0850875
1598	000193-F12	-0.18069
1599	000193-G12	-0.0747431
1600	000193-H12	-0.125426
1601	000194-A03	0.0106406
1602	000194-B03	-0.0483342
1603	000194-C03	-0.0690955
1604	000194-D03	-0.0899662
1605	000194-E03	-0.0681005
1606	000194-F03	-0.0432627
1607	000194-G03	-0.001589
1608	000194-H03	0.00866697
1609	000194-A04	-0.027507
1610	000194-B04	-0.0457609
1611	000194-C04	-0.0316948
1612	000194-D04	-0.00863687
1613	000194-E04	-0.0492908
1614	000194-F04	-0.0265109
1615	000194-G04	0.0275355
1616	000194-H04	0.0392632
1617	000194-A05	-0.0386821
1618	000194-B05	-0.0250049
1619	000194-C05	-0.0440215
1620	000194-D05	0.144943
1621	000194-E05	-0.0671834
1622	000194-F05	-0.0330198
1623	000194-G05	-0.0362817
1624	000194-H05	0.0234308
1625	000194-A06	-0.0109008
1626	000194-B06	-0.0198897
1627	000194-C06	-0.0332912
1628	000194-D06	-0.00389243
1629	000194-E06	-0.0105931
1630	000194-F06	-0.0260993
1631	000194-G06	0.0248249
1632	000194-H06	0.108446
1633	000194-A07	-0.0226776
1634	000194-B07	-0.0303177
1635	000194-C07	0.00852402
1636	000194-D07	-0.0523727
1637	000194-E07	-0.0175749
1638	000194-F07	-0.022306
1639	000194-G07	-0.00433047
1640	000194-H07	-0.0324302
1641	000194-A08	-0.0239947
1642	000194-B08	-0.0211348
1643	000194-C08	-0.0385853
1644	000194-D08	0.050651
1645	000194-E08	0.00640321
1646	000194-F08	0.0818754
1647	000194-G08	-0.0623713
1648	000194-H08	-0.00875714
1649	000194-A09	-0.0250106
1650	000194-B09	-0.0408821
1651	000194-C09	-0.0111483
1652	000194-D09	0.0199101
1653	000194-E09	-0.0293002
1654	000194-F09	-0.000533815
1655	000194-G09	0.0231107
1656	000194-H09	-0.00444425
1657	000194-A10	-0.0167915
1658	000194-B10	-0.00182049
1659	000194-C10	0.022793
1660	000194-D10	0.0558315
1661	000194-E10	-0.0130973
1662	000194-F10	0.0104874
1663	000194-G10	0.0250191
1664	000194-H10	0.00563505
1665	000194-A11	-0.0141803
1666	000194-B11	0.0574156
1667	000194-C11	0.00651958
1668	000194-D11	0.00398968
1669	000194-E11	-0.00552964
1670	000194-F11	-0.0150112
1671	000194-G11	0.0363854
1672	000194-H11	0.0655601
1673	000194-A12	-0.0507138
1674	000194-B12	-0.0456295
1675	000194-C12	-0.0186149
1676	000194-D12	0.00135252
1677	000194-E12	-0.0457257
1678	000194-F12	0.0710894
1679	000194-G12	0.00428812
1680	000194-H12	-0.0243395
1681	000195-A03	0.00178921
1682	000195-B03	-0.12387
1683	000195-C03	-0.114384
1684	000195-D03	-0.117265
1685	000195-E03	0.00333876
1686	000195-F03	-0.0711569
1687	000195-G03	-0.0340127
1688	000195-H03	0.0463822
1689	000195-A04	-0.0848132
1690	000195-B04	-0.122192
1691	000195-C04	0.0442599
1692	000195-D04	-0.0741462
1693	000195-E04	-0.124696
1694	000195-F04	-0.0480985
1695	000195-G04	-0.0542048
1696	000195-H04	-0.0726279
1697	000195-A05	-0.12371
1698	000195-B05	-0.117852
1699	000195-C05	-0.108113
1700	000195-D05	-0.136699
1701	000195-E05	-0.116113
1702	000195-F05	-0.10841
1703	000195-G05	-0.103752
1704	000195-H05	-0.0632583
1705	000195-A06	-0.0529936
1706	000195-B06	-0.000115139
1707	000195-C06	-0.12288
1708	000195-D06	-0.136426
1709	000195-E06	-0.0952215
1710	000195-F06	-0.114615
1711	000195-G06	-0.0863545
1712	000195-H06	-0.0547387
1713	000195-A07	-0.0582794
1714	000195-B07	-0.0737712
1715	000195-C07	-0.105225
1716	000195-D07	-0.123936
1717	000195-E07	-0.0771082
1718	000195-F07	-0.0910003
1719	000195-G07	-0.060823
1720	000195-H07	-0.117302
1721	000195-A08	0.0841245
1722	000195-B08	-0.0895862
1723	000195-C08	-0.0585242
1724	000195-D08	-0.128635
1725	000195-E08	-0.0845299
1726	000195-F08	-0.122204
1727	000195-G08	-0.10272
1728	000195-H08	-0.108487
1729	000195-A09	0.00769645
1730	000195-B09	-0.0295805
1731	000195-C09	-0.0269714
1732	000195-D09	-0.096572
1733	000195-E09	-0.0309035
1734	000195-F09	-0.0621196
1735	000195-G09	-0.0588325
1736	000195-H09	-0.0961839
1737	000195-A10	-0.0795474
1738	000195-B10	-0.110995
1739	000195-C10	0.0648199
1740	000195-D10	-0.117905
1741	000195-E10	-0.101728
1742	000195-F10	-0.0719795
1743	000195-G10	-0.0919393
1744	000195-H10	-0.100348
1745	000195-A11	0.108539
1746	000195-B11	-0.0235027
1747	000195-C11	-0.0796467
1748	000195-D11	-0.108232
1749	000195-E11	-0.0863396
1750	000195-F11	-0.00187288
1751	000195-G11	-0.0574435
1752	000195-H11	-0.056582
1753	000195-A12	-0.0594488
1754	000195-B12	-0.100714
1755	000195-C12	-0.0713275
1756	000195-D12	-0.0614486
1757	000195-E12	-0.103092
1758	000195-F12	-0.0981423
1759	000195-G12	-0.0634926
1760	000195-H12	-0.0980316
1761	000196-A03	-0.00956508
1762	000196-B03	0.112102
1763	000196-C03	-0.0863272
1764	000196-D03	-0.0272965
1765	000196-E03	-0.111927
1766	000196-F03	0.0254932
1767	000196-G03	-0.00250251
1768	000196-H03	0.0315408
1769	000196-A04	0.0338237
1770	000196-B04	-0.0795974
1771	000196-C04	-0.0604363
1772	000196-D04	-0.123563
1773	000196-E04	-0.0449531
1774	000196-F04	-0.0786418
1775	000196-G04	-0.0556112
1776	000196-H04	-0.054156
1777	000196-A05	-0.0741139
1778	000196-B05	-0.0734917
1779	000196-C05	-0.0897258
1780	000196-D05	-0.0694013
1781	000196-E05	-0.0901352
1782	000196-F05	-0.0767419
1783	000196-G05	0.064003
1784	000196-H05	0.0545841
1785	000196-A06	-0.0505098
1786	000196-B06	-0.0656684
1787	000196-C06	-0.0875003
1788	000196-D06	-0.118526
1789	000196-E06	0.0151572
1790	000196-F06	-0.0229603
1791	000196-G06	-0.0818164
1792	000196-H06	-0.0428563
1793	000196-A07	-0.055516
1794	000196-B07	-0.0727144
1795	000196-C07	-0.0597727
1796	000196-D07	-0.093756
1797	000196-E07	-0.114265
1798	000196-F07	-0.093167
1799	000196-G07	-0.0120696
1800	000196-H07	-0.00941146
1801	000196-A08	0.0386398
1802	000196-B08	-0.0730147
1803	000196-C08	-0.0931301
1804	000196-D08	-0.0854734
1805	000196-E08	-0.0762668
1806	000196-F08	0.0102863
1807	000196-G08	-0.0372565
1808	000196-H08	-0.0603576
1809	000196-A09	-0.0754577
1810	000196-B09	-0.106347
1811	000196-C09	-0.0925601
1812	000196-D09	-0.0977752
1813	000196-E09	-0.110465
1814	000196-F09	-0.0689015
1815	000196-G09	-0.0809129
1816	000196-H09	-0.0943419
1817	000196-A10	-0.0681087
1818	000196-B10	-0.0911308
1819	000196-C10	-0.0946071
1820	000196-D10	-0.112616
1821	000196-E10	-0.0715552
1822	000196-F10	-0.108397
1823	000196-G10	-0.097965
1824	000196-H10	-0.0949961
1825	000196-A11	-0.116287
1826	000196-B11	-0.0977981
1827	000196-C11	-0.0780682
1828	000196-D11	-0.0765419
1829	000196-E11	-0.10321
1830	000196-F11	-0.106332
1831	000196-G11	-0.0924157
1832	000196-H11	-0.0859857
1833	000196-A12	-0.130442
1834	000196-B12	-0.117845
1835	000196-C12	-0.117747
1836	000196-D12	-0.113157
1837	000196-E12	-0.0978483
1838	000196-F12	-0.0976089
1839	000196-G12	-0.103253
1840	000196-H12	-0.0340104
1841	000197-A03	0.028107
1842	000197-B03	0.00640068
1843	000197-C03	-0.0279174
1844	000197-D03	-0.0110436
1845	000197-E03	0.00797636
1846	000197-F03	-0.0386972
1847	000197-G03	-0.0726781
1848	000197-H03	-0.0107658
1849	000197-A04	0.012182
1850	000197-B04	-0.0373778
1851	000197-C04	-0.032434
1852	000197-D04	-0.0292045
1853	000197-E04	-0.0116348
1854	000197-F04	0.000796484
1855	000197-G04	-0.0423937
1856	000197-H04	-0.0208491
1857	000197-A05	0.0238623
1858	000197-B05	-0.0194955
1859	000197-C05	-0.00637023
1860	000197-D05	-0.025145
1861	000197-E05	-0.025815
1862	000197-F05	-0.03686
1863	000197-G05	-0.0104243
1864	000197-H05	0.00925707
1865	000197-A06	0.017956
1866	000197-B06	0.00878687
1867	000197-C06	-0.0103575
1868	000197-D06	-0.0168979
1869	000197-E06	-0.0282706
1870	000197-F06	-0.0410443
1871	000197-G06	-0.00792213
1872	000197-H06	-0.0358968
1873	000197-A07	0.00157305
1874	000197-B07	0.00205181
1875	000197-C07	-0.0100918
1876	000197-D07	0.013213
1877	000197-E07	-0.00710705
1878	000197-F07	-0.0206848
1879	000197-G07	-0.00570875
1880	000197-H07	0.00471275
1881	000197-A08	-0.00391376
1882	000197-B08	-0.00705639
1883	000197-C08	-0.010097
1884	000197-D08	-0.00631125
1885	000197-E08	-0.0451459
1886	000197-F08	-0.013567
1887	000197-G08	-0.0176779
1888	000197-H08	-0.0263818
1889	000197-A09	-0.0679899
1890	000197-B09	0.00616275
1891	000197-C09	-0.0188013
1892	000197-D09	-0.0112899
1893	000197-E09	-0.0212729
1894	000197-F09	-0.00162056
1895	000197-G09	-0.021197
1896	000197-H09	-0.0387842
1897	000197-A10	-0.0091753
1898	000197-B10	0.00784101
1899	000197-C10	0.0016683
1900	000197-D10	-0.0329336
1901	000197-E10	-0.0292338
1902	000197-F10	-0.0320097
1903	000197-G10	-0.0377234
1904	000197-H10	-0.0420411
1905	000197-A11	-0.00592604
1906	000197-B11	-0.0115938
1907	000197-C11	-0.0316953
1908	000197-D11	-0.00276488
1909	000197-E11	-0.0379735
1910	000197-F11	-0.0411522
1911	000197-G11	-0.035568
1912	000197-H11	-0.0439056
1913	000197-A12	-0.0316729
1914	000197-B12	-0.0239615
1915	000197-C12	-0.0349188
1916	000197-D12	-0.03587
1917	000197-E12	-0.0300331
1918	000197-F12	-0.0285329
1919	000197-G12	-0.0306754
1920	000197-H12	-0.0479042
1921	000198-A03	0.0495553
1922	000198-B03	-0.0573552
1923	000198-C03	-0.129819
1924	000198-D03	-0.0881097
1925	000198-E03	-0.104397
1926	000198-F03	-0.102059
1927	000198-G03	-0.065324
1928	000198-H03	0.0870496
1929	000198-A04	-0.00536268
1930	000198-B04	-0.0818724
1931	000198-C04	-0.121944
1932	000198-D04	-0.081734
1933	000198-E04	-0.0956513
1934	000198-F04	-0.102692
1935	000198-G04	-0.00525569
1936	000198-H04	-0.092241
1937	000198-A05	0.0744535
1938	000198-B05	-0.0824264
1939	000198-C05	-0.0710576
1940	000198-D05	-0.114416
1941	000198-E05	-0.122179
1942	000198-F05	-0.119984
1943	000198-G05	-0.0818129
1944	000198-H05	-0.0267106
1945	000198-A06	-0.0335615
1946	000198-B06	0.0825145
1947	000198-C06	-0.139312
1948	000198-D06	-0.121315
1949	000198-E06	-0.107388
1950	000198-F06	-0.108889
1951	000198-G06	-0.125143
1952	000198-H06	-0.133621
1953	000198-A07	0.0201192
1954	000198-B07	0.139038
1955	000198-C07	-0.0840243
1956	000198-D07	-0.108102
1957	000198-E07	0.00385
1958	000198-F07	-0.113917
1959	000198-G07	-0.094503
1960	000198-H07	-0.0639717
1961	000198-A08	-0.0271328
1962	000198-B08	-0.0628276
1963	000198-C08	-0.130939
1964	000198-D08	-0.155924
1965	000198-E08	-0.130576
1966	000198-F08	-0.0896826
1967	000198-G08	-0.0955959
1968	000198-H08	-0.130475
1969	000198-A09	0.0757414
1970	000198-B09	-0.0762146
1971	000198-C09	-0.0549837
1972	000198-D09	-0.107186
1973	000198-E09	-0.0902579
1974	000198-F09	-0.118221
1975	000198-G09	-0.0998534
1976	000198-H09	-0.146339
1977	000198-A10	-0.0116056
1978	000198-B10	-0.0516082
1979	000198-C10	-0.0924617
1980	000198-D10	-0.07512
1981	000198-E10	0.115111
1982	000198-F10	-0.0904115
1983	000198-G10	-0.0844646
1984	000198-H10	-0.0163745
1985	000198-A11	-0.0235627
1986	000198-B11	0.0558213
1987	000198-C11	-0.0448392
1988	000198-D11	0.0137624
1989	000198-E11	-0.00159069
1990	000198-F11	-0.127317
1991	000198-G11	-0.0898466
1992	000198-H11	-0.117042
1993	000198-A12	-0.12441
1994	000198-B12	-0.100588
1995	000198-C12	-0.0998395
1996	000198-D12	-0.122945
1997	000198-E12	-0.0941418
1998	000198-F12	-0.151438
[truncated: 4,698 more rows]
