# Supplementary material for: Identification and characterization of a small molecule BFstatin inhibiting BrpR, the transcriptional regulator for biofilm formation of Vibrio vulnificus
Source: Front Microbiol. 2024 Sep 9;15:1468567. doi: 10.3389/fmicb.2024.1468567 (PMC11416940; doi:10.3389/fmicb.2024.1468567)
Supplement: Supplementary file 2 [file Data_Sheet_2.xlsx]

## Sheet: Sheet1
Additional screening of the hit molecule derivates.
No	Hit molecules	Chemical ID	%inhibition
1	000175-C05	015689-A03	0.35878
2	its derivates (2~41)	015689-B03	0.0646658
3		015689-C03	0.0357825
4		015689-D03	0.0132985
5		015689-E03	0.111395
6		015689-F03	0.0430619
7		015689-G03	0.0552079
8		015689-H03	0.0548747
9		015689-A04	0.0713639
10		015689-B04	0.0396411
11		015689-C04	0.0356324
12		015689-D04	-0.0237191
13		015689-E04	0.0685781
14		015689-F04	0.0427556
15		015689-G04	0.0218335
16		015689-H04	0.035512
17		015689-A05	0.0651774
18		015689-B05	0.0447498
19		015689-C05	0.0157211
20		015689-D05	0.0116395
21		015689-E05	0.0471635
22		015689-F05	0.0414822
23		015689-G05	0.0272621
24		015689-H05	0.0404602
25		015689-A06	0.0583649
26		015689-B06	0.075133
27		015689-C06	0.00690867
28		015689-D06	0.0264485
29		015689-E06	0.0376233
30		015689-F06	0.0330951
31		015689-G06	0.0212044
32		015689-H06	0.0329202
33		015689-A07	0.0460857
34		015689-B07	0.0623351
35		015689-C07	0.017616
36		015689-D07	0.0228718
37		015689-E07	0.042056
38		015689-F07	0.0624461
39		015689-G07	0.0377089
40		015689-H07	0.0188684
41		015689-A08	0.0895099
42	000237-A04	015689-B08	0.329444
43	its derivates (43~56)	015689-C08	0.061604
44		015689-D08	0.0638348
45		015689-E08	0.0819524
46		015689-F08	0.0550297
47		015689-G08	0.0376384
48		015689-H08	0.0441086
49		015689-A09	0.103457
50		015689-B09	0.0527333
51		015689-C09	0.0352563
52		015689-D09	0.0466362
53		015689-E09	0.0994149
54		015689-F09	0.0403153
55		015689-G09	0.0447644
56		015689-H09	0.0479163
