# Supplementary material for: Identification and characterization of a small molecule BFstatin inhibiting BrpR, the transcriptional regulator for biofilm formation of Vibrio vulnificus
Source: Front Microbiol. 2024 Sep 9;15:1468567. doi: 10.3389/fmicb.2024.1468567 (PMC11416940; doi:10.3389/fmicb.2024.1468567)
Supplement: Supplementary file 3 [file Data_Sheet_3.xlsx]

## Sheet: Sheet1
Changes in the gene expression by the addition of BFstatin.
locus tag	gene	product	logFC	logCPM	P value	adjusted P value
VV1_0001	bla	class A beta-lactamase	0.121767	9.81798	0.456043	0.998018
VV1_0002		GTP-binding protein	0.170965	5.81157	0.408305	0.998018
VV1_0003		amidohydrolase family protein	0.0930588	7.52725	0.576977	0.998018
VV1_0004		MlrC C-terminal domain-containing protein	0.0298104	4.50747	0.890193	0.998018
VV1_0005		IS630 family transposase	-0.0592667	7.47995	0.736025	0.998018
VV1_0006		AI-2E family transporter	-0.0507538	7.47757	0.74278	0.998018
VV1_0007		mechanosensitive ion channel domain-containing protein	0.151238	4.98258	0.548966	0.998018
VV1_0008		hypothetical protein	0.12346	7.3309	0.475718	0.998018
VV1_0009		MlaD family protein	0.115481	6.72094	0.49834	0.998018
VV1_0010		ATP-binding cassette domain-containing protein	0.000576278	7.12374	0.997488	1
VV1_0011		ABC transporter permease	0.0655377	7.75539	0.731154	0.998018
VV1_0013	yfbR	5'-deoxynucleotidase	0.0547768	6.02003	0.800752	0.998018
VV1_0014		anti-phage deoxyguanosine triphosphatase	0.0162924	5.99723	0.926988	0.998018
VV1_0015		DTW domain-containing protein	-0.195865	5.15832	0.295589	0.998018
VV1_0016	rrtA	rhombosortase	0.14878	3.92895	0.62986	0.998018
VV1_0017		helix-hairpin-helix domain-containing protein	-0.569626	2.78762	0.228025	0.998018
VV1_0018	ppiD	peptidylprolyl isomerase	0.0121348	7.3045	0.937276	0.998018
VV1_0019		HU family DNA-binding protein	0.00769527	12.3477	0.966151	0.998324
VV1_0021	lon	endopeptidase La	0.037932	6.51826	0.803245	0.998018
VV1_0022	clpX	ATP-dependent protease ATP-binding subunit ClpX	0.0188022	9.19739	0.911402	0.998018
VV1_0023	clpP	ATP-dependent Clp endopeptidase proteolytic subunit ClpP	0.0593598	9.58695	0.699753	0.998018
VV1_0024	tig	trigger factor	0.0487082	7.29896	0.791511	0.998018
VV1_0025		ATP-binding protein	-0.225603	4.01794	0.293816	0.998018
VV1_0026		sigma-54 dependent transcriptional regulator	-0.155146	4.01576	0.545901	0.998018
VV1_0027		DUF3857 domain-containing protein	-0.0918019	4.32807	0.67991	0.998018
VV1_0028		TRAP transporter large permease	-1.24482	5.21649	0.0327519	0.715056
VV1_0029		TRAP transporter small permease	-1.20589	6.65369	0.0245469	0.643739
VV1_0030		TRAP transporter substrate-binding protein	-0.507175	8.99347	0.00417811	0.223101
VV1_0032	ugpC	sn-glycerol-3-phosphate ABC transporter ATP-binding protein UgpC	-0.193454	2.25726	0.603149	0.998018
VV1_0033		carbohydrate ABC transporter permease	0.271791	1.67011	0.514745	0.998018
VV1_0034		sugar ABC transporter permease	-0.200354	1.35102	0.645081	0.998018
VV1_0035		ABC transporter substrate-binding protein	0.116336	3.85008	0.639011	0.998018
VV1_0036		ATP-binding protein	-0.0787406	3.70003	0.737629	0.998018
VV1_0037		response regulator	-0.0781896	5.63786	0.622337	0.998018
VV1_0039		YdiU family protein	0.0396029	5.32211	0.840113	0.998018
VV1_0040		methyl-accepting chemotaxis protein	0.166031	5.30284	0.362655	0.998018
VV1_0041		M6 family metalloprotease domain-containing protein	-0.195164	5.41243	0.296103	0.998018
VV1_0042		NAD(P)/FAD-dependent oxidoreductase	-0.352288	5.29218	0.0642305	0.922778
VV1_0043		methyltransferase	-0.0156627	6.22654	0.922312	0.998018
VV1_0044		hypothetical protein	0.0569419	8.00158	0.747679	0.998018
VV1_0045		beta-ketoacyl synthase chain length factor	-0.188125	6.23306	0.237886	0.998018
VV1_0046		lysophospholipid acyltransferase family protein	-0.0677491	5.19958	0.709312	0.998018
VV1_0047		phosphopantetheine-binding protein	-0.0144164	10.4052	0.939661	0.998018
VV1_0048		acyl carrier protein	0.107272	9.53907	0.604721	0.998018
VV1_0049		septation protein IspZ	0.215133	5.14047	0.333233	0.998018
VV1_0050		AMP-binding protein	0.0410479	4.92019	0.817386	0.998018
VV1_0051		3-hydroxyacyl-ACP dehydratase	-0.381444	5.64006	0.0914803	0.988817
VV1_0052		glycosyltransferase family 2 protein	0.0585648	4.70511	0.776248	0.998018
VV1_0053		aromatic amino acid ammonia-lyase	-0.188253	5.29979	0.408493	0.998018
VV1_0054		acyl-CoA thioesterase	-0.281258	5.93128	0.152405	0.998018
VV1_0055		outer membrane lipoprotein carrier protein LolA	-0.0723022	5.45078	0.732334	0.998018
VV1_0056		MMPL family transporter	0.161205	2.86038	0.552997	0.998018
VV1_0057		DUF3261 domain-containing protein	0.0595015	5.78286	0.801941	0.998018
VV1_0058		beta-ketoacyl-[acyl-carrier-protein] synthase family protein	0.0295829	5.85674	0.858422	0.998018
VV1_0059		hotdog family protein	-0.216948	7.03242	0.17404	0.998018
VV1_0060	fabG	3-oxoacyl-ACP reductase FabG	-0.177065	6.20647	0.371529	0.998018
VV1_0061		beta-ketoacyl-ACP synthase	-0.0786144	6.0962	0.692762	0.998018
VV1_0063		tyrosine-type recombinase/integrase	-0.687314	2.51794	0.0621778	0.918605
VV1_0064		hypothetical protein	-0.227612	2.44141	0.651484	0.998018
VV1_0065		PadR family transcriptional regulator	0.195587	3.08689	0.520025	0.998018
VV1_0066		HNH endonuclease signature motif containing protein	-0.0172978	3.53081	0.958947	0.998018
VV1_0067		hypothetical protein	0.144013	3.21692	0.830206	0.998018
VV1_0068		hypothetical protein	-0.65158	3.76259	0.294891	0.998018
VV1_0069		hypothetical protein	-0.24869	3.70946	0.355073	0.998018
VV1_0070		DUF3850 domain-containing protein	-0.35372	3.64229	0.456102	0.998018
VV1_0071		3'-5' exonuclease	0.0535303	2.44611	0.887349	0.998018
VV1_0074		hypothetical protein	-2.12295	1.54323	0.348411	0.998018
VV1_0075		hypothetical protein	0.349151	0.69747	0.881175	0.998018
VV1_0076		hypothetical protein	8.4922	-0.263073	0.000151863	0.0112176
VV1_0077		hypothetical protein	-3.52872	-0.152348	0.233735	0.998018
VV1_0078		tyrosine-type recombinase/integrase	-0.472767	0.267977	0.7564	0.998018
VV1_0079		phage regulatory CII family protein	-0.477122	1.08568	0.753019	0.998018
VV1_0080		hypothetical protein	-0.335411	3.58272	0.510252	0.998018
VV1_0081		helix-turn-helix transcriptional regulator	-0.128851	5.72381	0.419121	0.998018
VV1_0083		helix-turn-helix transcriptional regulator	-0.674024	3.01157	0.337286	0.998018
VV1_0084		hypothetical protein	0.147168	5.38302	0.453487	0.998018
VV1_0085		contractile injection system protein, VgrG/Pvc8 family	-0.520757	0.712214	0.405131	0.998018
VV1_0086		tail protein X	7.99215	-0.604483	0.00745484	0.333736
VV1_0087		phage tail protein	-0.449062	1.22433	0.307841	0.998018
VV1_0089		phage tail assembly protein	0.279374	1.32998	0.7248	0.998018
VV1_0092		hypothetical protein	-0.208145	4.96007	0.5773	0.998018
VV1_0093		phage tail protein	0.184807	1.87538	0.658803	0.998018
VV1_0101		hypothetical protein	-1.24535	-0.499204	0.45565	0.998018
VV1_0103		hypothetical protein	-0.411947	0.0981655	0.717768	0.998018
VV1_0108		hypothetical protein	0.0893485	7.8442	0.709136	0.998018
VV1_0109		type II toxin-antitoxin system antitoxin SocA domain-containing protein	0.27445	8.23807	0.163257	0.998018
VV1_0110		type II toxin-antitoxin system RelE/ParE family toxin	0.0515868	7.81288	0.821943	0.998018
VV1_0111		hypothetical protein	0.359467	8.39638	0.21658	0.998018
VV1_0112		hypothetical protein	0.187254	5.89314	0.547524	0.998018
VV1_0113		hypothetical protein	0.300599	5.1056	0.523828	0.998018
VV1_0114		hypothetical protein	-0.35675	1.25086	0.467377	0.998018
VV1_0119		hypothetical protein	0.376265	3.31276	0.315774	0.998018
VV1_0120		co-chaperone GroES	0.31305	2.29983	0.648612	0.998018
VV1_0124		putative peptidoglycan-binding domain-containing protein	-0.304918	0.974616	0.580875	0.998018
VV1_0125		HAMP domain-containing sensor histidine kinase	-0.216078	3.29902	0.410461	0.998018
VV1_0126		response regulator transcription factor	-0.103672	5.37978	0.566849	0.998018
VV1_0127		DUF5666 domain-containing protein	-0.130573	3.51244	0.59746	0.998018
VV1_0129		LysR family transcriptional regulator	-0.148412	4.08233	0.49652	0.998018
VV1_0130		lytic murein transglycosylase	-0.00778098	6.60631	0.964691	0.998018
VV1_0131		YcgL domain-containing protein	-0.0696434	9.16354	0.703533	0.998018
VV1_0132	minC	septum site-determining protein MinC	-0.185449	5.16223	0.272318	0.998018
VV1_0133	minD	septum site-determining protein MinD	-0.0744998	6.34392	0.677775	0.998018
VV1_0134	minE	cell division topological specificity factor MinE	-0.155436	5.69826	0.493131	0.998018
VV1_0135	rnd	ribonuclease D	0.167878	4.82169	0.369599	0.998018
VV1_0136	fadD	long-chain-fatty-acid--CoA ligase FadD	-0.0489238	5.70945	0.766452	0.998018
VV1_0137		alpha/beta hydrolase	-0.0228951	3.51779	0.926518	0.998018
VV1_0138		Slp family lipoprotein	0.0542135	6.21669	0.746972	0.998018
VV1_0139		hypothetical protein	-0.111942	7.45707	0.554034	0.998018
VV1_0140	tsaB	tRNA (adenosine(37)-N6)-threonylcarbamoyltransferase complex dimerization subunit type 1 TsaB	-0.0272544	5.80657	0.864894	0.998018
VV1_0141		ATP-dependent DNA helicase	-0.0105185	4.83181	0.957121	0.998018
VV1_0142		hypothetical protein	-0.0969509	13.1827	0.676138	0.998018
VV1_0143	purU	formyltetrahydrofolate deformylase	-0.0292131	7.03448	0.854958	0.998018
VV1_0144		VOC family protein	0.147027	4.12159	0.504933	0.998018
VV1_0145	argS	arginine--tRNA ligase	-0.117855	5.24366	0.561617	0.998018
VV1_0146		HIT domain-containing protein	0.00103126	5.35035	0.999485	1
VV1_0147		FeoC-like transcriptional regulator	0.196152	7.72731	0.587655	0.998018
VV1_0148	feoB	Fe(2+) transporter permease subunit FeoB	-0.23258	7.14256	0.205167	0.998018
VV1_0149		FeoA family protein	-0.00588773	9.09355	0.983243	1
VV1_0150		AraC family transcriptional regulator	-0.0357675	4.04437	0.885452	0.998018
VV1_0151	znuA	zinc ABC transporter substrate-binding protein ZnuA	-0.069087	4.5165	0.732914	0.998018
VV1_0152	znuC	zinc ABC transporter ATP-binding protein ZnuC	-0.0731349	4.8438	0.687649	0.998018
VV1_0153	znuB	zinc ABC transporter permease subunit ZnuB	-0.165866	3.74672	0.504701	0.998018
VV1_0154	sucD	succinate--CoA ligase subunit alpha	0.321002	10.4305	0.0759352	0.975493
VV1_0155	sucC	ADP-forming succinate--CoA ligase subunit beta	0.246193	10.0743	0.216026	0.998018
VV1_0156	odhB	2-oxoglutarate dehydrogenase complex dihydrolipoyllysine-residue succinyltransferase	0.226419	9.72451	0.235301	0.998018
VV1_0157	sucA	2-oxoglutarate dehydrogenase E1 component	0.186595	9.87797	0.318644	0.998018
VV1_0158		succinate dehydrogenase iron-sulfur subunit	0.0673822	10.7592	0.69073	0.998018
VV1_0159	sdhA	succinate dehydrogenase flavoprotein subunit	0.0564123	9.29844	0.750227	0.998018
VV1_0160	sdhD	succinate dehydrogenase, hydrophobic membrane anchor protein	0.0937576	10.3504	0.555368	0.998018
VV1_0161	sdhC	succinate dehydrogenase cytochrome b556 subunit	0.0817314	10.1042	0.611955	0.998018
VV1_0162		citrate synthase	0.131193	11.3038	0.387891	0.998018
VV1_0163		Nif3-like dinuclear metal center hexameric protein	-0.0553371	5.46207	0.767076	0.998018
VV1_0164		DUF1853 family protein	0.0358016	3.64133	0.893991	0.998018
VV1_0165		CoA-disulfide reductase	-0.494165	4.91073	0.122244	0.998018
VV1_0166		cation:dicarboxylase symporter family transporter	-0.340969	5.34434	0.235379	0.998018
VV1_0167		RidA family protein	-0.519525	7.18996	0.043258	0.808943
VV1_0168		PAS domain-containing protein	-0.249469	6.58411	0.265534	0.998018
VV1_0169	pgm	phosphoglucomutase (alpha-D-glucose-1,6-bisphosphate-dependent)	-0.240007	7.39901	0.16431	0.998018
VV1_0170	seqA	replication initiation negative regulator SeqA	0.075139	7.59161	0.668654	0.998018
VV1_0171		alpha/beta fold hydrolase	-0.0233532	6.11147	0.902182	0.998018
VV1_0172		DUF2788 domain-containing protein	-0.396211	9.28647	0.0582817	0.909523
VV1_0173	fldA	flavodoxin FldA	-0.0943687	7.73283	0.602041	0.998018
VV1_0174		DUF4442 domain-containing protein	-0.22754	4.1201	0.405726	0.998018
VV1_0175	fcrX	ferric iron uptake transcriptional regulator FcrX	0.00258266	10.2206	0.986824	1
VV1_0176	glnS	glutamine--tRNA ligase	0.0117919	7.47509	0.942492	0.998018
VV1_0179	nagE	N-acetylglucosamine-specific PTS transporter subunit IIBC	0.230402	7.0024	0.118521	0.998018
VV1_0180	nagA	N-acetylglucosamine-6-phosphate deacetylase	-0.180749	7.22018	0.413356	0.998018
VV1_0181		ROK family protein	-0.230089	6.39893	0.123342	0.998018
VV1_0182		cation:proton antiporter family protein	-0.101839	4.99085	0.544666	0.998018
VV1_0183	asnB	asparagine synthase B	0.173912	10.0036	0.283036	0.998018
VV1_0184	rfaH	transcription/translation regulatory transformer protein RfaH	-0.235118	6.95087	0.131459	0.998018
VV1_0185		peptide MFS transporter	0.0690649	3.12876	0.792428	0.998018
VV1_0186		HAMP domain-containing methyl-accepting chemotaxis protein	0.105456	5.05979	0.60958	0.998018
VV1_0187	hemH	ferrochelatase	0.203614	5.60398	0.224553	0.998018
VV1_0188	adk	adenylate kinase	0.1104	8.68843	0.5617	0.998018
VV1_0189	htpG	molecular chaperone HtpG	-0.0503907	5.4141	0.799011	0.998018
VV1_0190		transcriptional regulator	0.201596	6.14472	0.249646	0.998018
VV1_0191		regulatory protein ToxS	0.0548673	5.64274	0.732348	0.998018
VV1_0192		sulfite exporter TauE/SafE family protein	0.265141	2.98217	0.359734	0.998018
VV1_0193		SelT/SelW/SelH family protein	-0.0770654	5.87704	0.893255	0.998018
VV1_0194	yfcE	phosphodiesterase	-0.162225	7.41894	0.340202	0.998018
VV1_0195		CBS domain-containing protein	-0.0496887	6.8361	0.845085	0.998018
VV1_0196		P-II family nitrogen regulator	-0.220304	7.57424	0.400538	0.998018
VV1_0197		DUF1538 domain-containing protein	0.0135578	5.60339	0.950547	0.998018
VV1_0198		DUF1538 domain-containing protein	0.0660224	6.24103	0.665624	0.998018
VV1_0199		TIGR01777 family oxidoreductase	0.14231	6.48687	0.424834	0.998018
VV1_0200		SDR family oxidoreductase	0.0504595	5.54963	0.790637	0.998018
VV1_0201		tetratricopeptide repeat protein	-0.124327	5.55477	0.498586	0.998018
VV1_0202		SPFH domain-containing protein	-0.168904	8.806	0.308485	0.998018
VV1_0203		NfeD family protein	0.0115771	7.79358	0.94741	0.998018
VV1_0204		DUF2799 domain-containing protein	-0.112885	8.37891	0.589865	0.998018
VV1_0205		hypothetical protein	0.0896073	6.36407	0.721049	0.998018
VV1_0206	ligA	NAD-dependent DNA ligase LigA	-0.0975823	4.93232	0.581502	0.998018
VV1_0207	zipA	cell division protein ZipA	0.143355	6.65757	0.442121	0.998018
VV1_0208	cysZ	sulfate transporter CysZ	0.277935	5.65996	0.176433	0.998018
VV1_0209	cysK	cysteine synthase A	0.27199	8.01463	0.11226	0.998018
VV1_0210		HPr family phosphocarrier protein	0.10124	9.53493	0.682223	0.998018
VV1_0211	ptsI	phosphoenolpyruvate-protein phosphotransferase PtsI	-0.110459	7.14738	0.452938	0.998018
VV1_0212	crr	PTS glucose transporter subunit IIA	0.317993	10.3461	0.0658502	0.929791
VV1_0213		flagellin	-0.0499923	7.55324	0.801903	0.998018
VV1_0214		flagellin	-0.136619	9.11091	0.51486	0.998018
VV1_0215		flagellin	0.227769	8.00276	0.226502	0.998018
VV1_0216	flgL	flagellar hook-associated protein FlgL	0.143012	5.04839	0.455949	0.998018
VV1_0217	flgK	flagellar hook-associated protein FlgK	0.40472	5.03527	0.0164638	0.51944
VV1_0218	flgJ	flagellar assembly peptidoglycan hydrolase FlgJ	0.101306	6.30839	0.544621	0.998018
VV1_0219		flagellar basal body P-ring protein FlgI	0.343702	5.30389	0.0744818	0.962401
VV1_0220	flgH	flagellar basal body L-ring protein FlgH	0.36466	6.00469	0.0377925	0.768332
VV1_0221	flgG	flagellar basal-body rod protein FlgG	0.358934	5.97695	0.0898325	0.988817
VV1_0222	flgF	flagellar basal-body rod protein FlgF	0.322141	6.6792	0.070969	0.946622
VV1_0223	flgE	flagellar hook protein FlgE	0.0916526	8.30227	0.583682	0.998018
VV1_0224	flgD	flagellar hook assembly protein FlgD	0.288536	7.63024	0.064152	0.922778
VV1_0225	flgC	flagellar basal body rod protein FlgC	0.152367	9.17497	0.402241	0.998018
VV1_0226	flgB	flagellar basal body rod protein FlgB	0.0704156	9.5549	0.688656	0.998018
VV1_0227		protein-glutamate O-methyltransferase	-0.000477958	8.58055	0.997842	1
VV1_0228		chemotaxis protein CheV	0.144151	8.62867	0.37014	0.998018
VV1_0229	flgA	flagellar basal body P-ring formation chaperone FlgA	-0.0317151	7.08792	0.86783	0.998018
VV1_0230	flgM	flagellar biosynthesis anti-sigma factor FlgM	0.25462	9.81056	0.115525	0.998018
VV1_0231	flgN	flagellar export chaperone FlgN	0.131177	8.46619	0.43334	0.998018
VV1_0232	flgP	flagellar assembly lipoprotein FlgP	0.248539	6.77477	0.135225	0.998018
VV1_0233		FlgO family outer membrane protein	0.0613318	7.70482	0.76543	0.998018
VV1_0234		flagellar assembly protein FlgT	0.0544812	5.48545	0.770069	0.998018
VV1_0235		hypothetical protein	-0.356507	6.1034	0.0326653	0.715056
VV1_0236	gltX	glutamate--tRNA ligase	-0.0492011	5.82287	0.799871	0.998018
VV1_0237		DUF2057 domain-containing protein	0.310063	3.5248	0.254623	0.998018
VV1_0238	chiP	chitoporin	-0.389039	2.23679	0.2801	0.998018
VV1_0239		copper-translocating P-type ATPase	-1.16657	4.20293	0.000655257	0.0433448
VV1_0240		DUF411 domain-containing protein	-0.686877	6.21419	0.00904584	0.367809
VV1_0241		family 20 glycosylhydrolase	-0.00326614	1.87666	1	1
VV1_0243		TraB/GumN family protein	-0.0655233	4.56612	0.809471	0.998018
VV1_0244		DUF3149 domain-containing protein	0.768949	11.8014	0.20522	0.998018
VV1_0245	smrA	DNA endonuclease SmrA	-0.0871061	4.47553	0.64368	0.998018
VV1_0246	rluF	23S rRNA pseudouridine(2604) synthase RluF	0.113341	4.63793	0.541704	0.998018
VV1_0247	ybaK	Cys-tRNA(Pro) deacylase	0.13294	4.36405	0.680232	0.998018
VV1_0248	ushA	bifunctional UDP-sugar hydrolase/5'-nucleotidase UshA	0.0130225	9.18576	0.93883	0.998018
VV1_0249	kdsA	3-deoxy-8-phosphooctulonate synthase	-0.108491	7.04784	0.536594	0.998018
VV1_0250		SirB1 family protein	0.115916	5.72904	0.492967	0.998018
VV1_0251		SirB2 family protein	-0.0737406	6.63619	0.64074	0.998018
VV1_0252	prmC	peptide chain release factor N(5)-glutamine methyltransferase	0.0473321	3.65985	0.87754	0.998018
VV1_0253	prfA	peptide chain release factor 1	0.186634	4.97516	0.341834	0.998018
VV1_0254	hemA	glutamyl-tRNA reductase	0.138611	4.65223	0.459561	0.998018
VV1_0255	lolB	lipoprotein insertase outer membrane protein LolB	-0.218207	6.29803	0.22918	0.998018
VV1_0256	ispE	4-(cytidine 5'-diphospho)-2-C-methyl-D-erythritol kinase	0.0795678	6.70952	0.714216	0.998018
VV1_0257		ribose-phosphate pyrophosphokinase	0.0167964	7.18652	0.93864	0.998018
VV1_0258	pth	aminoacyl-tRNA hydrolase	-0.162228	6.72137	0.425973	0.998018
VV1_0260	ychF	redox-regulated ATPase YchF	-0.0887619	6.08292	0.600334	0.998018
VV1_0265		2-octaprenyl-3-methyl-6-methoxy-1,4-benzoquinol hydroxylase	0.174424	4.62281	0.385892	0.998018
VV1_0266	miaB	tRNA (N6-isopentenyl adenosine(37)-C2)-methylthiotransferase MiaB	-0.0794364	6.47472	0.65693	0.998018
VV1_0267		PhoH family protein	-0.0296166	6.13432	0.85922	0.998018
VV1_0268	ybeY	rRNA maturation RNase YbeY	-0.0277427	7.47685	0.874327	0.998018
VV1_0269	corC	CNNM family magnesium/cobalt transport protein CorC	0.043505	8.3481	0.788893	0.998018
VV1_0270	lnt	apolipoprotein N-acyltransferase	-0.141634	4.09677	0.524823	0.998018
VV1_0271		zinc ribbon-containing protein	-0.0183111	8.69623	0.923725	0.998018
VV1_0272	leuS	leucine--tRNA ligase	-0.033733	7.44901	0.837857	0.998018
VV1_0274	lptE	LPS assembly lipoprotein LptE	-0.179071	7.16052	0.239043	0.998018
VV1_0275	holA	DNA polymerase III subunit delta	-0.128473	5.66756	0.428352	0.998018
VV1_0276	rsfS	ribosome silencing factor	-0.259085	7.58957	0.150813	0.998018
VV1_0277	rlmH	23S rRNA (pseudouridine(1915)-N(3))-methyltransferase RlmH	0.264576	5.55176	0.201441	0.998018
VV1_0278	mrdA	penicillin-binding protein 2	0.076127	3.65778	0.760076	0.998018
VV1_0279	rodA	rod shape-determining protein RodA	-0.00778632	3.65637	0.979775	1
VV1_0280		septal ring lytic transglycosylase RlpA family protein	0.0942812	5.21226	0.565799	0.998018
VV1_0281		serine hydrolase	-0.0827396	6.79253	0.613129	0.998018
VV1_0282	ybeD	DUF493 family protein YbeD	0.193645	7.28601	0.29105	0.998018
VV1_0283	lipB	lipoyl(octanoyl) transferase LipB	-0.175291	5.7414	0.323018	0.998018
VV1_0284	lipA	lipoyl synthase	-0.122788	6.14666	0.465188	0.998018
VV1_0285		hypothetical protein	-0.174025	8.58433	0.302094	0.998018
VV1_0286	glyA	serine hydroxymethyltransferase	-0.240628	7.87353	0.237223	0.998018
VV1_0287		YitT family protein	-0.0998927	3.09498	0.751262	0.998018
VV1_0288	treC	alpha,alpha-phosphotrehalase	-0.540398	3.15647	0.161231	0.998018
VV1_0289	treB	PTS trehalose transporter subunit IIBC	-0.518207	4.27891	0.273353	0.998018
VV1_0290	treR	trehalose operon repressor TreR	0.0507252	4.17316	0.8066	0.998018
VV1_0291	gmhB	D-glycero-beta-D-manno-heptose 1,7-bisphosphate 7-phosphatase	-0.00589069	6.21441	0.975236	1
VV1_0292	metN	methionine ABC transporter ATP-binding protein MetN	-0.17781	3.05297	0.520937	0.998018
VV1_0293		methionine ABC transporter permease	0.0011414	4.84194	0.997404	1
VV1_0294	ilpA	MetQ/NlpA family lipoprotein adhesin IlpA	-0.552832	7.45804	0.0317974	0.708171
VV1_0295		Zn-ribbon-containing protein	-0.183217	4.92319	0.482641	0.998018
VV1_0296	syd	SecY-interacting protein	-0.142971	5.2116	0.520547	0.998018
VV1_0297	queF	NADPH-dependent 7-cyano-7-deazaguanine reductase QueF	0.0399186	4.91694	0.831338	0.998018
VV1_0298		tetratricopeptide repeat protein	0.048674	3.69909	0.841318	0.998018
VV1_0299		GGDEF domain-containing protein	-0.249482	6.73226	0.088191	0.988817
VV1_0300	ppnN	nucleotide 5'-monophosphate nucleosidase PpnN	-0.00741135	9.29726	0.961694	0.998018
VV1_0301	xni	flap endonuclease Xni	-0.130867	4.77149	0.498724	0.998018
VV1_0302		DNA/RNA non-specific endonuclease	-1.20975	0.901772	0.106447	0.998018
VV1_0303	rlmM	23S rRNA (cytidine(2498)-2'-O)-methyltransferase RlmM	-0.139278	4.64393	0.516175	0.998018
VV1_0304		DUF423 domain-containing protein	-0.0650924	4.87765	0.801783	0.998018
VV1_0305		alpha/beta fold hydrolase	-0.0202424	4.81922	0.915548	0.998018
VV1_0306		transcriptional regulator GcvA	-0.219184	4.66312	0.222991	0.998018
VV1_0310	thiI	tRNA uracil 4-sulfurtransferase ThiI	0.0885516	4.78848	0.660313	0.998018
VV1_0311		flagellar motor protein MotB	-0.196546	6.00836	0.361663	0.998018
VV1_0312	pomA	flagellar motor protein PomA	0.20611	6.22713	0.207285	0.998018
VV1_0313	xseB	exodeoxyribonuclease VII small subunit	0.0165275	6.70671	0.964455	0.998018
VV1_0314	ispA	(2E,6E)-farnesyl diphosphate synthase	-0.0989253	5.02122	0.596367	0.998018
VV1_0315	dxs	1-deoxy-D-xylulose-5-phosphate synthase	-0.0626505	4.88489	0.734049	0.998018
VV1_0316	pgpA	phosphatidylglycerophosphatase A	0.0575414	3.29394	0.849456	0.998018
VV1_0317	thiL	thiamine-phosphate kinase	-0.364446	4.34139	0.0636517	0.922778
VV1_0318	nusB	transcription antitermination factor NusB	0.0736475	7.32959	0.734408	0.998018
VV1_0319	ribE	6,7-dimethyl-8-ribityllumazine synthase	-0.244545	8.32019	0.319891	0.998018
VV1_0321	ribBA	bifunctional 3,4-dihydroxy-2-butanone-4-phosphate synthase/GTP cyclohydrolase II	-0.227404	7.19994	0.166753	0.998018
VV1_0322		riboflavin synthase	0.109776	6.70902	0.516647	0.998018
VV1_0323	ribD	bifunctional diaminohydroxyphosphoribosylaminopyrimidine deaminase/5-amino-6-(5-phosphoribosylamino)uracil reductase RibD	0.0607465	5.4213	0.752413	0.998018
VV1_0324	nrdR	transcriptional regulator NrdR	-0.14075	7.14545	0.604633	0.998018
VV1_0325		glutamate-5-semialdehyde dehydrogenase	-0.109684	5.44275	0.602764	0.998018
VV1_0326	proB	glutamate 5-kinase	-0.213295	5.3053	0.302416	0.998018
VV1_0327	crl	sigma factor-binding protein Crl	0.395334	8.28935	0.108078	0.998018
VV1_0328	frsA	esterase FrsA	0.146287	6.06237	0.355086	0.998018
VV1_0329	tet(34)	oxytetracycline resistance phosphoribosyltransferase domain-containing protein Tet(34)	0.0315366	7.36972	0.871592	0.998018
VV1_0331		NCS2 family permease	-0.255779	4.60602	0.312021	0.998018
VV1_0333		aminoacyl-histidine dipeptidase	-0.0706101	7.32971	0.741482	0.998018
VV1_0334		DUF3332 domain-containing protein	-0.0434132	4.1352	0.87967	0.998018
VV1_0336		succinylglutamate desuccinylase/aspartoacylase family protein	-0.036862	6.55404	0.847925	0.998018
VV1_0337		hypothetical protein	0.563822	3.4065	0.123339	0.998018
VV1_0338		DUF3622 domain-containing protein	0.570045	4.00521	0.0216811	0.623965
VV1_0340	purL	phosphoribosylformylglycinamidine synthase	-0.577004	5.585	0.0604851	0.918605
VV1_0341	mltF	membrane-bound lytic murein transglycosylase MltF	-0.161874	4.6977	0.374471	0.998018
VV1_0342	tadA	tRNA adenosine(34) deaminase TadA	-0.0851508	5.67406	0.607123	0.998018
VV1_0343		LysR substrate-binding domain-containing protein	-0.153536	5.24337	0.412203	0.998018
VV1_0344		S-(hydroxymethyl)glutathione dehydrogenase/class III alcohol dehydrogenase	-0.212871	8.99723	0.360627	0.998018
VV1_0345	fghA	S-formylglutathione hydrolase	-0.409959	8.19132	0.133682	0.998018
VV1_0346		AbgT family transporter	-0.469179	5.80244	0.026565	0.673747
VV1_0349		prepilin-type N-terminal cleavage/methylation domain-containing protein	0.084453	6.09918	0.686524	0.998018
VV1_0350		hypothetical protein	0.043446	4.50092	0.851034	0.998018
VV1_0351		hypothetical protein	0.452662	2.97134	0.326332	0.998018
VV1_0352		GspH/FimT family pseudopilin	0.0170099	3.94905	0.956763	0.998018
VV1_0353		type IV pilin protein	0.130589	5.0162	0.567577	0.998018
VV1_0354	dnaJ	molecular chaperone DnaJ	-0.0809253	4.68944	0.713473	0.998018
VV1_0357	dnaK	molecular chaperone DnaK	-0.117475	6.77932	0.525848	0.998018
VV1_0358		metal ABC transporter permease	0.0934812	2.31847	0.844428	0.998018
VV1_0359		zinc ABC transporter substrate-binding protein	-0.183721	1.27158	0.737678	0.998018
VV1_0360		TonB-dependent receptor	0.138235	1.37268	0.70638	0.998018
VV1_0361		hypothetical protein	-0.269379	0.501799	0.776319	0.998018
VV1_0362		hypothetical protein	0.0297452	1.59656	0.953582	0.998018
VV1_0363		dicarboxylate/amino acid:cation symporter	0.46608	5.48178	0.357787	0.998018
VV1_0365	grpE	nucleotide exchange factor GrpE	0.160529	5.79068	0.344031	0.998018
VV1_0366	nadK	NAD(+) kinase	-0.0936015	6.55875	0.555919	0.998018
VV1_0367	recN	DNA repair protein RecN	-0.398212	6.03485	0.120445	0.998018
VV1_0368	bamE	outer membrane protein assembly factor BamE	0.0995831	5.82157	0.5557	0.998018
VV1_0369		RnfH family protein	-0.125441	7.66687	0.459285	0.998018
VV1_0370		SRPBCC family protein	-0.00410875	6.53174	0.980333	1
VV1_0371	smpB	SsrA-binding protein SmpB	-0.124233	9.50394	0.42676	0.998018
VV1_0372		tyrosine-type recombinase/integrase	0.00839743	4.87153	0.972271	1
VV1_0373		AlpA family phage regulatory protein	-0.105693	5.96265	0.6848	0.998018
VV1_0374		H-NS family nucleoid-associated regulatory protein	0.00337265	6.86001	0.982941	1
VV1_0375		hypothetical protein	0.187185	2.75277	0.522126	0.998018
VV1_0376		relaxase/mobilization nuclease domain-containing protein	-0.074454	2.48793	0.802274	0.998018
VV1_0377		hypothetical protein	0.435738	2.94799	0.356067	0.998018
VV1_0378		helix-turn-helix domain-containing protein	0.516595	6.31542	0.00427981	0.225811
VV1_0379		hypothetical protein	0.15892	7.57632	0.344665	0.998018
VV1_0380		hypothetical protein	0.29645	8.05694	0.32155	0.998018
VV1_0381		hypothetical protein	-0.115059	8.37117	0.491967	0.998018
VV1_0382		AAA family ATPase	0.136038	5.83642	0.524692	0.998018
VV1_0383		hypothetical protein	-0.0195103	7.37572	0.918454	0.998018
VV1_0387		hypothetical protein	-0.556266	5.22876	0.00522325	0.25439
VV1_0388		hypothetical protein	0.824169	3.93988	0.00774651	0.339926
VV1_0389		hypothetical protein	-0.327262	4.80881	0.567543	0.998018
VV1_0390		S24 family peptidase	-0.0603896	4.42383	0.846977	0.998018
VV1_0391		Y-family DNA polymerase	0.148879	4.08061	0.647966	0.998018
VV1_0392		hypothetical protein	0.16873	6.89366	0.458399	0.998018
VV1_0393		ImmA/IrrE family metallo-endopeptidase	-0.133558	8.04557	0.451093	0.998018
VV1_0394		beta family protein	0.0380261	7.34649	0.852711	0.998018
VV1_0395		hypothetical protein	0.0193471	6.67514	0.931939	0.998018
VV1_0396		hypothetical protein	0.033713	6.01394	0.857628	0.998018
VV1_0397		molecular chaperone DnaJ	0.135255	7.9705	0.427575	0.998018
VV1_0398		hypothetical protein	0.805302	4.95118	0.0567132	0.894494
VV1_0399		hypothetical protein	0.0821215	4.03269	0.800787	0.998018
VV1_0400		hypothetical protein	0.17406	3.83416	0.47446	0.998018
VV1_0401		type II toxin-antitoxin system HipA family toxin	0.0962828	5.06229	0.661808	0.998018
VV1_0402		helix-turn-helix transcriptional regulator	0.110721	5.39805	0.711829	0.998018
VV1_0403		GNAT family N-acyltransferase	0.044297	2.54387	0.893813	0.998018
VV1_0404		YHS domain-containing (seleno)protein	-0.0222855	4.108	0.937439	0.998018
VV1_0405		NRDE family protein	-0.0791023	1.49268	0.903854	0.998018
VV1_0406		hypothetical protein	0.084529	2.44096	0.83641	0.998018
VV1_0407		ATP-grasp domain-containing protein	-0.139339	2.5127	0.74096	0.998018
VV1_0408		DedA family protein	-0.164711	2.82289	0.592461	0.998018
VV1_0409		L-threonylcarbamoyladenylate synthase	-0.193075	4.09372	0.386298	0.998018
VV1_0410		DedA family protein	-0.126484	2.49541	0.691033	0.998018
VV1_0411		BCCT family transporter	-0.0877961	1.56795	0.833818	0.998018
VV1_0412		ion channel	0.168775	6.54065	0.346968	0.998018
VV1_0413		LysR substrate-binding domain-containing protein	0.0688305	4.62663	0.723389	0.998018
VV1_0414		D-amino acid dehydrogenase	-0.267221	6.17644	0.174308	0.998018
VV1_0415		alanine/glycine:cation symporter family protein	0.390827	9.52233	0.0849848	0.983352
VV1_0416		GPR1/FUN34/YaaH family transporter	-0.0634736	2.49552	0.886116	0.998018
VV1_0417		chitinase	0.161054	2.42201	0.616553	0.998018
VV1_0418	guaA	glutamine-hydrolyzing GMP synthase	0.0025176	5.81614	0.990298	1
VV1_0419	guaB	IMP dehydrogenase	-0.0670844	6.38336	0.705805	0.998018
VV1_0420	xseA	exodeoxyribonuclease VII large subunit	0.198444	4.50661	0.381848	0.998018
VV1_0421		sensor domain-containing diguanylate cyclase	-0.00424898	5.09127	0.984298	1
VV1_0422		metal-dependent hydrolase	0.124567	3.79814	0.593656	0.998018
VV1_0423	der	ribosome biogenesis GTPase Der	0.0386884	6.52867	0.816369	0.998018
VV1_0424	bamB	outer membrane protein assembly factor BamB	-0.0121143	6.08827	0.939505	0.998018
VV1_0425		YfgM family protein	0.0353855	7.67329	0.821566	0.998018
VV1_0426	hisS	histidine--tRNA ligase	-0.0996096	7.02133	0.497709	0.998018
VV1_0427	ispG	flavodoxin-dependent (E)-4-hydroxy-3-methylbut-2-enyl-diphosphate synthase	-0.167348	6.66376	0.349193	0.998018
VV1_0428	rodZ	cytoskeleton protein RodZ	0.0165858	6.94058	0.913771	0.998018
VV1_0429		bifunctional tRNA (adenosine(37)-C2)-methyltransferase TrmG/ribosomal RNA large subunit methyltransferase RlmN	0.0637579	4.72763	0.799029	0.998018
VV1_0430	ndk	nucleoside-diphosphate kinase	0.0359705	9.56467	0.846619	0.998018
VV1_0431	pepB	aminopeptidase PepB	-0.120961	7.7533	0.444254	0.998018
VV1_0432	iscX	Fe-S cluster assembly protein IscX	0.200098	8.67622	0.27346	0.998018
VV1_0433	fdx	ISC system 2Fe-2S type ferredoxin	0.0501928	7.93385	0.792101	0.998018
VV1_0434	hscA	Fe-S protein assembly chaperone HscA	0.115063	6.09283	0.51027	0.998018
VV1_0435	hscB	co-chaperone HscB	0.166444	6.02735	0.307587	0.998018
VV1_0436	iscA	iron-sulfur cluster assembly protein IscA	0.0496785	9.0724	0.753249	0.998018
VV1_0437	iscU	Fe-S cluster assembly scaffold IscU	0.243694	8.57131	0.14547	0.998018
VV1_0438		IscS subfamily cysteine desulfurase	0.166928	7.55982	0.275427	0.998018
VV1_0439	iscR	Fe-S cluster assembly transcriptional regulator IscR	0.248084	7.46889	0.204128	0.998018
VV1_0440	trmJ	tRNA (cytosine(32)/uridine(32)-2'-O)-methyltransferase TrmJ	-0.117081	6.06888	0.460771	0.998018
VV1_0441	suhB	inositol-1-monophosphatase	-0.102736	4.95124	0.740757	0.998018
VV1_0442	secF	protein translocase subunit SecF	0.0268664	6.50594	0.885775	0.998018
VV1_0443	secD	protein translocase subunit SecD	-0.103595	5.99358	0.628691	0.998018
VV1_0444	yajC	preprotein translocase subunit YajC	0.263062	8.10936	0.111469	0.998018
VV1_0445	tgt	tRNA guanosine(34) transglycosylase Tgt	-0.164166	5.24796	0.331971	0.998018
VV1_0446	queA	tRNA preQ1(34) S-adenosylmethionine ribosyltransferase-isomerase QueA	-0.053381	4.2814	0.830308	0.998018
VV1_0447		trypsin-like serine protease	0.165894	2.45054	0.652981	0.998018
VV1_0448		CBS domain-containing protein	-0.138064	9.84669	0.481954	0.998018
VV1_0449	aceA	isocitrate lyase	0.234523	7.87932	0.415443	0.998018
VV1_0450	aceB	malate synthase A	0.193318	7.01738	0.406363	0.998018
VV1_0451		hydrogen peroxide-inducible genes activator	-0.138807	5.37126	0.459837	0.998018
VV1_0453		peroxiredoxin C	-0.0206641	10.3678	0.917823	0.998018
VV1_0454		copper homeostasis protein CutC	0.0562669	5.3999	0.726042	0.998018
VV1_0455	ppk2	polyphosphate kinase 2	-0.0826702	8.27247	0.613304	0.998018
VV1_0456		LysR family transcriptional regulator	-0.00669489	6.99701	0.971932	1
VV1_0457		hypothetical protein	-0.137334	3.1069	0.646535	0.998018
VV1_0458		hypothetical protein	-0.219579	2.93785	0.428161	0.998018
VV1_0459		hypothetical protein	0.116523	4.08956	0.747149	0.998018
VV1_0460	phoU	phosphate signaling complex protein PhoU	-0.227648	5.94025	0.191885	0.998018
VV1_0461	pstB	phosphate ABC transporter ATP-binding protein PstB	-0.102603	5.20827	0.617838	0.998018
VV1_0462	pstA	phosphate ABC transporter permease PstA	-0.0711085	3.86248	0.766912	0.998018
VV1_0463		ABC transporter permease subunit	-0.0125888	3.33332	0.96848	0.999605
VV1_0464	ppk1	polyphosphate kinase 1	0.0353437	5.57503	0.843855	0.998018
VV1_0465	ppx	exopolyphosphatase	-0.079029	6.04389	0.615263	0.998018
VV1_0466		phosphate ABC transporter substrate-binding protein PstS family protein	0.000964864	3.483	1	1
VV1_0467	phoR	phosphate regulon sensor histidine kinase PhoR	0.265779	4.45678	0.234038	0.998018
VV1_0468	phoB	phosphate regulon transcriptional regulator PhoB	-0.127383	5.5178	0.551438	0.998018
VV1_0469	rdgC	recombination-associated protein RdgC	0.113358	5.10535	0.583433	0.998018
VV1_0470	yegQ	tRNA 5-hydroxyuridine modification protein YegQ	0.109826	4.73705	0.608927	0.998018
VV1_0471		YfhL family 4Fe-4S dicluster ferredoxin	0.827017	3.45249	0.235714	0.998018
VV1_0472	mepA	penicillin-insensitive murein endopeptidase	0.0155748	2.9136	0.964316	0.998018
VV1_0482	clpB	ATP-dependent chaperone ClpB	-0.208724	4.78534	0.2867	0.998018
VV1_0483	pgeF	peptidoglycan editing factor PgeF	-0.0685011	5.98769	0.694351	0.998018
VV1_0484	rluD	23S rRNA pseudouridine(1911/1915/1917) synthase RluD	0.0500493	7.24931	0.746793	0.998018
VV1_0485		outer membrane protein assembly factor BamD	0.011826	6.95952	0.941227	0.998018
VV1_0486	raiA	ribosome-associated translation inhibitor RaiA	-0.120005	12.9715	0.598318	0.998018
VV1_0487	pheA	prephenate dehydratase	-0.20666	6.50597	0.19592	0.998018
VV1_0488	yjjX	inosine/xanthosine triphosphatase	-0.11929	5.42948	0.625182	0.998018
VV1_0489	trpR	trp operon repressor	-0.251666	6.84558	0.218158	0.998018
VV1_0490	sltY	murein transglycosylase	-0.103346	5.00694	0.545877	0.998018
VV1_0491	ettA	energy-dependent translational throttle protein EttA	-0.0513819	6.52861	0.778138	0.998018
VV1_0492		PilZ domain-containing protein	0.252582	7.40214	0.204964	0.998018
VV1_0493		M23 family metallopeptidase	-0.0393963	5.38024	0.91026	0.998018
VV1_0494	tyrA	bifunctional chorismate mutase/prephenate dehydrogenase	0.0724729	8.72967	0.922011	0.998018
VV1_0495		3-deoxy-7-phosphoheptulonate synthase	0.462426	8.66893	0.632728	0.998018
VV1_0496	nagZ	beta-N-acetylhexosaminidase	-0.0608501	4.82667	0.74942	0.998018
VV1_0497		anhydro-N-acetylmuramic acid kinase	-0.271774	4.86915	0.184756	0.998018
VV1_0498		sodium:proton antiporter	-0.0174265	6.13802	0.907931	0.998018
VV1_0499		DUF2799 domain-containing protein	-0.0726661	8.13503	0.696847	0.998018
VV1_0501		carbon starvation protein A	0.157652	2.15788	0.645311	0.998018
VV1_0502		sensor histidine kinase	-0.168386	2.73261	0.576874	0.998018
VV1_0503	btsR	two-component system response regulator BtsR	-0.238391	4.6328	0.195374	0.998018
VV1_0504	ispH	4-hydroxy-3-methylbut-2-enyl diphosphate reductase	-0.0971625	6.29999	0.604046	0.998018
VV1_0505	fkpB	FKBP-type peptidyl-prolyl cis-trans isomerase	0.135814	7.15849	0.415703	0.998018
VV1_0506	lspA	signal peptidase II	0.0634465	4.96044	0.755445	0.998018
VV1_0507	ileS	isoleucine--tRNA ligase	0.0141562	7.33168	0.932366	0.998018
VV1_0508	ribF	bifunctional riboflavin kinase/FAD synthetase	-0.0624933	6.72043	0.685727	0.998018
VV1_0509	murJ	murein biosynthesis integral membrane protein MurJ	-0.0534444	4.71832	0.770941	0.998018
VV1_0511	rpsT	30S ribosomal protein S20	0.0215896	9.52758	0.92037	0.998018
VV1_0512		metalloregulator ArsR/SmtB family transcription factor	-0.0811122	9.21153	0.62621	0.998018
VV1_0513	nhaR	transcriptional activator NhaR	0.0670224	6.0489	0.695122	0.998018
VV1_0514		Na/Pi symporter	0.0097177	1.92072	0.992422	1
VV1_0515		flavohemoglobin expression-modulating QEGLA motif protein	0.108077	4.73395	0.631784	0.998018
VV1_0516		thymidylate synthase	-0.173257	5.95591	0.352424	0.998018
VV1_0517	lgt	prolipoprotein diacylglyceryl transferase	-0.0134703	5.58005	0.93589	0.998018
VV1_0518		sulfite exporter TauE/SafE family protein	-0.0170559	5.29698	0.921916	0.998018
VV1_0519	ptsP	phosphoenolpyruvate--protein phosphotransferase	-0.0802743	6.22873	0.626789	0.998018
VV1_0520	rppH	RNA pyrophosphohydrolase	0.0659826	7.88127	0.694085	0.998018
VV1_0521	mutH	DNA mismatch repair endonuclease MutH	0.202057	4.97088	0.248268	0.998018
VV1_0522		hypothetical protein	-0.197248	7.99403	0.440136	0.998018
VV1_0523		NADP(H)-dependent aldo-keto reductase	-0.11663	7.14553	0.461747	0.998018
VV1_0524		hypothetical protein	-0.0587275	9.27858	0.714662	0.998018
VV1_0525	brpR	cyclic-di-GMP-binding transcriptional regulator BrpR	-1.38585	7.59599	3.70332e-17	7.4605e-15
VV1_0526	lysS	lysine--tRNA ligase	-0.0501284	6.70982	0.75453	0.998018
VV1_0527	prfB	peptide chain release factor 2	-0.0609041	6.81297	0.714157	0.998018
VV1_0528	recJ	single-stranded-DNA-specific exonuclease RecJ	-0.0997224	4.62441	0.61418	0.998018
VV1_0529	dsbC	bifunctional protein-disulfide isomerase/oxidoreductase DsbC	0.0385537	6.21976	0.812608	0.998018
VV1_0530	xerD	site-specific tyrosine recombinase XerD	-0.138809	5.79847	0.471338	0.998018
VV1_0531	fldB	flavodoxin FldB	0.163471	3.70955	0.561388	0.998018
VV1_0532	brnQ	branched-chain amino acid transport system II carrier protein	-0.24297	3.20879	0.345674	0.998018
VV1_0533		methyltransferase	-0.278554	3.78265	0.346444	0.998018
VV1_0534	srmB	ATP-dependent RNA helicase SrmB	-0.21054	4.97792	0.395863	0.998018
VV1_0535	yaaA	peroxide stress protein YaaA	0.0506893	7.21278	0.753101	0.998018
VV1_0536		sodium:alanine symporter family protein	-0.465093	5.35951	0.0825379	0.983352
VV1_0539		hemerythrin domain-containing protein	-0.101314	8.28999	0.59636	0.998018
VV1_0540	ung	uracil-DNA glycosylase	-0.202964	5.2456	0.284444	0.998018
VV1_0541	nfo	deoxyribonuclease IV	0.0185114	4.46788	0.939738	0.998018
VV1_0542	grcA	autonomous glycyl radical cofactor GrcA	0.113239	9.1112	0.562392	0.998018
VV1_0543	thrC	threonine synthase	-0.0347238	8.42539	0.840219	0.998018
VV1_0544	thrB	homoserine kinase	-0.200705	7.38027	0.267675	0.998018
VV1_0545	thrA	bifunctional aspartate kinase/homoserine dehydrogenase I	-0.0418661	7.45539	0.81108	0.998018
VV1_0546		hypothetical protein	0.123417	7.18317	0.497869	0.998018
VV1_0547		putative 4-hydroxy-4-methyl-2-oxoglutarate aldolase	-0.239379	9.82605	0.223122	0.998018
VV1_0548	arcA	two-component system response regulator ArcA	0.0286474	8.09833	0.85605	0.998018
VV1_0549		hypothetical protein	-0.00099902	7.17767	0.995648	1
VV1_0550	arcB	aerobic respiration two-component sensor histidine kinase ArcB	-0.0788465	5.70441	0.646387	0.998018
VV1_0551		diguanylate cyclase	0.0286581	3.46314	0.921575	0.998018
VV1_0552		TIGR01212 family radical SAM protein	0.140334	3.2002	0.701662	0.998018
VV1_0553	gltB	glutamate synthase large subunit	0.11227	8.02042	0.497635	0.998018
VV1_0554		glutamate synthase subunit beta	0.200084	8.17628	0.250052	0.998018
VV1_0555	gltB	glutamate synthase large subunit	0.114094	9.31443	0.537297	0.998018
VV1_0556		FAD-dependent oxidoreductase	0.237929	9.42679	0.195536	0.998018
VV1_0557		DUF1499 domain-containing protein	0.0740917	8.00045	0.67518	0.998018
VV1_0558	mtnN	5'-methylthioadenosine/S-adenosylhomocysteine nucleosidase	0.097361	6.54303	0.553739	0.998018
VV1_0559		cobalamin biosynthesis family protein	0.025907	4.29001	0.915802	0.998018
VV1_0560	btuF	vitamin B12 ABC transporter substrate-binding protein BtuF	0.131203	4.29738	0.611982	0.998018
VV1_0561		TRIC cation channel family protein	-0.161103	2.54836	0.65401	0.998018
VV1_0562		LysR family transcriptional regulator	-0.0790201	2.03435	0.898272	0.998018
VV1_0563		TSUP family transporter	-0.125455	1.91122	0.765927	0.998018
VV1_0564		hypothetical protein	-0.960139	3.50577	0.0490005	0.83527
VV1_0565	carB	carbamoyl-phosphate synthase large subunit	-0.178545	6.95652	0.330056	0.998018
VV1_0566	carA	glutamine-hydrolyzing carbamoyl-phosphate synthase small subunit	-0.0600264	6.978	0.710753	0.998018
VV1_0567	dapB	4-hydroxy-tetrahydrodipicolinate reductase	-0.173678	6.86863	0.282198	0.998018
VV1_0568	mutT	8-oxo-dGTP diphosphatase MutT	-0.256943	4.44625	0.366651	0.998018
VV1_0569	secA	preprotein translocase subunit SecA	-0.0572294	6.47819	0.707762	0.998018
VV1_0570		DciA family protein	0.0512223	4.95213	0.825296	0.998018
VV1_0571	lpxC	UDP-3-O-acyl-N-acetylglucosamine deacetylase	0.0673443	8.89007	0.658332	0.998018
VV1_0572	ftsZ	cell division protein FtsZ	-0.0945565	9.0703	0.574648	0.998018
VV1_0574	ftsA	cell division protein FtsA	-0.0347307	7.19831	0.823314	0.998018
VV1_0575		cell division protein FtsQ/DivIB	-0.163948	7.71348	0.28388	0.998018
VV1_0577	murC	UDP-N-acetylmuramate--L-alanine ligase	-0.179456	6.25753	0.323081	0.998018
VV1_0578	murG	undecaprenyldiphospho-muramoylpentapeptide beta-N-acetylglucosaminyltransferase	-0.0525059	5.61453	0.747118	0.998018
VV1_0579	ftsW	cell division protein FtsW	0.00387397	4.94408	0.982935	1
VV1_0580	murD	UDP-N-acetylmuramoyl-L-alanine--D-glutamate ligase	-0.157714	5.35444	0.357404	0.998018
VV1_0581	mraY	phospho-N-acetylmuramoyl-pentapeptide-transferase	0.00405802	4.77608	0.986817	1
VV1_0582	murF	UDP-N-acetylmuramoyl-tripeptide--D-alanyl-D-alanine ligase	-0.0449229	4.69596	0.82079	0.998018
VV1_0583	murE	UDP-N-acetylmuramoyl-L-alanyl-D-glutamate--2,6-diaminopimelate ligase	-0.144947	4.74965	0.452664	0.998018
VV1_0584		peptidoglycan glycosyltransferase FtsI	-0.212455	3.34201	0.405249	0.998018
VV1_0585	ftsL	cell division protein FtsL	-0.296928	5.43653	0.12476	0.998018
VV1_0586	rsmH	16S rRNA (cytosine(1402)-N(4))-methyltransferase RsmH	-0.0192631	5.57115	0.916699	0.998018
VV1_0588	rsmI	16S rRNA (cytidine(1402)-2'-O)-methyltransferase	-0.115299	6.75277	0.461308	0.998018
VV1_0589		penicillin-binding protein activator	0.0474083	6.56219	0.757507	0.998018
VV1_0590		YraN family protein	0.0721805	6.80609	0.733833	0.998018
VV1_0591		phosphoheptose isomerase	0.0600173	5.75946	0.74424	0.998018
VV1_0592		BON domain-containing protein	-0.288502	6.44164	0.0903671	0.988817
VV1_0593	sspB	ClpXP protease specificity-enhancing factor	-0.150746	7.13318	0.394347	0.998018
VV1_0594	sspA	stringent starvation protein SspA	0.0904085	7.8738	0.562471	0.998018
VV1_0595		cytochrome c1	0.00697664	8.48615	0.967957	0.999298
VV1_0596		cytochrome bc complex cytochrome b subunit	0.0200684	8.77004	0.898997	0.998018
VV1_0597	petA	ubiquinol-cytochrome c reductase iron-sulfur subunit	-0.0901991	9.23641	0.56865	0.998018
VV1_0598	rpsI	30S ribosomal protein S9	0.204391	8.05936	0.276467	0.998018
VV1_0599	rplM	50S ribosomal protein L13	0.105988	9.81103	0.561933	0.998018
VV1_0600	zapE	cell division protein ZapE	0.108993	6.8097	0.454672	0.998018
VV1_0601	zapG	Z-ring associated protein ZapG	-0.00458409	9.29755	0.976792	1
VV1_0603		DegQ family serine endoprotease	-0.0287867	6.12059	0.865498	0.998018
VV1_0604	degS	outer membrane-stress sensor serine endopeptidase DegS	0.0554125	5.36958	0.773544	0.998018
VV1_0605	parC	DNA topoisomerase IV subunit A	0.0105024	5.43185	0.958687	0.998018
VV1_0606	parE	DNA topoisomerase IV subunit B	-0.071936	5.62402	0.72335	0.998018
VV1_0607	yqiA	esterase YqiA	0.0126582	6.28395	0.947248	0.998018
VV1_0608	cpdA	3',5'-cyclic-AMP phosphodiesterase	-0.0455622	6.38004	0.757841	0.998018
VV1_0609		DUF1249 family protein	0.320155	6.92798	0.0454456	0.818671
VV1_0610	nudF	ADP-ribose diphosphatase	0.148377	6.5437	0.429632	0.998018
VV1_0612	tolC	outer membrane channel protein TolC	1.17411	8.62361	3.58446e-13	5.88383e-11
VV1_0613	hldE	bifunctional D-glycero-beta-D-manno-heptose-7-phosphate kinase/D-glycero-beta-D-manno-heptose 1-phosphate adenylyltransferase HldE	-0.09362	6.55141	0.608165	0.998018
VV1_0614	glnE	bifunctional [glutamate--ammonia ligase]-adenylyl-L-tyrosine phosphorylase/[glutamate--ammonia-ligase] adenylyltransferase	-0.169261	5.94591	0.278109	0.998018
VV1_0615		methyl-accepting chemotaxis protein	-0.138518	6.09763	0.526754	0.998018
VV1_0616		potassium channel family protein	-0.285	5.37106	0.0843356	0.983352
VV1_0617		inorganic triphosphatase	-0.0609394	7.03849	0.684631	0.998018
VV1_0618		TIGR00153 family protein	-0.0881968	7.33799	0.562148	0.998018
VV1_0619		inorganic phosphate transporter	-0.0718689	5.48568	0.723468	0.998018
VV1_0620		TIGR04211 family SH3 domain-containing protein	-0.221209	6.29102	0.157044	0.998018
VV1_0621		AAA family ATPase	-0.195197	3.99973	0.38747	0.998018
VV1_0622		multifunctional CCA addition/repair protein	0.0166267	4.6222	0.93525	0.998018
VV1_0623		undecaprenyl-diphosphate phosphatase	-0.0331517	4.42252	0.884303	0.998018
VV1_0624	folK	2-amino-4-hydroxy-6-hydroxymethyldihydropteridine diphosphokinase	-0.0950323	4.84908	0.686682	0.998018
VV1_0625	folB	bifunctional dihydroneopterin aldolase/7,8-dihydroneopterin epimerase	0.0184683	6.29542	0.918771	0.998018
VV1_0626	plsY	glycerol-3-phosphate 1-O-acyltransferase PlsY	0.0659448	6.50985	0.665103	0.998018
VV1_0627		alpha/beta fold hydrolase	-0.0363439	5.05578	0.839906	0.998018
VV1_0628	tsaD	tRNA (adenosine(37)-N6)-threonylcarbamoyltransferase complex transferase subunit TsaD	0.1091	4.97504	0.565271	0.998018
VV1_0629	rpsU	30S ribosomal protein S21	0.111846	8.98034	0.612523	0.998018
VV1_0630		GatB/YqeY domain-containing protein	-0.319355	8.47988	0.188741	0.998018
VV1_0631	dnaG	DNA primase	0.07514	5.04962	0.658269	0.998018
VV1_0632	rpoD	RNA polymerase sigma factor RpoD	0.0833496	7.99383	0.624603	0.998018
VV1_0634		SIMPL domain-containing protein	-0.753306	6.57066	9.51338e-06	0.000897092
VV1_0636		lysophospholipid acyltransferase family protein	0.0728823	1.5802	0.860342	0.998018
VV1_0637		TRAP transporter substrate-binding protein	0.682139	7.47265	0.0683001	0.94039
VV1_0638		PTS mannitol transporter subunit IICBA	-0.163829	5.49795	0.358186	0.998018
VV1_0639		mannitol-1-phosphate 5-dehydrogenase	-0.111766	5.60357	0.51085	0.998018
VV1_0640		MltR family transcriptional regulator	0.112852	5.36995	0.518315	0.998018
VV1_0641	glmS	glutamine--fructose-6-phosphate transaminase (isomerizing)	0.0208458	8.52051	0.901912	0.998018
VV1_0642		DeoR family transcriptional regulator	0.148345	8.48864	0.395527	0.998018
VV1_0644	pykF	pyruvate kinase PykF	-0.127718	7.20779	0.405429	0.998018
VV1_0645		GntR family transcriptional regulator	0.235267	2.91518	0.423374	0.998018
VV1_0646		diguanylate cyclase	-0.0342066	4.34187	0.876532	0.998018
VV1_0647	ilvN	acetolactate synthase small subunit	0.168081	7.06563	0.382582	0.998018
VV1_0648		acetolactate synthase 3 large subunit	0.210827	8.08071	0.234148	0.998018
VV1_0649		long-chain fatty acid--CoA ligase	0.0253525	4.73987	0.90136	0.998018
VV1_0650	leuO	transcriptional regulator LeuO	-0.146448	7.39029	0.514179	0.998018
VV1_0651		MJ1255/VC2487 family glycosyltransferase	1.10206	0.513759	0.196854	0.998018
VV1_0652		phosphatase PAP2 family protein	-0.812204	1.40019	0.154943	0.998018
VV1_0653		SH3 domain-containing protein	-1.50331	4.38931	3.46867e-12	5.49042e-10
VV1_0654	leuA	2-isopropylmalate synthase	-0.117103	8.40498	0.867725	0.998018
VV1_0655	leuB	3-isopropylmalate dehydrogenase	-0.0379457	8.6235	0.949813	0.998018
VV1_0656	leuC	3-isopropylmalate dehydratase large subunit	-0.283055	8.32466	0.585049	0.998018
VV1_0657	leuD	3-isopropylmalate dehydratase small subunit	-0.207824	7.90093	0.686297	0.998018
VV1_0658		DUF547 domain-containing protein	-0.0872077	5.20059	0.841837	0.998018
VV1_0659	djlA	co-chaperone DjlA	-0.18233	5.69496	0.320017	0.998018
VV1_0660	lptD	LPS assembly protein LptD	-0.142063	6.09494	0.380483	0.998018
VV1_0661	surA	peptidylprolyl isomerase SurA	0.0279253	5.99186	0.858693	0.998018
VV1_0662	pdxA	4-hydroxythreonine-4-phosphate dehydrogenase PdxA	-0.159872	6.63061	0.311571	0.998018
VV1_0663	rsmA	16S rRNA (adenine(1518)-N(6)/adenine(1519)-N(6))-dimethyltransferase RsmA	-0.178257	6.70591	0.259863	0.998018
VV1_0664	apaG	Co2+/Mg2+ efflux protein ApaG	-0.256851	6.26816	0.115525	0.998018
VV1_0665	apaH	bis(5'-nucleosyl)-tetraphosphatase (symmetrical) ApaH	0.0901636	5.01782	0.630519	0.998018
VV1_0666	folA	type 3 dihydrofolate reductase	-0.423724	6.37954	0.0486937	0.833245
VV1_0667		threonine/serine exporter family protein	-0.380022	4.96314	0.0320793	0.710877
VV1_0668		threonine/serine exporter ThrE family protein	-0.448843	4.7731	0.0485964	0.833245
VV1_0669	cgtA	Obg family GTPase CgtA	0.116942	5.64952	0.484914	0.998018
VV1_0670	rpmA	50S ribosomal protein L27	0.181039	9.62528	0.44427	0.998018
VV1_0671	rplU	50S ribosomal protein L21	0.000407888	11.4867	0.998112	1
VV1_0672	ispB	octaprenyl diphosphate synthase	-0.0257957	6.67351	0.861149	0.998018
VV1_0673	mdh	malate dehydrogenase	0.167642	10.074	0.34435	0.998018
VV1_0674	argR	transcriptional regulator ArgR	-0.245434	8.25897	0.295588	0.998018
VV1_0675		TAXI family TRAP transporter solute-binding subunit	0.118326	9.73863	0.623533	0.998018
VV1_0676		TRAP transporter permease	0.11212	6.27124	0.503784	0.998018
VV1_0677		universal stress protein	-0.0793366	7.51881	0.656279	0.998018
VV1_0678		1-acylglycerol-3-phosphate O-acyltransferase	0.10843	4.84428	0.690935	0.998018
VV1_0679	murA	UDP-N-acetylglucosamine 1-carboxyvinyltransferase	-0.0833866	6.22061	0.637565	0.998018
VV1_0680	ibaG	BolA family iron metabolism protein IbaG	0.197413	7.03834	0.299	0.998018
VV1_0681		lipid asymmetry maintenance protein MlaB	-0.226168	8.32058	0.219638	0.998018
VV1_0682		phospholipid-binding protein MlaC	0.105263	6.11389	0.571919	0.998018
VV1_0683	mlaD	outer membrane lipid asymmetry maintenance protein MlaD	0.297298	5.94663	0.108257	0.998018
VV1_0684	mlaE	lipid asymmetry maintenance ABC transporter permease subunit MlaE	0.0430297	4.65064	0.817853	0.998018
VV1_0685	mlaF	phospholipid ABC transporter ATP-binding protein MlaF	0.233614	5.63454	0.185335	0.998018
VV1_0686		calcium/sodium antiporter	0.123769	4.57208	0.543124	0.998018
VV1_0687	kdsD	arabinose-5-phosphate isomerase KdsD	0.0206984	6.00702	0.895678	0.998018
VV1_0688	kdsC	3-deoxy-manno-octulosonate-8-phosphatase KdsC	0.0814747	6.1633	0.62067	0.998018
VV1_0689	lptC	LPS export ABC transporter periplasmic protein LptC	-0.0401578	6.26694	0.807289	0.998018
VV1_0690	lptA	lipopolysaccharide transport periplasmic protein LptA	0.0581424	5.66216	0.705702	0.998018
VV1_0691	lptB	LPS export ABC transporter ATP-binding protein	-0.142864	6.28512	0.356307	0.998018
VV1_0692		RNA polymerase factor sigma-54	-0.018081	8.50941	0.914689	0.998018
VV1_0693	hpf	ribosome hibernation promoting factor	0.226277	11.9392	0.203757	0.998018
VV1_0694	ptsN	PTS IIA-like nitrogen regulatory protein PtsN	-0.0552027	8.37361	0.737393	0.998018
VV1_0695	rapZ	RNase adapter RapZ	-0.0993346	6.24299	0.524627	0.998018
VV1_0697		HPr family phosphocarrier protein	-0.272486	6.51239	0.130105	0.998018
VV1_0698	mgtE	magnesium transporter	-0.147689	5.54685	0.472738	0.998018
VV1_0699	pmbA	metalloprotease PmbA	0.0288801	6.08598	0.861821	0.998018
VV1_0700	yjgA	ribosome biogenesis factor YjgA	0.2507	6.82294	0.153742	0.998018
VV1_0701	thiQ	thiamine ABC transporter ATP-binding protein	-0.793672	2.33379	0.0105532	0.406538
VV1_0702	thiP	thiamine/thiamine pyrophosphate ABC transporter permease ThiP	-0.247189	1.36953	0.504992	0.998018
VV1_0703	thiB	thiamine ABC transporter substrate binding subunit	0.00960834	5.06509	0.962366	0.998018
VV1_0705		flavin prenyltransferase UbiX	0.02799	5.90324	0.898254	0.998018
VV1_0706	mpl	UDP-N-acetylmuramate:L-alanyl-gamma-D-glutamyl-meso-diaminopimelate ligase	-0.143688	5.9555	0.38444	0.998018
VV1_0707	fbp	class 1 fructose-bisphosphatase	-0.105915	9.97085	0.536208	0.998018
VV1_0708	ppa	inorganic diphosphatase	0.148141	9.6861	0.432554	0.998018
VV1_0709		DUF2799 domain-containing protein	-0.102053	6.54811	0.725854	0.998018
VV1_0710		gamma-glutamylcyclotransferase	-0.0831876	7.65292	0.641796	0.998018
VV1_0711		translocation/assembly module TamB domain-containing protein	-0.128715	3.97146	0.548479	0.998018
VV1_0712		autotransporter assembly complex family protein	-0.298178	4.70388	0.131173	0.998018
VV1_0713	msrA	peptide-methionine (S)-S-oxide reductase MsrA	-0.0708115	6.72907	0.71458	0.998018
VV1_0714		DUF1107 domain-containing protein	0.277409	9.77352	0.320751	0.998018
VV1_0715		YtfJ family protein	0.295916	7.72431	0.192764	0.998018
VV1_0717		DUF2796 domain-containing protein	0.0119226	4.38145	0.964268	0.998018
VV1_0719		ABC transporter ATP-binding protein	0.358249	2.44283	0.411665	0.998018
VV1_0720		ABC transporter permease	-0.00609332	3.50039	0.985009	1
VV1_0721		DUF3299 domain-containing protein	0.290122	6.28857	0.126605	0.998018
VV1_0722		TIGR03899 family protein	-0.0468839	6.89183	0.777802	0.998018
VV1_0723	cysC	adenylyl-sulfate kinase	-1.43334	6.24119	1.18685e-11	1.81384e-09
VV1_0724		SLC13 family permease	-1.7554	5.6497	8.61042e-19	2.12008e-16
VV1_0725	cysN	sulfate adenylyltransferase subunit CysN	-1.78351	7.39226	2.07068e-18	4.83013e-16
VV1_0726	cysD	sulfate adenylyltransferase subunit CysD	-1.76164	7.72712	3.3857e-15	6.52411e-13
VV1_0727	cobA	uroporphyrinogen-III C-methyltransferase	0.359673	4.15191	0.131852	0.998018
VV1_0728	cpdB	2',3'-cyclic-nucleotide 2'-phosphodiesterase	-0.0396057	7.11734	0.807973	0.998018
VV1_0729		Crp/Fnr family transcriptional regulator	-0.176169	4.88746	0.315664	0.998018
VV1_0730		GNAT family N-acetyltransferase	0.0203739	5.38738	0.931193	0.998018
VV1_0731		DMT family transporter	-0.0240977	3.51995	0.932057	0.998018
VV1_0732		LysM-like peptidoglycan-binding domain-containing protein	-0.156719	6.51104	0.334232	0.998018
VV1_0733		FKBP-type peptidyl-prolyl cis-trans isomerase	-0.0280246	9.25286	0.886961	0.998018
VV1_0734		DUF2780 domain-containing protein	-0.564525	7.79913	0.00183859	0.110117
VV1_0735	rplQ	50S ribosomal protein L17	-0.0855856	9.5175	0.69444	0.998018
VV1_0736	rpoA	DNA-directed RNA polymerase subunit alpha	0.0630382	9.38831	0.720988	0.998018
VV1_0737	rpsD	30S ribosomal protein S4	-0.170354	11.0397	0.407701	0.998018
VV1_0738	rpsK	30S ribosomal protein S11	-0.129345	10.6311	0.504821	0.998018
VV1_0739	rpsM	30S ribosomal protein S13	0.0376262	10.8819	0.827348	0.998018
VV1_0740	secY	preprotein translocase subunit SecY	0.124004	9.22186	0.546517	0.998018
VV1_0741	rplO	50S ribosomal protein L15	-0.0691826	10.7389	0.758895	0.998018
VV1_0742	rpmD	50S ribosomal protein L30	0.24421	9.7142	0.369536	0.998018
VV1_0743	rpsE	30S ribosomal protein S5	0.0820325	10.0761	0.730067	0.998018
VV1_0744	rplR	50S ribosomal protein L18	0.155816	9.96191	0.487364	0.998018
VV1_0745	rplF	50S ribosomal protein L6	0.0896282	9.14635	0.64351	0.998018
VV1_0746	rpsH	30S ribosomal protein S8	-0.070076	9.3535	0.721159	0.998018
VV1_0747	rpsN	30S ribosomal protein S14	0.176787	10.0092	0.438086	0.998018
VV1_0749	rplE	50S ribosomal protein L5	0.0186251	10.1367	0.941285	0.998018
VV1_0750	rplX	50S ribosomal protein L24	0.0376835	9.93741	0.835285	0.998018
VV1_0751	rplN	50S ribosomal protein L14	0.122044	9.17379	0.546114	0.998018
VV1_0753	rpsQ	30S ribosomal protein S17	0.334106	8.18633	0.188549	0.998018
VV1_0754	rpmC	50S ribosomal protein L29	0.33673	11.9164	0.163132	0.998018
VV1_0755	rplP	50S ribosomal protein L16	0.14539	9.1422	0.525287	0.998018
VV1_0756	rpsC	30S ribosomal protein S3	-0.0354315	9.49821	0.897587	0.998018
VV1_0757	rplV	50S ribosomal protein L22	0.0488074	10.9409	0.821003	0.998018
VV1_0758	rpsS	30S ribosomal protein S19	0.177127	11.0764	0.465877	0.998018
VV1_0759	rplB	50S ribosomal protein L2	-0.0684773	10.0268	0.792273	0.998018
VV1_0760	rplW	50S ribosomal protein L23	0.157156	10.449	0.460735	0.998018
VV1_0761	rplD	50S ribosomal protein L4	0.143043	9.16696	0.531166	0.998018
VV1_0762	rplC	50S ribosomal protein L3	-0.105005	9.49099	0.659234	0.998018
VV1_0763	rpsJ	30S ribosomal protein S10	-0.094217	11.451	0.725261	0.998018
VV1_0767		SslE/AcfD family lipoprotein zinc metalloprotease	0.04871	2.56011	0.869171	0.998018
VV1_0769		MBL fold metallo-hydrolase	0.0504014	3.06403	0.870788	0.998018
VV1_0770		GIY-YIG nuclease family protein	0.62706	4.28918	0.0949703	0.994739
VV1_0774		nucleotide sugar dehydrogenase	0.223062	2.48541	0.612079	0.998018
VV1_0775		nucleoside-diphosphate sugar epimerase/dehydratase	0.0798123	5.89809	0.649445	0.998018
VV1_0776		sugar transferase	0.0698877	6.40294	0.642872	0.998018
VV1_0777		NAD-dependent epimerase/dehydratase family protein	0.180154	6.52728	0.244541	0.998018
VV1_0778		glycosyltransferase	0.10638	7.09451	0.573462	0.998018
VV1_0779	wecC	UDP-N-acetyl-D-mannosamine dehydrogenase	0.00196757	8.07707	0.990287	1
VV1_0780	wecB	UDP-N-acetylglucosamine 2-epimerase (non-hydrolyzing)	-0.0535791	7.61362	0.730031	0.998018
VV1_0781		polysaccharide biosynthesis tyrosine autokinase	-0.129876	6.3692	0.416545	0.998018
VV1_0783		low molecular weight protein-tyrosine-phosphatase	-0.107946	6.83467	0.527821	0.998018
VV1_0786		polysaccharide export protein	-0.195364	6.47526	0.214053	0.998018
VV1_0787		hypothetical protein	0.382102	12.0388	0.0772411	0.982436
VV1_0793		YjbF family lipoprotein	0.117997	5.79073	0.480658	0.998018
VV1_0794		capsule biosynthesis GfcC family protein	0.261896	5.2582	0.146235	0.998018
VV1_0795		YjbH domain-containing protein	-0.0720127	5.45634	0.666263	0.998018
VV1_0796	rfaD	ADP-glyceromanno-heptose 6-epimerase	-0.134464	8.26977	0.416628	0.998018
VV1_0797	lpxM	lauroyl-Kdo(2)-lipid IV(A) myristoyltransferase	-0.0664237	5.95378	0.676401	0.998018
VV1_0798	waaF	lipopolysaccharide heptosyltransferase II	-0.127758	5.06796	0.548172	0.998018
VV1_0799	waaA	lipid IV(A) 3-deoxy-D-manno-octulosonic acid transferase	-0.153382	4.53473	0.499873	0.998018
VV1_0800		hypothetical protein	0.0842177	5.57613	0.594516	0.998018
VV1_0801		Gfo/Idh/MocA family oxidoreductase	0.112282	7.22424	0.518557	0.998018
VV1_0802		Gfo/Idh/MocA family oxidoreductase	0.00400813	7.53745	0.980398	1
VV1_0803		acylneuraminate cytidylyltransferase family protein	-0.171219	7.89068	0.278477	0.998018
VV1_0804		nucleotidyltransferase family protein	0.0171709	7.38373	0.909621	0.998018
VV1_0805		GNAT family protein	0.0382414	7.54485	0.80557	0.998018
VV1_0806		hypothetical protein	0.065447	6.18566	0.687256	0.998018
VV1_0807	neuC	UDP-N-acetylglucosamine 2-epimerase	0.0217439	7.29893	0.885246	0.998018
VV1_0808	neuB	N-acetylneuraminate synthase	0.0884669	7.95508	0.576234	0.998018
VV1_0809		GNAT family N-acetyltransferase	-0.0388624	7.21447	0.813098	0.998018
VV1_0810		LegC family aminotransferase	-0.0591135	7.28538	0.706801	0.998018
VV1_0811		UDP-N-acetylglucosamine 4,6-dehydratase	0.0857043	7.42235	0.577485	0.998018
VV1_0812		hypothetical protein	0.170082	6.28878	0.512515	0.998018
VV1_0813		DUF3413 domain-containing protein	0.0021023	5.23375	0.992435	1
VV1_0814		3-deoxy-D-manno-octulosonic acid kinase	-0.25179	5.13814	0.192474	0.998018
VV1_0815		diacylglycerol kinase	-0.125338	6.07039	0.486366	0.998018
VV1_0816		glycosyltransferase family 9 protein	-0.208299	4.78423	0.266263	0.998018
VV1_0817		glycosyltransferase family 2 protein	-0.0977472	5.63798	0.555256	0.998018
VV1_0818		glycosyltransferase family 9 protein	-0.19068	5.22046	0.27905	0.998018
VV1_0819	coaD	pantetheine-phosphate adenylyltransferase	0.03665	5.75298	0.887345	0.998018
VV1_0820		alkaline phosphatase family protein	0.117239	3.49306	0.636559	0.998018
VV1_0821	mutM	bifunctional DNA-formamidopyrimidine glycosylase/DNA-(apurinic or apyrimidinic site) lyase	0.0455663	4.86273	0.796317	0.998018
VV1_0822		hypothetical protein	0.06456	5.91583	0.709752	0.998018
VV1_0823	rpmG	50S ribosomal protein L33	0.012749	9.62762	0.970559	1
VV1_0824	rpmB	50S ribosomal protein L28	0.0254511	9.81528	0.885105	0.998018
VV1_0825	radC	DNA repair protein RadC	-0.0952313	3.93434	0.809193	0.998018
VV1_0826		methyl-accepting chemotaxis protein	-0.0295415	6.07736	0.899213	0.998018
VV1_0828	coaBC	bifunctional phosphopantothenoylcysteine decarboxylase/phosphopantothenate--cysteine ligase CoaBC	-0.172725	6.1188	0.345054	0.998018
VV1_0829	slmA	nucleoid occlusion factor SlmA	0.0991133	7.03326	0.53952	0.998018
VV1_0830		Kdo(2)-lipid IV(A) acyltransferase	-0.108418	5.41662	0.534916	0.998018
VV1_0831	pyrE	orotate phosphoribosyltransferase	-0.39553	5.57711	0.0799066	0.983352
VV1_0832	rph	ribonuclease PH	-0.295241	5.36576	0.179919	0.998018
VV1_0833		YicC/YloC family endoribonuclease	-0.00130484	6.2277	0.993675	1
VV1_0834		DMT family transporter	-0.734329	0.601245	0.259116	0.998018
VV1_0835		hypothetical protein	-0.240763	3.93238	0.626378	0.998018
VV1_0836		phosphate-starvation-inducible PsiE family protein	-0.0992971	4.83458	0.654311	0.998018
VV1_0837		ABC transporter ATP-binding protein	0.283764	7.78647	0.0713671	0.946622
VV1_0838		ABC transporter ATP-binding protein	0.224876	7.21288	0.203642	0.998018
VV1_0839		extracellular solute-binding protein	0.230606	8.11399	0.146746	0.998018
VV1_0840		ABC transporter permease subunit	-0.075309	7.50519	0.648862	0.998018
VV1_0841		ABC transporter permease subunit	0.0511593	6.23584	0.795745	0.998018
VV1_0842		TonB-dependent receptor	0.673245	8.58082	0.0654456	0.929663
VV1_0843		DUF3450 domain-containing protein	0.60322	7.65488	0.125688	0.998018
VV1_0844		MotA/TolQ/ExbB proton channel family protein	0.707906	8.18	0.089355	0.988817
VV1_0845		MotA/TolQ/ExbB proton channel family protein	0.595103	7.83071	0.104209	0.998018
VV1_0846		biopolymer transporter ExbD	0.711744	6.96687	0.12949	0.998018
VV1_0847		energy transducer TonB	0.752944	7.16029	0.0183944	0.565382
VV1_0848		tetratricopeptide repeat protein	0.589568	6.77989	0.0724052	0.946794
VV1_0850	gmk	guanylate kinase	0.109859	5.88011	0.558523	0.998018
VV1_0851	rpoZ	DNA-directed RNA polymerase subunit omega	-0.299572	11.2951	0.21546	0.998018
VV1_0852	spoT	bifunctional GTP diphosphokinase/guanosine-3',5'-bis pyrophosphate 3'-pyrophosphohydrolase	-0.143056	5.73719	0.454222	0.998018
VV1_0853	trmH	tRNA (guanosine(18)-2'-O)-methyltransferase TrmH	-0.592047	3.2185	0.0296665	0.681253
VV1_0854	recG	ATP-dependent DNA helicase RecG	-0.193739	5.1045	0.255928	0.998018
VV1_0856		uracil-xanthine permease family protein	-0.360921	1.25332	0.399807	0.998018
VV1_0857	envZ	two-component system sensor histidine kinase EnvZ	0.110263	3.55839	0.639773	0.998018
VV1_0858	ompR	two-component system response regulator OmpR	0.043949	6.0876	0.833568	0.998018
VV1_0859	greB	transcription elongation factor GreB	0.174383	3.49528	0.60122	0.998018
VV1_0860		Tex family protein	-0.335571	3.98054	0.161878	0.998018
VV1_0861		hypothetical protein	-0.0474403	9.83026	0.835163	0.998018
VV1_0862	bioH	pimeloyl-ACP methyl ester esterase BioH	0.103799	4.84589	0.564359	0.998018
VV1_0863		amidophosphoribosyltransferase	-0.493355	2.19803	0.213207	0.998018
VV1_0864	nfuA	Fe-S biogenesis protein NfuA	-0.0315491	7.54019	0.847082	0.998018
VV1_0865	nudE	ADP compounds hydrolase NudE	0.013514	6.44595	0.929808	0.998018
VV1_0866	cysQ	3'(2'),5'-bisphosphate nucleotidase CysQ	-0.0920498	6.33632	0.619218	0.998018
VV1_0867		type II secretion system protein N	-0.175547	5.36524	0.334159	0.998018
VV1_0868		type II secretion system protein M	-0.143313	5.1712	0.481802	0.998018
VV1_0869	gspL	type II secretion system protein GspL	0.0346598	5.15374	0.862831	0.998018
VV1_0870	gspK	type II secretion system minor pseudopilin GspK	0.00979502	5.42526	0.956933	0.998018
VV1_0871	gspJ	type II secretion system minor pseudopilin GspJ	0.232737	5.00336	0.239304	0.998018
VV1_0872	gspI	type II secretion system minor pseudopilin GspI	-0.222773	6.32162	0.330303	0.998018
VV1_0873	gspH	type II secretion system minor pseudopilin GspH	-0.0493701	5.90193	0.818103	0.998018
VV1_0874	gspG	type II secretion system major pseudopilin GspG	-0.237697	8.2262	0.292207	0.998018
VV1_0875	gspF	type II secretion system inner membrane protein GspF	-0.252713	6.23479	0.155193	0.998018
VV1_0876	gspE	type II secretion system ATPase GspE	-0.122197	6.47634	0.464866	0.998018
VV1_0877	gspD	type II secretion system secretin GspD	-0.0654538	6.94115	0.659302	0.998018
VV1_0878	gspC	type II secretion system protein GspC	-0.0914487	6.64536	0.562543	0.998018
VV1_0879	hslR	ribosome-associated heat shock protein Hsp15	-0.222237	6.66013	0.15866	0.998018
VV1_0880	hslO	Hsp33 family molecular chaperone HslO	-0.0487023	6.38584	0.738832	0.998018
VV1_0881	pckA	phosphoenolpyruvate carboxykinase (ATP)	-0.0638427	10.493	0.709577	0.998018
VV1_0882		AsmA family protein	-0.093369	4.22347	0.631155	0.998018
VV1_0883		bifunctional GNAT family N-acetyltransferase/hotdog fold thioesterase	0.0395735	6.76952	0.80278	0.998018
VV1_0884	dtd	D-aminoacyl-tRNA deacylase	-0.0348374	7.51662	0.833875	0.998018
VV1_0885		virulence factor BrkB family protein	-0.00839677	4.22439	0.970291	1
VV1_0886		DUF2959 domain-containing protein	-0.150823	5.73809	0.44089	0.998018
VV1_0887		AAA family ATPase	0.0621612	1.82645	0.94082	0.998018
VV1_0888	typA	translational GTPase TypA	-0.138898	6.45457	0.456947	0.998018
VV1_0889	glnA	glutamate--ammonia ligase	-0.455042	10.3703	0.0350743	0.753867
VV1_0890		DUF4124 domain-containing protein	-0.361464	5.2926	0.0430574	0.808943
VV1_0891	glnL	nitrogen regulation protein NR(II)	-0.325759	5.23198	0.129447	0.998018
VV1_0892	glnG	nitrogen regulation protein NR(I)	-0.680843	5.60452	0.00885772	0.36544
VV1_0893		EAL domain-containing protein	0.0356925	5.15597	0.848981	0.998018
VV1_0894	hemN	oxygen-independent coproporphyrinogen III oxidase	-0.0124685	5.98339	0.94921	0.998018
VV1_0895		DUF2489 domain-containing protein	-0.218738	5.48743	0.289857	0.998018
VV1_0896	yihI	Der GTPase-activating protein YihI	-0.0833171	6.12219	0.587798	0.998018
VV1_0897		class I SAM-dependent methyltransferase	0.0409662	5.11788	0.825117	0.998018
VV1_0899		c-type cytochrome	-0.0622894	9.06249	0.679275	0.998018
VV1_0900	yihA	ribosome biogenesis GTP-binding protein YihA/YsxC	-0.00688777	6.95122	0.963014	0.998018
VV1_0901	polA	DNA polymerase I	0.0245028	5.92322	0.877579	0.998018
VV1_0902	hemB	porphobilinogen synthase	-0.1927	6.37697	0.279228	0.998018
VV1_0903		TatD family hydrolase	0.00289789	3.94782	0.989328	1
VV1_0904	tatC	twin-arginine translocase subunit TatC	0.251627	4.78474	0.278808	0.998018
VV1_0905	tatB	Sec-independent protein translocase protein TatB	-0.176817	7.96187	0.264904	0.998018
VV1_0906	tatA	Sec-independent protein translocase subunit TatA	0.00538828	10.7548	0.981286	1
VV1_0907	ubiB	ubiquinone biosynthesis regulatory protein kinase UbiB	-0.0382301	6.19347	0.835219	0.998018
VV1_0908		SCP2 domain-containing protein	-0.0789333	6.15955	0.603618	0.998018
VV1_0909	ubiE	bifunctional demethylmenaquinone methyltransferase/2-methoxy-6-polyprenyl-1,4-benzoquinol methylase UbiE	0.0901731	7.07416	0.593314	0.998018
VV1_0910	rmuC	DNA recombination protein RmuC	0.108215	4.14952	0.605775	0.998018
VV1_0911		DMT family transporter	0.110694	5.26154	0.573028	0.998018
VV1_0912		HDOD domain-containing protein	0.176583	7.03681	0.312626	0.998018
VV1_0933	fre	NAD(P)H-flavin reductase	0.0610209	8.07089	0.699036	0.998018
VV1_0934		2Fe-2S iron-sulfur cluster-binding protein	0.209878	8.09782	0.315998	0.998018
VV1_0935	ubiD	4-hydroxy-3-polyprenylbenzoate decarboxylase	0.121659	6.56704	0.41986	0.998018
VV1_0936		hypothetical protein	0.190028	7.60779	0.311971	0.998018
VV1_0937	rho	transcription termination factor Rho	-0.0786263	7.73477	0.635137	0.998018
VV1_0938	trxA	thioredoxin TrxA	0.0503007	9.72767	0.78553	0.998018
VV1_0939	rhlB	ATP-dependent RNA helicase RhlB	-0.0340189	7.75812	0.825004	0.998018
VV1_0940	gppA	guanosine-5'-triphosphate,3'-diphosphate diphosphatase	-0.100245	6.2443	0.562931	0.998018
VV1_0941		7-cyano-7-deazaguanine/7-aminomethyl-7-deazaguanine transporter	0.0787088	3.09988	0.801081	0.998018
VV1_0942		DUF3630 family protein	-0.346111	3.57543	0.545936	0.998018
VV1_0943	recQ	ATP-dependent DNA helicase RecQ	0.0817072	3.56683	0.751892	0.998018
VV1_0944	rarD	EamA family transporter RarD	-0.0519009	3.71389	0.863851	0.998018
VV1_0945		AraC family transcriptional regulator	0.0185713	4.39584	0.937767	0.998018
VV1_0946		LysE family translocator	0.376449	3.5843	0.205204	0.998018
VV1_0949	uvrD	DNA helicase II	-0.119738	4.94363	0.48595	0.998018
VV1_0950		DUF2282 domain-containing protein	0.295212	7.19841	0.389353	0.998018
VV1_0952		DUF692 domain-containing protein	0.318959	3.00072	0.296379	0.998018
VV1_0953		DNA-binding domain-containing protein	-0.358123	2.14292	0.308998	0.998018
VV1_0954		DoxX family protein	0.304646	2.36892	0.397617	0.998018
VV1_0955		hypothetical protein	0.102479	5.82494	0.662941	0.998018
VV1_0956		multidrug effflux MFS transporter	0.0847185	4.47646	0.674558	0.998018
VV1_0957		LysR family transcriptional regulator	-0.129243	3.63963	0.601757	0.998018
VV1_0958		aminopeptidase P family protein	-0.0240535	6.08236	0.895829	0.998018
VV1_0959	thiH	2-iminoacetate synthase ThiH	0.262422	3.18403	0.420228	0.998018
VV1_0960		thiazole synthase	-0.169082	4.54131	0.405296	0.998018
VV1_0961	thiS	sulfur carrier protein ThiS	-0.0252081	4.12075	0.955284	0.998018
VV1_0962		HesA/MoeB/ThiF family protein	0.0337034	4.17792	0.898616	0.998018
VV1_0963		thiamine phosphate synthase	0.0411038	4.21749	0.854676	0.998018
VV1_0964	thiC	phosphomethylpyrimidine synthase ThiC	-0.0324757	5.46584	0.847572	0.998018
VV1_0965	crcB	fluoride efflux transporter CrcB	-0.17638	6.24327	0.290625	0.998018
VV1_0966		multicopper oxidase family protein	0.111972	5.67353	0.490951	0.998018
VV1_0978	hemG	menaquinone-dependent protoporphyrinogen IX dehydrogenase	0.300809	6.21218	0.117235	0.998018
VV1_0979		TrkH family potassium uptake protein	-0.0908903	3.72625	0.680658	0.998018
VV1_0980		YigZ family protein	0.0811372	5.6583	0.724318	0.998018
VV1_0981	fadB	fatty acid oxidation complex subunit alpha FadB	-0.132996	5.31078	0.522601	0.998018
VV1_0982	fadA	acetyl-CoA C-acyltransferase FadA	0.174523	4.6395	0.522484	0.998018
VV1_0983		MDR family oxidoreductase	-0.120165	3.94888	0.674753	0.998018
VV1_0984		LysR family transcriptional regulator	0.0633814	4.21425	0.839946	0.998018
VV1_0985		hypothetical protein	0.274459	14.5505	0.2897	0.998018
VV1_0986	tusA	sulfurtransferase TusA	0.300214	7.16419	0.324507	0.998018
VV1_0987		hypothetical protein	0.0669098	10.2116	0.780013	0.998018
VV1_0988		TMEM165/GDT1 family protein	-0.244345	4.41456	0.439612	0.998018
VV1_0989	glyQ	glycine--tRNA ligase subunit alpha	0.0755687	7.43309	0.703776	0.998018
VV1_0990	glyS	glycine--tRNA ligase subunit beta	-0.00895552	7.28844	0.965301	0.99811
VV1_0991		hypothetical protein	-0.342847	5.49251	0.037542	0.76701
VV1_0992		valine--pyruvate transaminase	-0.0641278	6.75342	0.663287	0.998018
VV1_0993		EAL domain-containing protein	0.114044	4.72475	0.592795	0.998018
VV1_0994		Hsp20 family protein	-0.114239	5.49777	0.712037	0.998018
VV1_0996	gyrB	DNA topoisomerase (ATP-hydrolyzing) subunit B	0.03277	7.30474	0.844834	0.998018
VV1_0997	recF	DNA replication/repair protein RecF	-0.0859186	6.0134	0.585664	0.998018
VV1_0998	dnaN	DNA polymerase III subunit beta	-0.0332213	6.51538	0.846851	0.998018
VV1_0999	dnaA	chromosomal replication initiator protein DnaA	-0.0621057	7.27776	0.681918	0.998018
VV1_1001		amino acid ABC transporter substrate-binding protein	-0.0498962	6.89834	0.79558	0.998018
VV1_1002		amino acid ABC transporter permease	-0.0357532	4.16372	0.886931	0.998018
VV1_1003		amino acid ABC transporter ATP-binding protein	-0.13351	4.75385	0.655531	0.998018
VV1_1004	rpmH	50S ribosomal protein L34	0.67319	8.52232	0.107307	0.998018
VV1_1005	rnpA	ribonuclease P protein component	-0.0143897	7.86237	0.93479	0.998018
VV1_1007	yidC	membrane protein insertase YidC	-0.0197692	6.69534	0.906636	0.998018
VV1_1008	mnmE	tRNA uridine-5-carboxymethylaminomethyl(34) synthesis GTPase MnmE	-0.215114	5.24742	0.279266	0.998018
VV1_1009	mioC	FMN-binding protein MioC	-0.429611	6.77917	0.0117822	0.423599
VV1_1010	mnmG	tRNA uridine-5-carboxymethylaminomethyl(34) synthesis enzyme MnmG	-0.0286104	6.10157	0.866877	0.998018
VV1_1011	rsmG	16S rRNA (guanine(527)-N(7))-methyltransferase RsmG	0.0156033	6.13716	0.936348	0.998018
VV1_1012		ParA family protein	0.0280031	6.68314	0.853436	0.998018
VV1_1013		ParB/RepB/Spo0J family partition protein	0.159746	6.4321	0.328113	0.998018
VV1_1014		F0F1 ATP synthase subunit I	0.193584	9.63538	0.274785	0.998018
VV1_1015	atpB	F0F1 ATP synthase subunit A	0.15059	9.50671	0.366831	0.998018
VV1_1016	atpE	F0F1 ATP synthase subunit C	0.189998	10.6212	0.253845	0.998018
VV1_1017	atpF	F0F1 ATP synthase subunit B	0.00559665	10.8054	0.980187	1
VV1_1018	atpH	F0F1 ATP synthase subunit delta	0.0963199	10.6807	0.623313	0.998018
VV1_1019	atpA	F0F1 ATP synthase subunit alpha	0.213284	9.85072	0.265367	0.998018
VV1_1020	atpG	F0F1 ATP synthase subunit gamma	0.155342	10.1463	0.48932	0.998018
VV1_1021	atpD	F0F1 ATP synthase subunit beta	0.155176	9.8245	0.47497	0.998018
VV1_1022		F0F1 ATP synthase subunit epsilon	0.24797	9.84651	0.385275	0.998018
VV1_1023	glmU	bifunctional UDP-N-acetylglucosamine diphosphorylase/glucosamine-1-phosphate N-acetyltransferase GlmU	-0.314988	5.65788	0.0912581	0.988817
VV1_1024		amino acid ABC transporter permease	0.131965	4.41936	0.476013	0.998018
VV1_1025		transporter substrate-binding domain-containing protein	0.0170963	7.78601	0.91088	0.998018
VV1_1026	punC	purine nucleoside transporter PunC	-0.054643	4.39774	0.775922	0.998018
VV1_1027	punR	DNA-binding transcriptional activator PunR	0.0940778	2.40985	0.812798	0.998018
VV1_1028	ilvA	threonine ammonia-lyase, biosynthetic	-0.309241	6.53984	0.388586	0.998018
VV1_1029	ilvD	dihydroxy-acid dehydratase	-0.164141	7.61056	0.585528	0.998018
VV1_1030	ilvE	branched-chain-amino-acid transaminase	-0.14059	7.77275	0.686605	0.998018
VV1_1031	ilvM	acetolactate synthase 2 small subunit	0.198499	8.52757	0.660359	0.998018
VV1_1032	ilvG	acetolactate synthase 2 catalytic subunit	0.0465181	7.68986	0.928648	0.998018
VV1_1033		YifB family Mg chelatase-like AAA ATPase	-1.40667	2.64711	2.16523e-06	0.000218098
VV1_1034		DUF2860 domain-containing protein	-0.280222	6.30617	0.154778	0.998018
VV1_1035		acyltransferase	-0.122194	4.4345	0.57572	0.998018
VV1_1036		thiol:disulfide interchange protein DsbA/DsbL	-0.149267	6.64783	0.434935	0.998018
VV1_1037		serine/threonine protein kinase	-0.00233843	4.94273	0.992567	1
VV1_1038	ccoG	cytochrome c oxidase accessory protein CcoG	-0.0947799	5.36101	0.58443	0.998018
VV1_1039		YihD family protein	0.0700868	7.32375	0.808254	0.998018
VV1_1040		hypothetical protein	0.488957	10.3825	0.138219	0.998018
VV1_1041		sporulation protein	-0.213311	6.91453	0.25638	0.998018
VV1_1043		hemolysin III family protein	0.121205	5.7922	0.502667	0.998018
VV1_1044		TrkH family potassium uptake protein	0.125424	3.10072	0.66522	0.998018
VV1_1045	trkA	Trk system potassium transporter TrkA	-0.224186	4.93913	0.21905	0.998018
VV1_1046	rsmB	16S rRNA (cytosine(967)-C(5))-methyltransferase RsmB	0.0260679	5.31283	0.892907	0.998018
VV1_1047	fmt	methionyl-tRNA formyltransferase	-0.106642	5.95934	0.563212	0.998018
VV1_1048	def	peptide deformylase	0.103914	7.33978	0.49516	0.998018
VV1_1049		LysM peptidoglycan-binding domain-containing protein	0.268732	3.29602	0.2745	0.998018
VV1_1050	dprA	DNA-processing protein DprA	0.276207	4.23099	0.466884	0.998018
VV1_1051		DUF494 family protein	-0.0147117	8.72724	0.929037	0.998018
VV1_1052		type I DNA topoisomerase	0.0432443	6.69369	0.808431	0.998018
VV1_1053		5-(carboxyamino)imidazole ribonucleotide synthase	-0.198808	6.17423	0.306391	0.998018
VV1_1054	purE	5-(carboxyamino)imidazole ribonucleotide mutase	0.126414	6.68651	0.500532	0.998018
VV1_1055		L-threonylcarbamoyladenylate synthase	0.196835	5.18463	0.27408	0.998018
VV1_1056	hemF	oxygen-dependent coproporphyrinogen oxidase	-0.112159	6.02275	0.487672	0.998018
VV1_1057	aroE	shikimate dehydrogenase	0.0129111	6.21591	0.937736	0.998018
VV1_1058		DUF1488 domain-containing protein	0.401629	5.1852	0.175503	0.998018
VV1_1059		gamma carbonic anhydrase family protein	-0.202442	7.38863	0.165536	0.998018
VV1_1076	ilvY	HTH-type transcriptional activator IlvY	0.200709	3.43089	0.477348	0.998018
VV1_1077	ilvC	ketol-acid reductoisomerase	-0.0563671	6.04035	0.756921	0.998018
VV1_1078		accessory factor UbiK family protein	-0.0748503	7.76999	0.649933	0.998018
VV1_1079	vmeD	multidrug efflux RND transporter permease subunit VmeD	-1.34402	4.22961	5.15271e-08	5.85559e-06
VV1_1080		efflux RND transporter periplasmic adaptor subunit	-1.46701	4.90598	5.33596e-14	9.45959e-12
VV1_1081		TetR/AcrR family transcriptional regulator	-1.35936	4.34042	8.55106e-10	1.18432e-07
VV1_1082	rep	DNA helicase Rep	-0.129697	3.52619	0.58755	0.998018
VV1_1084		cytochrome c5 family protein	-0.12549	9.21502	0.441995	0.998018
VV1_1085		ABC transporter ATP-binding protein	0.0430188	9.53234	0.785984	0.998018
VV1_1086		ABC transporter substrate-binding protein	0.315724	10.6134	0.189975	0.998018
VV1_1087		ABC transporter permease	0.270555	7.84717	0.126002	0.998018
VV1_1088		ABC transporter permease	0.309612	7.3504	0.124731	0.998018
VV1_1089		SPOR domain-containing protein	0.201664	6.50137	0.219967	0.998018
VV1_1090		hypothetical protein	-0.117963	2.85284	0.711376	0.998018
VV1_1091		hypothetical protein	0.125959	1.39093	0.750205	0.998018
VV1_1092		hypothetical protein	-0.221541	1.75381	0.553861	0.998018
VV1_1093		sigma-70 family RNA polymerase sigma factor	0.241904	2.68569	0.472466	0.998018
VV1_1094		hypothetical protein	-0.0528536	1.71397	0.916321	0.998018
VV1_1095		serine/threonine-protein kinase	0.0244684	3.27938	0.931821	0.998018
VV1_1096		chromosome segregation ATPase	0.195585	4.57323	0.639166	0.998018
VV1_1097		response regulator	0.0560249	4.11771	0.813814	0.998018
VV1_1098		substrate-binding domain-containing protein	0.159536	3.87901	0.467503	0.998018
VV1_1099	edd	phosphogluconate dehydratase	-0.477313	1.00322	0.264621	0.998018
VV1_1100		gluconokinase	-0.691189	2.01691	0.127879	0.998018
VV1_1101		GntP family permease	0.155589	2.04191	0.664377	0.998018
VV1_1102		bifunctional 4-hydroxy-2-oxoglutarate aldolase/2-dehydro-3-deoxy-phosphogluconate aldolase	-0.26865	4.34408	0.24342	0.998018
VV1_1103		M23 family metallopeptidase	0.125979	4.15941	0.70197	0.998018
VV1_1104		hypothetical protein	0.159345	4.70579	0.534964	0.998018
VV1_1105	gorA	glutathione-disulfide reductase	-0.0359984	7.0428	0.883781	0.998018
VV1_1106		23S rRNA (adenine(2030)-N(6))-methyltransferase RlmJ	-0.140911	6.11637	0.44674	0.998018
VV1_1108	prlC	oligopeptidase A	0.130834	6.90347	0.501249	0.998018
VV1_1109	asnC	transcriptional regulator AsnC	0.0186061	6.06837	0.934397	0.998018
VV1_1110		EAL domain-containing protein	-0.134322	3.68325	0.548841	0.998018
VV1_1112		class I SAM-dependent methyltransferase	-0.102963	3.72705	0.688671	0.998018
VV1_1113		hypothetical protein	-0.178342	6.90191	0.414135	0.998018
VV1_1114		carboxylate/amino acid/amine transporter	-0.104876	5.09662	0.551463	0.998018
VV1_1115	uspA	universal stress protein UspA	-0.130542	9.57949	0.611027	0.998018
VV1_1116	ftnA	non-heme ferritin	0.174306	9.78309	0.315142	0.998018
VV1_1117	uspB	universal stress protein UspB	0.228236	10.7901	0.296992	0.998018
VV1_1118		NAD(P)/FAD-dependent oxidoreductase	0.110898	2.7559	0.722801	0.998018
VV1_1119		heme biosynthesis protein HemY	-0.0869436	6.01679	0.648648	0.998018
VV1_1120		uroporphyrinogen-III C-methyltransferase	-0.0261243	5.88851	0.871713	0.998018
VV1_1121		uroporphyrinogen-III synthase	-0.258398	6.71459	0.178444	0.998018
VV1_1122	hemC	hydroxymethylbilane synthase	-0.130897	5.07563	0.503277	0.998018
VV1_1123		class I adenylate cyclase	0.165302	6.32629	0.280699	0.998018
VV1_1124	cyaY	iron donor protein CyaY	-0.0164316	6.28474	0.959122	0.998018
VV1_1126	lysA	diaminopimelate decarboxylase	-0.135392	8.1583	0.46029	0.998018
VV1_1127	dapF	diaminopimelate epimerase	-0.0753966	7.59723	0.65275	0.998018
VV1_1128		DUF484 family protein	-0.145164	6.02515	0.480945	0.998018
VV1_1129	xerC	tyrosine recombinase XerC	0.101113	4.84847	0.619227	0.998018
VV1_1130	yigB	5-amino-6-(5-phospho-D-ribitylamino)uracil phosphatase YigB	0.0794251	4.7052	0.679412	0.998018
VV1_1132		EAL domain-containing protein	0.0147194	5.98901	0.93745	0.998018
VV1_1133		DTW domain-containing protein	-0.19212	4.52498	0.386511	0.998018
VV1_1134		membrane protein	-0.196182	4.48308	0.37565	0.998018
VV1_1135		EVE domain-containing protein	-0.217238	5.7222	0.463561	0.998018
VV1_1136		Cof-type HAD-IIB family hydrolase	0.0913967	5.70433	0.613945	0.998018
VV1_1137		alpha/beta fold hydrolase	-0.0247812	4.87062	0.899138	0.998018
VV1_1138	rhtB	homoserine/homoserine lactone efflux protein	0.18169	7.45601	0.225993	0.998018
VV1_1139		EAL and HDOD domain-containing protein	-0.139743	5.47018	0.415325	0.998018
VV1_1140		metalloregulator ArsR/SmtB family transcription factor	-0.103246	3.8009	0.687081	0.998018
VV1_1141		ArsJ-associated glyceraldehyde-3-phosphate dehydrogenase	0.0605597	4.12166	0.814492	0.998018
VV1_1142		dual specificity protein phosphatase family protein	0.37274	3.76333	0.229832	0.998018
VV1_1143	arsJ	organoarsenical effux MFS transporter ArsJ	0.314869	2.84378	0.248168	0.998018
VV1_1144		acyltransferase	-0.233172	4.25896	0.241514	0.998018
VV1_1145		DUF2500 domain-containing protein	-0.0929567	6.07808	0.567337	0.998018
VV1_1146		hypothetical protein	-0.155747	8.54731	0.493432	0.998018
VV1_1147		lysoplasmalogenase	0.233059	4.89233	0.258439	0.998018
VV1_1151		YhgN family NAAT transporter	-0.27072	3.94226	0.33199	0.998018
VV1_1152		DUF1145 domain-containing protein	-0.533898	3.75094	0.242288	0.998018
VV1_1153	rsmD	16S rRNA (guanine(966)-N(2))-methyltransferase RsmD	0.0470286	5.35304	0.824373	0.998018
VV1_1154	ftsY	signal recognition particle-docking protein FtsY	-0.00909426	6.15248	0.953771	0.998018
VV1_1155	ftsE	cell division ATP-binding protein FtsE	0.014964	5.54295	0.937799	0.998018
VV1_1157	ftsX	permease-like cell division protein FtsX	0.0387887	5.86161	0.807458	0.998018
VV1_1158	rpoH	RNA polymerase sigma factor RpoH	-0.10253	8.26857	0.517397	0.998018
VV1_1160	glpE	thiosulfate sulfurtransferase GlpE	0.186892	7.33774	0.271157	0.998018
VV1_1161	glpG	rhomboid family intramembrane serine protease GlpG	0.00190466	6.01883	0.994781	1
VV1_1162		flagellar basal body-associated protein FliL	0.0821928	7.25937	0.646857	0.998018
VV1_1163		chorismate lyase	-0.0875171	5.65796	0.653348	0.998018
VV1_1164	ubiA	4-hydroxybenzoate octaprenyltransferase	0.0162359	4.14077	0.939807	0.998018
VV1_1165	plsB	glycerol-3-phosphate 1-O-acyltransferase PlsB	-0.14189	4.00928	0.504171	0.998018
VV1_1166	lexA	transcriptional repressor LexA	-0.0210659	7.51574	0.904155	0.998018
VV1_1167		class I SAM-dependent methyltransferase	0.0633938	6.88346	0.763053	0.998018
VV1_1168	sthA	Si-specific NAD(P)(+) transhydrogenase	-0.213477	7.09054	0.1775	0.998018
VV1_1169	fabR	HTH-type transcriptional repressor FabR	-0.160803	5.15526	0.371073	0.998018
VV1_1170		YijD family membrane protein	-0.134085	7.16612	0.483116	0.998018
VV1_1171	trmA	tRNA (uridine(54)-C5)-methyltransferase TrmA	0.0467211	4.47437	0.823907	0.998018
VV1_1173		TonB-dependent receptor	-0.2086	5.93041	0.287448	0.998018
VV1_1174		ATPase	0.84892	1.38088	0.439621	0.998018
VV1_1175	murI	glutamate racemase	0.083979	3.99267	0.727778	0.998018
VV1_1176		RNA-binding protein	0.117013	8.28104	0.597813	0.998018
VV1_1193		IS630 family transposase	0.595284	2.3565	0.239274	0.998018
VV1_1195	pssA	CDP-diacylglycerol--serine O-phosphatidyltransferase	-0.115199	7.53586	0.447986	0.998018
VV1_1196		GNAT family N-acetyltransferase	-0.178748	4.66293	0.624701	0.998018
VV1_1197	murB	UDP-N-acetylmuramate dehydrogenase	0.0716042	5.31477	0.698573	0.998018
VV1_1198	birA	bifunctional biotin--[acetyl-CoA-carboxylase] ligase/biotin operon repressor BirA	0.059273	5.39224	0.742915	0.998018
VV1_1200	coaA	type I pantothenate kinase	0.222565	4.82644	0.350037	0.998018
VV1_1203	tuf	elongation factor Tu	0.109407	10.3786	0.564073	0.998018
VV1_1205	secE	preprotein translocase subunit SecE	-0.0429545	8.37209	0.82875	0.998018
VV1_1206	nusG	transcription termination/antitermination protein NusG	-0.0158395	7.55843	0.926333	0.998018
VV1_1207	rplK	50S ribosomal protein L11	-0.172732	10.0655	0.421255	0.998018
VV1_1208	rplA	50S ribosomal protein L1	0.0250776	9.60491	0.913897	0.998018
VV1_1209	rplJ	50S ribosomal protein L10	-0.0283921	9.9686	0.916615	0.998018
VV1_1210	rplL	50S ribosomal protein L7/L12	0.0950385	10.5002	0.71945	0.998018
VV1_1211	rpoB	DNA-directed RNA polymerase subunit beta	0.0868225	8.0054	0.692224	0.998018
VV1_1212	rpoC	DNA-directed RNA polymerase subunit beta'	0.0893907	7.89749	0.689875	0.998018
VV1_1213		Rsd/AlgQ family anti-sigma factor	0.0979805	10.8917	0.594678	0.998018
VV1_1214	nudC	NAD(+) diphosphatase	0.032011	4.9761	0.86504	0.998018
VV1_1215		hypothetical protein	-0.0846644	4.428	0.788972	0.998018
VV1_1216		hypothetical protein	0.32884	3.08956	0.240601	0.998018
VV1_1218	hemE	uroporphyrinogen decarboxylase	0.0431767	6.13635	0.78512	0.998018
VV1_1220		uracil-DNA glycosylase family protein	-0.0881641	5.61333	0.621852	0.998018
VV1_1221		D-2-hydroxyacid dehydrogenase	-0.164223	5.99878	0.337343	0.998018
VV1_1222		DUF416 family protein	0.022109	5.57385	0.901481	0.998018
VV1_1223		hemolysin family protein	0.365767	2.74987	0.38085	0.998018
VV1_1224	hupA	nucleoid-associated protein HU-alpha	0.294074	11.0052	0.203101	0.998018
VV1_1225		DUF1481 domain-containing protein	-0.194551	6.22867	0.362066	0.998018
VV1_1226	purD	phosphoribosylamine--glycine ligase	-0.285753	6.01547	0.246865	0.998018
VV1_1227	purH	bifunctional phosphoribosylaminoimidazolecarboxamide formyltransferase/IMP cyclohydrolase	-0.284087	6.30652	0.231521	0.998018
VV1_1229	zntR	Zn(2+)-responsive transcriptional regulator	0.270975	6.54921	0.110418	0.998018
VV1_1230		methyl-accepting chemotaxis protein	0.400332	7.88363	0.11782	0.998018
VV1_1231	fis	DNA-binding transcriptional regulator Fis	0.065646	6.67492	0.77586	0.998018
VV1_1232	dusB	tRNA dihydrouridine synthase DusB	-0.237749	5.5854	0.245201	0.998018
VV1_1233	prmA	50S ribosomal protein L11 methyltransferase	-0.227147	5.12447	0.293604	0.998018
VV1_1234	accC	acetyl-CoA carboxylase biotin carboxylase subunit	0.0555738	6.49832	0.818604	0.998018
VV1_1235	accB	acetyl-CoA carboxylase biotin carboxyl carrier protein	0.117922	7.91106	0.635194	0.998018
VV1_1236	aroQ	type II 3-dehydroquinate dehydratase	-0.270775	7.5038	0.229594	0.998018
VV1_1237	acs	acetate--CoA ligase	0.136939	11.6859	0.552672	0.998018
VV1_1238		3'-5' exonuclease	-0.0614822	8.32611	0.757513	0.998018
VV1_1239		DUF294 nucleotidyltransferase-like domain-containing protein	-0.0416168	8.49547	0.834004	0.998018
VV1_1241		3-phenylpropionate MFS transporter	0.00107173	2.3274	1	1
VV1_1242		NahK/ErcS family hybrid sensor histidine kinase/response regulator	-0.0945466	4.74394	0.600511	0.998018
VV1_1243		sodium:solute symporter family protein	0.568561	10.0424	0.157405	0.998018
VV1_1244		DUF4212 domain-containing protein	0.287605	12.5881	0.499176	0.998018
VV1_1245		MarC family protein	-0.16542	4.50229	0.473967	0.998018
VV1_1246		response regulator transcription factor	-0.187684	7.14363	0.252357	0.998018
VV1_1247		protein-disulfide reductase DsbD	0.0564258	4.11161	0.80998	0.998018
VV1_1248		anaerobic C4-dicarboxylate transporter	-0.412818	3.66583	0.272442	0.998018
VV1_1249	aspA	aspartate ammonia-lyase	-0.272823	5.61891	0.307316	0.998018
VV1_1250		FxsA family protein	-0.404382	6.3578	0.0600141	0.917181
VV1_1251	trmL	tRNA (uridine(34)/cytosine(34)/5-carboxymethylaminomethyluridine(34)-2'-O)-methyltransferase TrmL	0.206811	6.46652	0.426545	0.998018
VV1_1252		superoxide dismutase	0.304807	7.68895	0.15135	0.998018
VV1_1253	cpxA	envelope stress sensor histidine kinase CpxA	-0.0810878	3.08777	0.767371	0.998018
VV1_1254		response regulator	-0.229445	5.42316	0.281147	0.998018
VV1_1255		CpxP family protein	-0.222232	5.58579	0.434971	0.998018
VV1_1256	fieF	CDF family cation-efflux transporter FieF	-0.300962	4.81257	0.1819	0.998018
VV1_1257	pfkA	6-phosphofructokinase	-0.142872	7.9681	0.381247	0.998018
VV1_1258		MATE family efflux transporter	-0.00216903	2.68184	1	1
VV1_1259		co-chaperone GroES	-0.203081	7.17898	0.257197	0.998018
VV1_1260	groL	chaperonin GroEL	-0.103106	6.40747	0.624512	0.998018
VV1_1261		hypothetical protein	-0.1704	9.74552	0.327048	0.998018
VV1_1262		MgtC/SapB family protein	-0.497426	3.26376	0.165541	0.998018
VV1_1263	epmB	EF-P beta-lysylation protein EpmB	-0.129658	3.30282	0.648232	0.998018
VV1_1264	efp	elongation factor P	0.258606	6.79213	0.091989	0.988817
VV1_1265		SPFH domain-containing protein	-0.222782	5.52994	0.190132	0.998018
VV1_1266	frdD	fumarate reductase subunit FrdD	-0.441274	6.97172	0.178483	0.998018
VV1_1267	frdC	fumarate reductase subunit FrdC	-0.521458	7.45511	0.0271974	0.681011
VV1_1268		succinate dehydrogenase/fumarate reductase iron-sulfur subunit	-0.620325	7.36386	0.0289793	0.681253
VV1_1269	frdA	fumarate reductase (quinol) flavoprotein subunit	-0.354722	8.15721	0.12529	0.998018
VV1_1270	epmA	elongation factor P--(R)-beta-lysine ligase	-0.0368631	4.32848	0.87143	0.998018
VV1_1271		VanZ family protein	0.152971	5.23689	0.58815	0.998018
VV1_1272		TetR/AcrR family transcriptional regulator	-0.131407	7.61487	0.397433	0.998018
VV1_1273		acetyltransferase	-0.963247	5.70357	7.80745e-09	1.01151e-06
VV1_1274		IS4-like element ISVvu2 family transposase	-0.50063	3.58813	0.0295775	0.681253
VV1_1275		peptidoglycan DD-metalloendopeptidase family protein	-0.0233627	4.73302	0.912975	0.998018
VV1_1276	cysE	serine O-acetyltransferase	-0.144799	6.42513	0.43559	0.998018
VV1_1277	gpsA	NAD(P)H-dependent glycerol-3-phosphate dehydrogenase	-0.126803	5.86121	0.437325	0.998018
VV1_1278	secB	protein-export chaperone SecB	-0.0686019	8.3903	0.732397	0.998018
VV1_1280		rhodanese-like domain-containing protein	-0.0297065	7.90006	0.877264	0.998018
VV1_1281	gpmM	2,3-bisphosphoglycerate-independent phosphoglycerate mutase	-0.0378568	6.94749	0.816296	0.998018
VV1_1282		DMT family transporter	-0.435993	4.07857	0.0478754	0.833245
VV1_1283		SLC13 family permease	-0.230508	5.92978	0.258961	0.998018
VV1_1284	asd	archaetidylserine decarboxylase	-0.106279	5.85694	0.618831	0.998018
VV1_1285	rsgA	small ribosomal subunit biogenesis GTPase RsgA	0.0785163	6.53606	0.611971	0.998018
VV1_1286	orn	oligoribonuclease	0.147289	7.31466	0.333916	0.998018
VV1_1289	queG	tRNA epoxyqueuosine(34) reductase QueG	-0.300353	2.87458	0.362696	0.998018
VV1_1290	tsaE	tRNA (adenosine(37)-N6)-threonylcarbamoyltransferase complex ATPase subunit type 1 TsaE	-0.0394146	6.76118	0.819762	0.998018
VV1_1291		N-acetylmuramoyl-L-alanine amidase	-0.0258785	4.56515	0.898804	0.998018
VV1_1292	mutL	DNA mismatch repair endonuclease MutL	-0.170713	4.52367	0.383425	0.998018
VV1_1293	miaA	tRNA (adenosine(37)-N6)-dimethylallyltransferase MiaA	-0.0854	9.64462	0.585187	0.998018
VV1_1294	hfq	RNA chaperone Hfq	0.295487	10.8613	0.0879179	0.988817
VV1_1295	hflX	ribosome rescue GTPase HflX	-0.130023	8.50348	0.426323	0.998018
VV1_1296	hflK	FtsH protease activity modulator HflK	-0.0240025	8.54384	0.885758	0.998018
VV1_1297	hflC	protease modulator HflC	0.0569998	8.07226	0.762138	0.998018
VV1_1298		DUF2065 domain-containing protein	0.170715	4.69502	0.769674	0.998018
VV1_1299		adenylosuccinate synthase	0.10234	8.13929	0.518388	0.998018
VV1_1300		tetratricopeptide repeat protein	0.149037	6.26975	0.39825	0.998018
VV1_1301	hmpA	NO-inducible flavohemoprotein	0.0207549	2.42379	0.962828	0.998018
VV1_1302	nsrR	nitric oxide-sensing transcriptional repressor NsrR	-0.230996	4.3447	0.352289	0.998018
VV1_1303		amidohydrolase	-0.52149	3.95558	0.0461869	0.818671
VV1_1304	rnr	ribonuclease R	-0.066929	6.99398	0.672015	0.998018
VV1_1305	rlmB	23S rRNA (guanosine(2251)-2'-O)-methyltransferase RlmB	-0.218508	6.48708	0.262493	0.998018
VV1_1306		phosphoglycolate phosphatase	0.15378	5.49516	0.418487	0.998018
VV1_1307	trpS	tryptophan--tRNA ligase	-0.147403	7.23523	0.445445	0.998018
VV1_1308		porin	0.133864	3.66656	0.562544	0.998018
VV1_1309		ExeM/NucH family extracellular endonuclease	0.00201981	4.26678	0.993705	1
VV1_1311		aminodeoxychorismate/anthranilate synthase component II	-0.317672	3.58791	0.371027	0.998018
VV1_1313		aspartate aminotransferase family protein	0.0517333	8.81161	0.802107	0.998018
VV1_1314	astA	arginine N-succinyltransferase	0.0987318	7.50433	0.611951	0.998018
VV1_1315	astD	succinylglutamate-semialdehyde dehydrogenase	0.190588	6.77551	0.413375	0.998018
VV1_1317		DUF1338 domain-containing protein	0.114961	8.87465	0.531026	0.998018
VV1_1318	crp	cAMP-activated global transcriptional regulator CRP	-0.0431161	10.1209	0.791112	0.998018
VV1_1319		phosphoribulokinase	0.0685875	7.2406	0.671081	0.998018
VV1_1320		YheU family protein	0.38402	6.91387	0.0446947	0.815172
VV1_1321		hydrolase	-0.115777	5.22635	0.491747	0.998018
VV1_1322		TIGR02444 family protein	-0.0989056	6.37093	0.513293	0.998018
VV1_1323		ABC transporter ATP-binding protein	-0.1198	3.72821	0.607763	0.998018
VV1_1324	kefG	glutathione-regulated potassium-efflux system ancillary protein KefG	-0.048826	6.11946	0.809924	0.998018
VV1_1325	kefB	glutathione-regulated potassium-efflux system protein KefB	0.0782015	5.20157	0.63183	0.998018
VV1_1326		YheV family putative zinc ribbon protein	0.420703	8.64791	0.183902	0.998018
VV1_1327	slyD	peptidylprolyl isomerase	-0.175788	8.59521	0.433159	0.998018
VV1_1328		isoaspartyl peptidase/L-asparaginase	-0.116963	4.20072	0.610309	0.998018
VV1_1329		SlyX family protein	-0.111006	5.67892	0.840395	0.998018
VV1_1330		PQQ-binding-like beta-propeller repeat protein	-0.144973	4.74443	0.403772	0.998018
VV1_1331	fkpA	FKBP-type peptidyl-prolyl cis-trans isomerase	0.116015	8.28251	0.451503	0.998018
VV1_1332		transcriptional regulator	-0.0316376	5.86974	0.879624	0.998018
VV1_1333	tusD	sulfurtransferase complex subunit TusD	0.106775	5.69151	0.57778	0.998018
VV1_1334	tusC	sulfurtransferase complex subunit TusC	-0.0407276	3.71154	0.937443	0.998018
VV1_1335	tusB	sulfurtransferase complex subunit TusB	-0.313926	6.25865	0.258499	0.998018
VV1_1336	rpsL	30S ribosomal protein S12	0.0298392	10.8767	0.897244	0.998018
VV1_1337	rpsG	30S ribosomal protein S7	0.239172	9.60457	0.203808	0.998018
VV1_1338	fusA	elongation factor G	-0.0624289	7.14179	0.766054	0.998018
VV1_1339	tuf	elongation factor Tu	0.123642	10.7904	0.553138	0.998018
VV1_1340		(2Fe-2S)-binding protein	0.743169	9.76167	0.024181	0.643739
VV1_1341	bfr	bacterioferritin	0.269733	7.84053	0.204874	0.998018
VV1_1342	galE	UDP-glucose 4-epimerase GalE	-0.409176	6.6226	0.00923164	0.368731
VV1_1343	tpiA	triose-phosphate isomerase	-0.107288	8.10015	0.523971	0.998018
VV1_1345		5-carboxymethyl-2-hydroxymuconate Delta-isomerase	-0.0875695	7.73023	0.724084	0.998018
VV1_1346		DUF805 domain-containing protein	-0.0700253	7.10352	0.728678	0.998018
VV1_1347		DUF3135 domain-containing protein	-0.4673	7.53748	0.179453	0.998018
VV1_1348		metalloregulator ArsR/SmtB family transcription factor	-0.153748	5.21457	0.366755	0.998018
VV1_1349	glpX	class II fructose-bisphosphatase	-0.237292	4.66126	0.21712	0.998018
VV1_1351	zapB	cell division protein ZapB	-0.241869	9.89978	0.151551	0.998018
VV1_1352	rraA	ribonuclease E activity regulator RraA	-0.067049	9.13842	0.712544	0.998018
VV1_1353		1,4-dihydroxy-2-naphthoate polyprenyltransferase	-0.0521155	5.31877	0.755865	0.998018
VV1_1355	hslU	HslU--HslV peptidase ATPase subunit	-0.149289	5.6313	0.470319	0.998018
VV1_1356	hslV	ATP-dependent protease subunit HslV	-0.238073	5.17174	0.259854	0.998018
VV1_1357		SPOR domain-containing protein	-0.0626997	6.36616	0.681471	0.998018
VV1_1358	cytR	DNA-binding transcriptional regulator CytR	-0.156326	7.11004	0.287342	0.998018
VV1_1359	priA	primosomal protein N'	-0.208552	4.79908	0.303988	0.998018
VV1_1360	rpmE	50S ribosomal protein L31	0.166639	8.90792	0.480253	0.998018
VV1_1361		malic enzyme-like NAD(P)-binding protein	-0.0464866	7.1387	0.795923	0.998018
VV1_1362	metJ	met regulon transcriptional regulator MetJ	0.242586	6.56032	0.234617	0.998018
VV1_1364		O-succinylhomoserine (thiol)-lyase	-0.0809696	6.35861	0.628562	0.998018
VV1_1365		bifunctional aspartate kinase/homoserine dehydrogenase II	-0.172749	4.92819	0.415286	0.998018
VV1_1366	metF	methylenetetrahydrofolate reductase	0.187534	5.21183	0.315725	0.998018
VV1_1367		PadR family transcriptional regulator	0.0401104	8.32157	0.809201	0.998018
VV1_1369	ppc	phosphoenolpyruvate carboxylase	0.0869159	8.22818	0.645143	0.998018
VV1_1370	argE	acetylornithine deacetylase	-0.147763	8.5968	0.371055	0.998018
VV1_1371	argC	N-acetyl-gamma-glutamyl-phosphate reductase	-0.300335	11.1568	0.118312	0.998018
VV1_1372	argB	acetylglutamate kinase	-0.296791	11.7431	0.138242	0.998018
VV1_1373		argininosuccinate synthase	-0.0869744	11.9332	0.642018	0.998018
VV1_1374	argH	argininosuccinate lyase	-0.189248	10.1202	0.354221	0.998018
VV1_1375	oxyR	DNA-binding transcriptional regulator OxyR	0.0154321	6.79812	0.917121	0.998018
VV1_1376		PBP1A family penicillin-binding protein	-0.158277	6.60698	0.284682	0.998018
VV1_1377	pilM	type IV pilus assembly protein PilM	-0.268101	1.93444	0.431193	0.998018
VV1_1378		PilN domain-containing protein	0.219215	1.85582	0.500043	0.998018
VV1_1379	pilO	type 4a pilus biogenesis protein PilO	-0.990843	2.05457	0.0643363	0.922778
VV1_1380		pilus assembly protein PilP	-0.199168	0.52973	0.877297	0.998018
VV1_1381		type IV pilus secretin PilQ family protein	0.142866	2.66091	0.659356	0.998018
VV1_1382	aroK	shikimate kinase AroK	-0.0302737	7.88866	0.849191	0.998018
VV1_1383	aroB	3-dehydroquinate synthase	0.00468851	7.34574	0.976246	1
VV1_1384		AAA family ATPase	0.0585311	6.00039	0.722921	0.998018
VV1_1385		Dam family site-specific DNA-(adenine-N6)-methyltransferase	-0.161481	5.33453	0.33733	0.998018
VV1_1386	rpe	ribulose-phosphate 3-epimerase	0.0430968	5.43923	0.791897	0.998018
VV1_1387	rpsF	30S ribosomal protein S6	0.162661	9.75483	0.414048	0.998018
VV1_1388	priB	primosomal replication protein N	-0.025024	10.0134	0.895663	0.998018
VV1_1389	rpsR	30S ribosomal protein S18	-0.0684472	9.85358	0.734296	0.998018
VV1_1390	rplI	50S ribosomal protein L9	0.0142262	9.93231	0.950617	0.998018
VV1_1391		DUF481 domain-containing protein	-0.152578	3.7612	0.615993	0.998018
VV1_1392		replicative DNA helicase	-0.21032	6.29013	0.197754	0.998018
VV1_1393	alr	alanine racemase	-0.0121827	5.45775	0.94467	0.998018
VV1_1394		BamA/TamA family outer membrane protein	-0.200503	4.30386	0.365165	0.998018
VV1_1395		secondary thiamine-phosphate synthase enzyme YjbQ	0.0730824	6.33292	0.737586	0.998018
VV1_1396	pgi	glucose-6-phosphate isomerase	-0.0641897	7.16659	0.661518	0.998018
VV1_1397		chemotaxis protein CheX	-0.0566229	9.02475	0.723148	0.998018
VV1_1398	dusA	tRNA dihydrouridine(20/20a) synthase DusA	0.366085	4.01354	0.120129	0.998018
VV1_1399	pspG	envelope stress response protein PspG	0.0787276	7.88168	0.793849	0.998018
VV1_1400		TIGR04219 family outer membrane beta-barrel protein	0.0887828	6.50451	0.598974	0.998018
VV1_1401		hypothetical protein	0.296475	6.10298	0.629865	0.998018
VV1_1402		assimilatory sulfite reductase (NADPH) flavoprotein subunit	0.326977	4.68043	0.0964687	0.994739
VV1_1403	cysI	assimilatory sulfite reductase (NADPH) hemoprotein subunit	0.0773506	5.63333	0.728324	0.998018
VV1_1404		phosphoadenylyl-sulfate reductase	0.166862	6.45201	0.327614	0.998018
VV1_1420		FIST N-terminal domain-containing protein	0.262685	6.49738	0.132778	0.998018
VV1_1421		sensor domain-containing diguanylate cyclase	0.244397	4.93312	0.192399	0.998018
VV1_1422		sodium:proton antiporter	0.0989399	6.75827	0.508541	0.998018
VV1_1423	metH	methionine synthase	-0.139001	5.9702	0.412082	0.998018
VV1_1424	lysC	lysine-sensitive aspartokinase 3	0.229631	8.17808	0.321996	0.998018
VV1_1425		alanine--glyoxylate aminotransferase family protein	0.0198555	7.41369	0.895733	0.998018
VV1_1426		PglL family O-oligosaccharyltransferase	-0.0272525	5.05053	0.891417	0.998018
VV1_1427	uvrA	excinuclease ABC subunit UvrA	-0.303341	6.64466	0.0542338	0.867741
VV1_1428	galU	UTP--glucose-1-phosphate uridylyltransferase GalU	-0.644147	6.84082	2.6286e-05	0.00237754
VV1_1429		response regulator transcription factor	0.414882	3.87654	0.175494	0.998018
VV1_1430		single-stranded DNA-binding protein	0.0230626	7.8805	0.901418	0.998018
VV1_1432	csrD	RNase E specificity factor CsrD	-0.08199	5.76886	0.654366	0.998018
VV1_1433		hypothetical protein	-0.232497	5.92556	0.137847	0.998018
VV1_1434	gspM	type II secretion system protein GspM	0.0156882	6.24004	0.920643	0.998018
VV1_1435		MSHA biogenesis protein MshK	0.00987944	6.96415	0.960584	0.998018
VV1_1436	mshL	pilus (MSHA type) biogenesis protein MshL	-0.203302	6.19904	0.171587	0.998018
VV1_1437		AAA family ATPase	-0.213214	6.50936	0.145996	0.998018
VV1_1438		tetratricopeptide repeat protein	0.0739326	5.92041	0.641166	0.998018
VV1_1439		GspE/PulE family protein	0.06907	5.96044	0.660693	0.998018
VV1_1440		type II secretion system F family protein	-0.0913805	5.54645	0.573103	0.998018
VV1_1441		hypothetical protein	-0.233906	5.49142	0.297249	0.998018
VV1_1442		prepilin-type N-terminal cleavage/methylation domain-containing protein	0.0960014	7.02532	0.524226	0.998018
VV1_1443		type II secretion system protein	0.108315	9.37093	0.496283	0.998018
VV1_1444		prepilin-type N-terminal cleavage/methylation domain-containing protein	-0.276907	6.09205	0.0891522	0.988817
VV1_1445		prepilin-type N-terminal cleavage/methylation domain-containing protein	-0.241476	5.25009	0.283427	0.998018
VV1_1446		prepilin-type N-terminal cleavage/methylation domain-containing protein	0.0960765	4.92984	0.648253	0.998018
VV1_1447		hypothetical protein	-0.371309	4.8253	0.205511	0.998018
VV1_1448		DUF6701 domain-containing protein	-0.0105495	4.46905	0.961781	0.998018
VV1_1449		rod shape-determining protein	-0.0439515	7.19429	0.766336	0.998018
VV1_1450	mreC	rod shape-determining protein MreC	-0.109364	4.97843	0.55257	0.998018
VV1_1451	mreD	rod shape-determining protein MreD	-0.242931	4.9541	0.249873	0.998018
VV1_1452		Maf family protein	0.0805933	6.03668	0.631153	0.998018
VV1_1453	rng	ribonuclease G	-0.198042	5.53893	0.249643	0.998018
VV1_1454		YhdP family protein	-0.158962	3.51263	0.499902	0.998018
VV1_1455		carbon-nitrogen hydrolase family protein	-0.151621	5.45454	0.471397	0.998018
VV1_1456	tldD	metalloprotease TldD	0.0356526	5.88556	0.829406	0.998018
VV1_1457		PhoH family protein	-0.117244	7.60115	0.502456	0.998018
VV1_1459	rapA	RNA polymerase-associated protein RapA	-0.0289122	3.50164	0.913594	0.998018
VV1_1461	rluA	bifunctional tRNA pseudouridine(32) synthase/23S rRNA pseudouridine(746) synthase RluA	0.099472	3.42602	0.76077	0.998018
VV1_1462		D-2-hydroxyacid dehydrogenase	-0.0270818	3.69123	0.916075	0.998018
VV1_1463		RidA family protein	-0.386208	8.97908	0.32974	0.998018
VV1_1464	pyrI	aspartate carbamoyltransferase regulatory subunit	-0.184268	6.24825	0.31794	0.998018
VV1_1465	pyrB	aspartate carbamoyltransferase	-0.263809	6.37678	0.170425	0.998018
VV1_1466	argF	ornithine carbamoyltransferase	-0.180751	10.5838	0.378395	0.998018
VV1_1467	arcA	arginine deiminase	-0.372955	3.46676	0.13278	0.998018
VV1_1468	rraB	ribonuclease E inhibitor RraB	-0.135381	6.97314	0.472784	0.998018
VV1_1469		hypothetical protein	-0.0523624	3.92013	0.847883	0.998018
VV1_1470		GNAT family N-acetyltransferase	-0.214945	5.02368	0.270537	0.998018
VV1_1471		DUF2061 domain-containing protein	0.469588	2.48722	0.192593	0.998018
VV1_1472		YjgN family protein	-0.0456874	3.98016	0.838519	0.998018
VV1_1473		M48 family metalloprotease	0.145607	2.88363	0.661548	0.998018
VV1_1474		valine--tRNA ligase	-0.0619986	6.50973	0.722729	0.998018
VV1_1475		DNA polymerase III subunit chi	-0.0587256	5.02426	0.805505	0.998018
VV1_1476	pepA	leucyl aminopeptidase	-0.0386507	7.17593	0.808111	0.998018
VV1_1477	lptF	LPS export ABC transporter permease LptF	-0.0881446	5.17814	0.639741	0.998018
VV1_1478	lptG	LPS export ABC transporter permease LptG	0.113833	4.80389	0.625208	0.998018
VV1_1479		RDD family protein	0.0550477	4.37061	0.829439	0.998018
VV1_1481	cod	chitin oligosaccharide deacetylase	-0.254602	2.44615	0.45329	0.998018
VV1_1482		PTS sugar transporter subunit IIB	-0.114204	3.52915	0.803433	0.998018
VV1_1483		PTS sugar transporter subunit IIC	0.131049	1.67168	0.722694	0.998018
VV1_1484		PTS lactose/cellobiose transporter subunit IIA	-0.810281	3.11895	0.29812	0.998018
VV1_1485		6-phospho-beta-glucosidase	0.12121	3.28465	0.669287	0.998018
VV1_1486	chbG	chitin disaccharide deacetylase	-0.197307	4.37612	0.369355	0.998018
VV1_1487		LacI family DNA-binding transcriptional regulator	-0.150605	5.4969	0.409603	0.998018
VV1_1488		VOC family protein	0.301757	7.78242	0.0927196	0.988817
VV1_1489		HD-GYP domain-containing protein	0.204737	6.04823	0.319457	0.998018
VV1_1506		MBL fold metallo-hydrolase	0.026338	5.05914	0.929003	0.998018
VV1_1507		hypothetical protein	0.268785	5.16258	0.264106	0.998018
VV1_1511		methyl-accepting chemotaxis protein	0.0664931	4.06173	0.759577	0.998018
VV1_1513	mltC	membrane-bound lytic murein transglycosylase MltC	-0.0577973	4.43805	0.766366	0.998018
VV1_1514		oxidative damage protection protein	0.214662	7.93231	0.36902	0.998018
VV1_1515	mutY	A/G-specific adenine glycosylase	-0.0640669	5.19536	0.740101	0.998018
VV1_1516	trmB	tRNA (guanosine(46)-N7)-methyltransferase TrmB	-0.0566456	4.9887	0.782572	0.998018
VV1_1517	glsB	glutaminase B	0.20167	3.72395	0.379578	0.998018
VV1_1518		DNA-3-methyladenine glycosylase	-0.216606	3.83823	0.384411	0.998018
VV1_1519	hemW	radical SAM family heme chaperone HemW	-0.252743	4.13546	0.312384	0.998018
VV1_1520		XTP/dITP diphosphatase	-0.13224	5.40661	0.408638	0.998018
VV1_1521		DUF4426 domain-containing protein	-0.0406315	6.08133	0.851211	0.998018
VV1_1522	yggU	DUF167 family protein YggU	0.072416	7.27002	0.757916	0.998018
VV1_1523		YggT family protein	-0.0425734	6.39977	0.815932	0.998018
VV1_1524	proC	pyrroline-5-carboxylate reductase	-0.0112374	6.03905	0.950318	0.998018
VV1_1525		YggS family pyridoxal phosphate-dependent enzyme	-0.243378	6.67693	0.0998481	0.998018
VV1_1526		type IV pilus twitching motility protein PilT	6.48284e-05	7.07682	1	1
VV1_1527		PilT/PilU family type 4a pilus ATPase	0.0157895	6.04736	0.928434	0.998018
VV1_1528	ruvX	Holliday junction resolvase RuvX	0.104781	5.92007	0.504771	0.998018
VV1_1529		YqgE/AlgH family protein	-0.043031	6.68679	0.796197	0.998018
VV1_1530	gshB	glutathione synthase	-0.0304389	7.63098	0.85062	0.998018
VV1_1531	rsmE	16S rRNA (uracil(1498)-N(3))-methyltransferase	-0.0638609	6.20355	0.688953	0.998018
VV1_1532		hypothetical protein	0.0685469	4.9908	0.756474	0.998018
VV1_1533		endonuclease	0.0823982	4.30034	0.721999	0.998018
VV1_1534		SprT family zinc-dependent metalloprotease	-0.245947	4.1213	0.498121	0.998018
VV1_1535		DUF2189 domain-containing protein	0.334802	7.59491	0.374147	0.998018
VV1_1536	metK	methionine adenosyltransferase	0.0551064	5.35058	0.766358	0.998018
VV1_1537	tkt	transketolase	-0.094181	7.90122	0.629771	0.998018
VV1_1539	epd	erythrose-4-phosphate dehydrogenase	-0.106282	6.34417	0.495786	0.998018
VV1_1540		phosphoglycerate kinase	-0.0175544	7.81627	0.912058	0.998018
VV1_1541	fbaA	class II fructose-bisphosphate aldolase	0.031687	9.44592	0.837952	0.998018
VV1_1542	mscS	small-conductance mechanosensitive channel MscS	-0.554893	8.15671	0.000673473	0.0438946
VV1_1543		LysE/ArgO family amino acid transporter	0.195007	2.35865	0.690783	0.998018
VV1_1544		LysR family transcriptional regulator ArgP	-0.310594	3.53206	0.245365	0.998018
VV1_1545		oxidative stress defense protein	-0.24973	5.92872	0.135426	0.998018
VV1_1546	serA	phosphoglycerate dehydrogenase	-0.0796261	8.88868	0.63568	0.998018
VV1_1547	rpiA	ribose-5-phosphate isomerase RpiA	-0.289774	6.97773	0.0780831	0.983352
VV1_1548		5-formyltetrahydrofolate cyclo-ligase	-0.320743	6.41392	0.111835	0.998018
VV1_1549	zapA	cell division protein ZapA	0.0540218	9.24451	0.790083	0.998018
VV1_1551		YecA family protein	-0.313449	6.82286	0.0354946	0.753867
VV1_1552	ubiH	2-octaprenyl-6-methoxyphenyl hydroxylase	0.0433916	4.58363	0.857448	0.998018
VV1_1553		FAD-dependent 2-octaprenylphenol hydroxylase	-0.264633	4.40807	0.200401	0.998018
VV1_1554		DUF1107 domain-containing protein	0.000606993	10.9901	0.997838	1
VV1_1555		YbaK/EbsC family protein	-0.327343	4.3117	0.374145	0.998018
VV1_1556	ygfZ	tRNA-modifying protein YgfZ	-0.196462	5.79402	0.395812	0.998018
VV1_1557		succinate dehydrogenase assembly factor 2	0.105048	7.85587	0.606886	0.998018
VV1_1558	nadB	L-aspartate oxidase	-0.0663412	6.74587	0.689331	0.998018
VV1_1559	rpoE	RNA polymerase sigma factor RpoE	0.0110132	9.03337	0.947314	0.998018
VV1_1560		sigma-E factor negative regulatory protein	0.0048221	8.17587	0.978454	1
VV1_1561	rseB	sigma-E factor regulatory protein RseB	0.0191592	5.98199	0.90642	0.998018
VV1_1562		SoxR reducing system RseC family protein	-0.0424459	6.63151	0.785957	0.998018
VV1_1563	lepA	translation elongation factor 4	0.0161088	5.56126	0.929204	0.998018
VV1_1564	lepB	signal peptidase I	-0.00185176	4.85806	0.99209	1
VV1_1565	rnc	ribonuclease III	0.199714	4.64056	0.36898	0.998018
VV1_1566	era	GTPase Era	0.108659	5.93991	0.588418	0.998018
VV1_1567	recO	DNA repair protein RecO	0.136428	3.2664	0.575752	0.998018
VV1_1568	pdxJ	pyridoxine 5'-phosphate synthase	-0.233229	7.06164	0.156324	0.998018
VV1_1569	acpS	holo-ACP synthase	0.073176	5.94594	0.733962	0.998018
VV1_1570		hypothetical protein	0.13142	6.27064	0.467626	0.998018
VV1_1571		hypothetical protein	0.09146	6.43907	0.656172	0.998018
VV1_1572		diguanylate cyclase	0.08115	4.88547	0.66977	0.998018
VV1_1573	barA	two-component sensor histidine kinase BarA	-0.1321	4.18105	0.534953	0.998018
VV1_1574	rlmD	23S rRNA (uracil(1939)-C(5))-methyltransferase RlmD	-0.230371	5.13339	0.207836	0.998018
VV1_1575	relA	GTP diphosphokinase	-0.0866988	6.36396	0.577056	0.998018
VV1_1577	mazG	nucleoside triphosphate pyrophosphohydrolase	0.118866	5.35748	0.55709	0.998018
VV1_1578		CTP synthase	-0.16185	7.95577	0.320722	0.998018
VV1_1579	eno	phosphopyruvate hydratase	-0.130985	8.89012	0.458872	0.998018
VV1_1581	ftsB	cell division protein FtsB	-0.148515	8.58137	0.512255	0.998018
VV1_1582	ispD	2-C-methyl-D-erythritol 4-phosphate cytidylyltransferase	0.0436338	5.80137	0.794505	0.998018
VV1_1583	ispF	2-C-methyl-D-erythritol 2,4-cyclodiphosphate synthase	-0.172878	7.42116	0.36738	0.998018
VV1_1584	truD	tRNA pseudouridine(13) synthase TruD	-0.142067	6.38124	0.358092	0.998018
VV1_1585	surE	5'/3'-nucleotidase SurE	-0.0222059	6.13993	0.887584	0.998018
VV1_1586		protein-L-isoaspartate(D-aspartate) O-methyltransferase	-0.0584726	7.02827	0.713359	0.998018
VV1_1587		peptidoglycan DD-metalloendopeptidase family protein	0.13371	10.5731	0.455714	0.998018
VV1_1588	rpoS	RNA polymerase sigma factor RpoS	0.319379	10.9592	0.0641955	0.922778
VV1_1589	mutS	DNA mismatch repair protein MutS	-0.0678056	5.04649	0.69382	0.998018
VV1_1590	pncC	nicotinamide-nucleotide amidase	-0.215203	5.83615	0.312699	0.998018
VV1_1591	recA	recombinase RecA	-0.282207	9.00107	0.165904	0.998018
VV1_1592	recX	recombination regulator RecX	0.108358	5.45296	0.625616	0.998018
VV1_1593	alaS	alanine--tRNA ligase	-0.111103	7.06868	0.50614	0.998018
VV1_1594		aspartate kinase	-0.103883	8.1765	0.53963	0.998018
VV1_1595	csrA	carbon storage regulator CsrA	0.270253	11.6066	0.235256	0.998018
VV1_1600		oxaloacetate decarboxylase subunit gamma	-0.15626	9.52378	0.399754	0.998018
VV1_1601	oadA	sodium-extruding oxaloacetate decarboxylase subunit alpha	-0.149079	7.86519	0.39095	0.998018
VV1_1602		sodium ion-translocating decarboxylase subunit beta	-0.234633	7.64138	0.213001	0.998018
VV1_1603		NADP-dependent oxidoreductase	-0.126116	6.94794	0.459203	0.998018
VV1_1604		YqaA family protein	-0.139192	7.65135	0.368708	0.998018
VV1_1605		pitrilysin family protein	-0.00148781	6.77367	0.993336	1
VV1_1606	gshA	glutamate--cysteine ligase	-0.0229084	5.7488	0.886568	0.998018
VV1_1607		hypothetical protein	0.0866573	6.58819	0.552035	0.998018
VV1_1608	luxS	S-ribosylhomocysteine lyase	-0.00179247	7.38686	0.992728	1
VV1_1609		CNNM domain-containing protein	-0.163255	6.04012	0.282004	0.998018
VV1_1610		inner membrane protein YpjD	-0.0988779	6.31509	0.540972	0.998018
VV1_1612	ffh	signal recognition particle protein	-0.144583	6.59761	0.328945	0.998018
VV1_1615	rpsP	30S ribosomal protein S16	0.107734	9.0605	0.550357	0.998018
VV1_1616	rimM	ribosome maturation factor RimM	0.0487071	9.43484	0.801158	0.998018
VV1_1617	trmD	tRNA (guanosine(37)-N1)-methyltransferase TrmD	-0.0035282	9.11087	0.98652	1
VV1_1618	rplS	50S ribosomal protein L19	-0.0444596	9.84338	0.829828	0.998018
VV1_1619	yacG	DNA gyrase inhibitor YacG	0.407489	6.81375	0.238091	0.998018
VV1_1620	zapD	cell division protein ZapD	-0.062225	6.06367	0.698617	0.998018
VV1_1622	coaE	dephospho-CoA kinase	-0.183705	5.21145	0.277283	0.998018
VV1_1623		A24 family peptidase	-0.00344187	5.25644	0.990474	1
VV1_1624		type II secretion system F family protein	-0.183863	1.63274	0.774243	0.998018
VV1_1625	pilB	type IV-A pilus assembly ATPase PilB	0.26054	2.26684	0.422159	0.998018
VV1_1626		pilin	-0.352218	3.80206	0.296573	0.998018
VV1_1627	nadC	carboxylating nicotinate-nucleotide diphosphorylase	-0.111137	5.29157	0.520697	0.998018
VV1_1628	ampD	1,6-anhydro-N-acetylmuramyl-L-alanine amidase AmpD	-0.216653	5.29017	0.319592	0.998018
VV1_1629	pdhR	pyruvate dehydrogenase complex transcriptional repressor PdhR	-0.0305356	4.65165	0.890869	0.998018
VV1_1630	aceE	pyruvate dehydrogenase (acetyl-transferring), homodimeric type	-0.106888	5.19032	0.691492	0.998018
VV1_1631	aceF	pyruvate dehydrogenase complex dihydrolipoyllysine-residue acetyltransferase	-0.0657908	5.05697	0.768926	0.998018
VV1_1632	lpdA	dihydrolipoyl dehydrogenase	0.151439	8.73894	0.37535	0.998018
VV1_1634		LuxR/HapR/OpaR family quorum-sensing transcriptional regulator	-0.0973199	8.0629	0.616672	0.998018
VV1_1636	hpt	hypoxanthine phosphoribosyltransferase	-0.135259	7.4871	0.418995	0.998018
VV1_1637	can	carbonate dehydratase	-0.105443	7.24349	0.531997	0.998018
VV1_1638		SulP family inorganic anion transporter	-0.156954	3.46564	0.497541	0.998018
VV1_1640		ABC transporter ATP-binding protein	0.0944834	3.64453	0.719328	0.998018
VV1_1641		ABC transporter permease	-0.107512	3.11059	0.704533	0.998018
VV1_1642	panC	pantoate--beta-alanine ligase	0.281009	5.54272	0.0840532	0.983352
VV1_1643	panB	3-methyl-2-oxobutanoate hydroxymethyltransferase	-0.0331416	5.73374	0.891054	0.998018
VV1_1644	folK	2-amino-4-hydroxy-6-hydroxymethyldihydropteridine diphosphokinase	-0.0776161	5.01807	0.713968	0.998018
VV1_1645	pcnB	polynucleotide adenylyltransferase PcnB	-0.195953	5.96609	0.237408	0.998018
VV1_1647	gluQRS	tRNA glutamyl-Q(34) synthetase GluQRS	-0.0547029	3.36091	0.875367	0.998018
VV1_1648	dksA	RNA polymerase-binding protein DksA	-0.0792598	8.08883	0.620408	0.998018
VV1_1649	sfsA	DNA/RNA nuclease SfsA	0.061598	5.74024	0.731559	0.998018
VV1_1650	hrpB	ATP-dependent helicase HrpB	-0.184645	3.13872	0.486782	0.998018
VV1_1651	mrcB	penicillin-binding protein 1B	0.0188492	3.42134	0.939491	0.998018
VV1_1652		patatin-like phospholipase family protein	0.13798	5.04368	0.444504	0.998018
VV1_1653	acnB	bifunctional aconitate hydratase 2/2-methylisocitrate dehydratase	0.264063	10.2146	0.230578	0.998018
VV1_1654		glycerate kinase	-0.146291	4.07468	0.613077	0.998018
VV1_1655		SLC13 family permease	-0.255712	4.17028	0.339178	0.998018
VV1_1656		sugar diacid recognition domain-containing protein	-0.233109	3.46468	0.38492	0.998018
VV1_1657		YacL family protein	-0.845908	4.88772	0.0565004	0.894321
VV1_1658	glnK	P-II family nitrogen regulator	-0.641281	7.13833	0.0285499	0.681253
VV1_1659		ammonium transporter	-0.691872	7.48062	0.109302	0.998018
VV1_1660		Fe(3+) ABC transporter substrate-binding protein	0.00314944	10.136	0.986921	1
VV1_1662		iron ABC transporter permease	0.0288547	4.42509	0.891174	0.998018
VV1_1663		ABC transporter ATP-binding protein	-0.224349	4.27339	0.358631	0.998018
VV1_1664		phosphoglucomutase/phosphomannomutase family protein	0.693318	3.29287	0.0209234	0.610083
VV1_1665		N,N'-diacetylchitobiose phosphorylase	0.0688762	3.82866	0.781565	0.998018
VV1_1666		family 20 glycosylhydrolase	-0.0920806	2.28761	0.794333	0.998018
VV1_1667		N-acetylglucosamine kinase	0.0696249	1.74933	0.862339	0.998018
VV1_1668		glycoside hydrolase family 9 protein	-0.29672	2.58943	0.348334	0.998018
VV1_1669		oligopeptide/dipeptide ABC transporter ATP-binding protein	-0.276465	2.41419	0.394133	0.998018
VV1_1670		ABC transporter ATP-binding protein	0.425072	1.73115	0.206951	0.998018
VV1_1671		ABC transporter permease	0.303161	2.44915	0.462094	0.998018
VV1_1672		ABC transporter permease	-0.128877	2.09389	0.719449	0.998018
VV1_1673		ABC transporter substrate-binding protein	0.0725559	5.04034	0.670458	0.998018
VV1_1674		response regulator	-0.0806387	4.06687	0.694147	0.998018
VV1_1675	rsmC	16S rRNA (guanine(1207)-N(2))-methyltransferase RsmC	-0.228118	4.36051	0.275931	0.998018
VV1_1676		AI-2E family transporter	-0.120698	5.67172	0.454822	0.998018
VV1_1678	hemL	glutamate-1-semialdehyde 2,1-aminomutase	0.00407384	5.46864	0.984867	1
VV1_1679	erpA	iron-sulfur cluster insertion protein ErpA	0.145777	7.6499	0.394523	0.998018
VV1_1680		efflux RND transporter periplasmic adaptor subunit	-0.184414	5.95005	0.285328	0.998018
VV1_1681		efflux RND transporter permease subunit	-0.102734	5.86772	0.546773	0.998018
VV1_1682		peptidoglycan DD-metalloendopeptidase family protein	-0.108978	4.1165	0.679354	0.998018
VV1_1683	tyrS	tyrosine--tRNA ligase	0.171155	6.47178	0.266155	0.998018
VV1_1684		YbaN family protein	0.0070182	4.53425	0.985861	1
VV1_1685	dacB	serine-type D-Ala-D-Ala carboxypeptidase	-0.0313705	4.96657	0.854308	0.998018
VV1_1686		porin	0.0333553	11.1686	0.870922	0.998018
VV1_1687	greA	transcription elongation factor GreA	-0.0365501	7.45565	0.826048	0.998018
VV1_1688	yhbY	ribosome assembly RNA-binding protein YhbY	0.523226	6.87863	0.0689948	0.94039
VV1_1689	rlmE	23S rRNA (uridine(2552)-2'-O)-methyltransferase RlmE	0.242282	7.09626	0.209182	0.998018
VV1_1690	ftsH	ATP-dependent zinc metalloprotease FtsH	0.0216899	8.47126	0.886855	0.998018
VV1_1691	folP	dihydropteroate synthase	-0.147238	5.47431	0.379013	0.998018
VV1_1692	glmM	phosphoglucosamine mutase	-0.0831624	6.38637	0.611535	0.998018
VV1_1693	secG	preprotein translocase subunit SecG	0.0615677	9.48464	0.70819	0.998018
VV1_1694	rimP	ribosome maturation factor RimP	0.0371515	7.10435	0.830875	0.998018
VV1_1695	nusA	transcription termination factor NusA	0.108601	6.78167	0.559785	0.998018
VV1_1696	infB	translation initiation factor IF-2	0.0646045	7.98752	0.729441	0.998018
VV1_1697	rbfA	30S ribosome-binding factor RbfA	0.301153	4.70798	0.175465	0.998018
VV1_1698	truB	tRNA pseudouridine(55) synthase TruB	-0.0451679	5.01207	0.838552	0.998018
VV1_1699		IS4-like element ISVvu2 family transposase	0.0758129	2.67443	0.810939	0.998018
VV1_1701	rpsO	30S ribosomal protein S15	0.194681	5.95723	0.31979	0.998018
VV1_1702		PAAR domain-containing protein	-0.214395	2.28622	0.53082	0.998018
VV1_1703		hypothetical protein	0.573669	2.2167	0.197638	0.998018
VV1_1704		hypothetical protein	0.048463	2.57808	0.889854	0.998018
VV1_1705		hypothetical protein	-0.664133	1.32238	0.101906	0.998018
VV1_1706		hypothetical protein	-0.0895721	2.61662	0.812775	0.998018
VV1_1708	pnp	polyribonucleotide nucleotidyltransferase	0.0788165	8.75835	0.651691	0.998018
VV1_1709	nlpI	lipoprotein NlpI	-0.259474	7.2521	0.0908023	0.988817
VV1_1710		MarR family transcriptional regulator	-0.124843	3.8876	0.703403	0.998018
VV1_1711		MATE family efflux transporter	0.127918	2.26215	0.682346	0.998018
VV1_1712		U32 family peptidase	-0.386436	3.02249	0.254832	0.998018
VV1_1713		peptidase U32 family protein	-0.402147	3.51959	0.157614	0.998018
VV1_1714		bifunctional diguanylate cyclase/phosphodiesterase	-0.281094	5.4655	0.0827189	0.983352
VV1_1715		SCP2 domain-containing protein	-0.0417228	4.70081	0.888717	0.998018
VV1_1716		N-acetyltransferase	-0.415422	5.02403	0.154667	0.998018
VV1_1717		DNA polymerase III subunit psi	-0.135042	4.70039	0.583825	0.998018
VV1_1718	rimI	ribosomal protein S18-alanine N-acetyltransferase	-0.235161	3.19903	0.483658	0.998018
VV1_1719		EAL domain-containing protein	0.0304368	5.22086	0.878188	0.998018
VV1_1720		GGDEF domain-containing protein	-0.135237	4.817	0.51721	0.998018
VV1_1721	prfC	peptide chain release factor 3	-0.0111846	5.08695	0.950066	0.998018
VV1_1722		TatD family hydrolase	0.0390633	5.61792	0.810073	0.998018
VV1_1723		NupC/NupG family nucleoside CNT transporter	0.119821	7.91479	0.445043	0.998018
VV1_1725	deoC	deoxyribose-phosphate aldolase	-0.0012194	7.8189	0.994381	1
VV1_1726	deoA	thymidine phosphorylase	-0.0899385	5.27737	0.601447	0.998018
VV1_1727		phosphopentomutase	-0.307582	6.18408	0.0816499	0.983352
VV1_1728	deoD	purine-nucleoside phosphorylase	0.160739	5.5644	0.422916	0.998018
VV1_1729		YtjB family periplasmic protein	0.217763	5.68258	0.167509	0.998018
VV1_1730	serB	phosphoserine phosphatase	-0.0385763	8.05176	0.813679	0.998018
VV1_1731		PilZ domain-containing protein	-0.084339	6.04184	0.607892	0.998018
VV1_1732	radA	DNA repair protein RadA	-0.171027	5.95309	0.340147	0.998018
VV1_1733		diguanylate cyclase	-0.0555095	5.14711	0.794121	0.998018
VV1_1734		hypothetical protein	0.0695113	5.67758	0.667601	0.998018
VV1_1736		HAD family hydrolase	-0.0416622	5.9393	0.820275	0.998018
VV1_1737	fusA	elongation factor G	0.00925007	9.47236	0.961768	0.998018
VV1_1740		LysR substrate-binding domain-containing protein	0.0573553	5.14104	0.735016	0.998018
VV1_1742		AMP-binding protein	0.31389	8.52199	0.185728	0.998018
VV1_1743		helix-turn-helix transcriptional regulator	0.359757	6.33492	0.171051	0.998018
VV1_1745		hypothetical protein	0.00271566	10.4474	0.992429	1
VV1_1746		prepilin peptidase	-0.0697355	7.37732	0.821392	0.998018
VV1_1747		ATPase AAA	0.276957	3.78149	0.356977	0.998018
VV1_1748	cpaB	Flp pilus assembly protein CpaB	0.214325	2.98847	0.556073	0.998018
VV1_1749		type II and III secretion system protein family protein	-0.0902793	2.93264	0.764434	0.998018
VV1_1750		hypothetical protein	-0.187595	6.23649	0.458409	0.998018
VV1_1751		pilus assembly protein TadG-related protein	-0.238227	3.6085	0.411084	0.998018
VV1_1752		TadE/TadG family type IV pilus assembly protein	0.163597	5.03457	0.595937	0.998018
VV1_1753		TadE family protein	-0.0708395	4.97073	0.794715	0.998018
VV1_1754		AAA family ATPase	0.0167024	4.09699	0.952983	0.998018
VV1_1755		CpaF family protein	-0.0381453	4.00663	0.866653	0.998018
VV1_1756		type II secretion system F family protein	-0.375247	3.61419	0.204787	0.998018
VV1_1757		type II secretion system F family protein	-0.374414	3.48023	0.30352	0.998018
VV1_1758		tetratricopeptide repeat protein	0.0553414	5.97396	0.811044	0.998018
VV1_1759	chrA	chromate efflux transporter	-0.0664935	2.12625	0.862519	0.998018
VV1_1760		LysR family transcriptional regulator	-0.337743	3.30516	0.168853	0.998018
VV1_1761		O-antigen ligase domain-containing protein	0.374223	2.66095	0.432573	0.998018
VV1_1763	ygjK	alpha-glucosidase	0.158022	2.53725	0.628489	0.998018
VV1_1764		amino acid permease	0.204953	3.25898	0.452339	0.998018
VV1_1765		amino acid permease	0.1233	2.38461	0.690991	0.998018
VV1_1766		beta-galactosidase subunit beta	-0.0899642	3.9203	0.83541	0.998018
VV1_1767	ebgA	beta-galactosidase subunit alpha	-0.541447	2.39679	0.0687602	0.94039
VV1_1768		SGNH/GDSL hydrolase family protein	-0.340687	4.93213	0.064183	0.922778
VV1_1769	ebgR	transcriptional regulator EbgR	0.0187378	4.28616	0.937528	0.998018
VV1_1770	galE	UDP-glucose 4-epimerase GalE	-0.638683	4.65965	0.00460554	0.230632
VV1_1771		UDP-glucose--hexose-1-phosphate uridylyltransferase	-0.529531	5.07323	0.00332788	0.184365
VV1_1772	galK	galactokinase	-0.688787	3.8903	0.0110443	0.41133
VV1_1773	galM	galactose-1-epimerase	-0.354518	4.20208	0.170752	0.998018
VV1_1774		methyl-accepting chemotaxis protein	0.00410406	3.84416	0.987941	1
VV1_1775		substrate-binding domain-containing protein	-0.0260679	4.83164	0.891103	0.998018
VV1_1777		tRNA-binding protein	-0.375166	6.93294	0.0228936	0.628363
VV1_1779		outer membrane beta-barrel protein	-0.436454	6.34941	0.0518693	0.848283
VV1_1780		gamma-glutamylcyclotransferase family protein	-0.105786	6.55118	0.547913	0.998018
VV1_1781		NnrS family protein	0.11127	2.43092	0.745309	0.998018
VV1_1782		RimK family protein	0.0642518	4.92877	0.703202	0.998018
VV1_1783		GNAT family N-acetyltransferase/peptidase C39 family protein	-0.148067	5.37287	0.383919	0.998018
VV1_1784		zinc transporter ZntB	0.0660968	7.05941	0.678642	0.998018
VV1_1785	glpD	glycerol-3-phosphate dehydrogenase	0.067884	10.4865	0.681238	0.998018
VV1_1786		DeoR/GlpR family transcriptional regulator	-0.235863	7.3564	0.181669	0.998018
VV1_1787	glpK	glycerol kinase GlpK	0.0544385	12.9382	0.774589	0.998018
VV1_1788		MIP/aquaporin family protein	0.0633278	12.6753	0.75457	0.998018
VV1_1790	dapD	2,3,4,5-tetrahydropyridine-2,6-dicarboxylate N-succinyltransferase	-0.00511419	7.70331	0.979667	1
VV1_1791		YebG family protein	0.070631	8.38341	0.724568	0.998018
VV1_1792		LysR substrate-binding domain-containing protein	-0.203956	4.36242	0.492404	0.998018
VV1_1793		TDT family transporter	-0.118278	1.6711	0.773902	0.998018
VV1_1794		DUF3413 domain-containing protein	-0.466936	1.96316	0.222754	0.998018
VV1_1795	recC	exodeoxyribonuclease V subunit gamma	-0.126676	4.78908	0.494815	0.998018
VV1_1796	recB	exodeoxyribonuclease V subunit beta	-0.211769	4.86842	0.251491	0.998018
VV1_1797	recD	exodeoxyribonuclease V subunit alpha	-0.0979287	4.72214	0.642778	0.998018
VV1_1798		hypothetical protein	-0.189937	9.91481	0.431641	0.998018
VV1_1799	argA	amino-acid N-acetyltransferase	-0.180072	8.56766	0.295615	0.998018
VV1_1800		DUF2850 domain-containing protein	0.0043789	5.74737	0.98137	1
VV1_1801	mltA	murein transglycosylase A	-0.106444	4.73902	0.613397	0.998018
VV1_1802	tcdA	tRNA cyclic N6-threonylcarbamoyladenosine(37) synthase TcdA	0.154732	4.90461	0.393962	0.998018
VV1_1803	csdE	cysteine desulfurase sulfur acceptor subunit CsdE	-0.116924	6.21208	0.523695	0.998018
VV1_1805		methyl-accepting chemotaxis protein	0.0246274	10.0581	0.905839	0.998018
VV1_1806		hypothetical protein	-0.325269	9.86913	0.504269	0.998018
VV1_1807		AraC family transcriptional regulator	0.0690251	10.9144	0.682421	0.998018
VV1_1808	csdA	cysteine desulfurase CsdA	0.040596	5.10267	0.868775	0.998018
VV1_1809		DJ-1 family glyoxalase III	-0.359864	4.65464	0.14369	0.998018
VV1_1810	panE	2-dehydropantoate 2-reductase	0.128676	4.29502	0.616591	0.998018
VV1_1811		outer membrane protein OmpK	0.163144	6.21614	0.423006	0.998018
VV1_1813		LON peptidase substrate-binding domain-containing protein	0.551579	6.78344	0.0375544	0.76701
VV1_1814		RNA polymerase sigma factor	0.452418	8.77668	0.151936	0.998018
VV1_1815		ChrR family anti-sigma-E factor	0.52085	8.66065	0.0475751	0.833245
VV1_1816		MFS transporter	0.0856504	6.63397	0.617586	0.998018
VV1_1817		peptidylprolyl isomerase	-0.196662	8.64297	0.258806	0.998018
VV1_1818		YajG family lipoprotein	0.034814	8.5821	0.830746	0.998018
VV1_1819		methyltransferase	0.00447831	5.66952	0.979107	1
VV1_1820		BolA/IbaG family iron-sulfur metabolism protein	-0.198386	7.16886	0.400414	0.998018
VV1_1821		Na(+)-translocating NADH-quinone reductase subunit A	0.0774774	8.83625	0.690008	0.998018
VV1_1822		NADH:ubiquinone reductase (Na(+)-transporting) subunit B	-0.0201408	7.7756	0.922593	0.998018
VV1_1823		Na(+)-translocating NADH-quinone reductase subunit C	0.0323724	8.35199	0.887694	0.998018
VV1_1824		NADH:ubiquinone reductase (Na(+)-transporting) subunit D	0.224435	8.65372	0.219264	0.998018
VV1_1825	nqrE	NADH:ubiquinone reductase (Na(+)-transporting) subunit E	0.198808	8.57707	0.349898	0.998018
VV1_1826	nqrF	NADH:ubiquinone reductase (Na(+)-transporting) subunit F	0.155754	8.33851	0.443811	0.998018
VV1_1827		FAD:protein FMN transferase	0.125171	5.62777	0.493111	0.998018
VV1_1828	nqrM	(Na+)-NQR maturation NqrM	0.169016	4.54328	0.65898	0.998018
VV1_1829		response regulator	-0.395889	5.84446	0.00881438	0.36544
VV1_1830	dinB	DNA polymerase IV	0.103137	4.35585	0.603965	0.998018
VV1_1831		RecQ family ATP-dependent DNA helicase	-0.107948	4.89011	0.551755	0.998018
VV1_1832		YggN family protein	-0.0702244	6.38154	0.691535	0.998018
VV1_1833		Ig-like domain-containing protein	-0.0265222	2.78783	0.932583	0.998018
VV1_1834		sodium-dependent transporter	-0.361925	6.55018	0.407932	0.998018
VV1_1835		DUF4250 domain-containing protein	0.332681	7.04418	0.19073	0.998018
VV1_1836		YaeP family protein	0.170358	9.25081	0.478381	0.998018
VV1_1837		tellurite resistance TerB family protein	0.0261854	7.73704	0.879935	0.998018
VV1_1838		proline--tRNA ligase	-0.108499	7.26966	0.602848	0.998018
VV1_1839	tsaA	tRNA (N6-threonylcarbamoyladenosine(37)-N6)-methyltransferase TrmO	-0.374157	3.82999	0.115626	0.998018
VV1_1840		type B 50S ribosomal protein L31	0.886142	3.23962	0.158546	0.998018
VV1_1841		AbgT family transporter	-0.176796	2.32171	0.640458	0.998018
VV1_1842		ATP-grasp domain-containing protein	-0.114306	3.08802	0.787244	0.998018
VV1_1843		F390 synthetase-related protein	0.531324	2.14008	0.203562	0.998018
VV1_1844		MBL fold metallo-hydrolase	0.214481	2.30503	0.666747	0.998018
VV1_1845		NAD-dependent epimerase/dehydratase family protein	0.0156289	2.68834	0.971019	1
VV1_1846		ketoacyl-ACP synthase III	0.091713	3.60774	0.731604	0.998018
VV1_1847		YaiI/YqxD family protein	0.0107669	4.44185	0.960743	0.998018
VV1_1848		hypothetical protein	-0.0326361	6.83608	0.881456	0.998018
VV1_1852		GNAT family N-acetyltransferase	-0.366223	8.13829	0.0496821	0.840424
VV1_1853		DUF3549 family protein	-0.285045	3.95858	0.327357	0.998018
VV1_1854		YqcC family protein	0.314599	3.92422	0.177537	0.998018
VV1_1855	truC	tRNA pseudouridine(65) synthase TruC	0.15593	4.11689	0.60657	0.998018
VV1_1856		DUF3461 family protein	0.126868	9.66248	0.538832	0.998018
VV1_1857	glnD	bifunctional uridylyltransferase/uridylyl-removing protein GlnD	-0.103988	5.88834	0.51134	0.998018
VV1_1858	map	type I methionyl aminopeptidase	-0.0614841	6.498	0.722992	0.998018
VV1_1859	rpsB	30S ribosomal protein S2	-0.0886959	8.77511	0.657705	0.998018
VV1_1860	tsf	translation elongation factor Ts	-0.0829476	8.06384	0.713965	0.998018
VV1_1861	pyrH	UMP kinase	-0.143782	6.48731	0.449541	0.998018
VV1_1864		isoprenyl transferase	0.0462087	6.55673	0.765312	0.998018
VV1_1865		phosphatidate cytidylyltransferase	0.222296	5.22333	0.409822	0.998018
VV1_1866	ispC	1-deoxy-D-xylulose-5-phosphate reductoisomerase	0.115699	4.88969	0.56078	0.998018
VV1_1867	rseP	sigma E protease regulator RseP	-0.0939252	6.7012	0.565099	0.998018
VV1_1868	bamA	outer membrane protein assembly factor BamA	-0.103433	6.91877	0.486218	0.998018
VV1_1869		OmpH family outer membrane protein	-0.0624951	7.1721	0.688406	0.998018
VV1_1870	lpxD	UDP-3-O-(3-hydroxymyristoyl)glucosamine N-acyltransferase	0.097219	7.42479	0.557464	0.998018
VV1_1871	fabZ	3-hydroxyacyl-ACP dehydratase FabZ	0.017994	7.57028	0.915252	0.998018
VV1_1872	lpxA	acyl-ACP--UDP-N-acetylglucosamine O-acyltransferase	-0.0660048	6.24145	0.711201	0.998018
VV1_1873	lpxB	lipid-A-disaccharide synthase	0.325921	4.36458	0.108612	0.998018
VV1_1874	rnhB	ribonuclease HII	-0.179553	4.92098	0.43619	0.998018
VV1_1875	dnaE	DNA polymerase III subunit alpha	-0.0313743	4.79399	0.857885	0.998018
VV1_1876	accA	acetyl-CoA carboxylase carboxyl transferase subunit alpha	0.00842194	7.04758	0.965096	0.99811
VV1_1877	tilS	tRNA lysidine(34) synthetase TilS	-0.176796	4.0939	0.437232	0.998018
VV1_1878		cytochrome c	0.179275	8.83733	0.296556	0.998018
VV1_1879	glnB	nitrogen regulatory protein P-II	0.0796577	8.60116	0.682078	0.998018
VV1_1880		endonuclease/exonuclease/phosphatase family protein	-0.30816	4.4807	0.158563	0.998018
VV1_1881		YIP1 family protein	0.115947	3.70688	0.683961	0.998018
VV1_1882		LysM peptidoglycan-binding domain-containing protein	0.0822614	4.36256	0.684181	0.998018
VV1_1883	gloB	hydroxyacylglutathione hydrolase	-0.0342008	6.80042	0.844411	0.998018
VV1_1884		class I SAM-dependent methyltransferase	0.155032	6.15354	0.340393	0.998018
VV1_1886	rnhA	ribonuclease HI	0.170613	6.16757	0.371601	0.998018
VV1_1887	dnaQ	DNA polymerase III subunit epsilon	0.141401	5.74183	0.403893	0.998018
VV1_1888		TIGR03503 family protein	-0.00420511	5.68461	0.986689	1
VV1_1889		NAD(P)H-dependent oxidoreductase	-0.0784829	5.62442	0.668053	0.998018
VV1_1890		monovalent cation:proton antiporter-2 (CPA2) family protein	-0.154592	4.4223	0.420795	0.998018
VV1_1891		hypothetical protein	0.335603	3.01359	0.372435	0.998018
VV1_1892		hypothetical protein	0.0338444	3.57454	0.918404	0.998018
VV1_1893		AHH domain-containing protein	0.0359382	5.01343	0.862728	0.998018
VV1_1894		PAAR domain-containing protein	0.048546	1.89835	0.899713	0.998018
VV1_1896	fadE	acyl-CoA dehydrogenase FadE	0.0712704	2.83544	0.810059	0.998018
VV1_1897	lpcA	D-sedoheptulose 7-phosphate isomerase	-0.0966255	8.28084	0.560272	0.998018
VV1_1898		class II glutamine amidotransferase	0.0903758	6.659	0.55971	0.998018
VV1_1899	purN	phosphoribosylglycinamide formyltransferase	-0.0848588	5.40705	0.655711	0.998018
VV1_1900	purM	phosphoribosylformylglycinamidine cyclo-ligase	-0.277913	6.99086	0.19285	0.998018
VV1_1901	upp	uracil phosphoribosyltransferase	0.0294948	8.10917	0.861911	0.998018
VV1_1902		uracil-xanthine permease family protein	-0.126445	5.18648	0.562998	0.998018
VV1_1903		DUF2066 domain-containing protein	0.171172	6.06568	0.283619	0.998018
VV1_1904		DUF2069 domain-containing protein	0.0406788	6.7938	0.806429	0.998018
VV1_1905	wrbA	NAD(P)H:quinone oxidoreductase	-0.201171	7.07123	0.30276	0.998018
VV1_1906	arsC	arsenate reductase (glutaredoxin)	-0.289566	7.02118	0.046549	0.818671
VV1_1907		M48 family metallopeptidase	-0.266638	6.1227	0.0998364	0.998018
VV1_1908		sulfurtransferase TusA family protein	0.10797	6.24925	0.641513	0.998018
VV1_1909		AI-2E family transporter	0.144994	4.29904	0.496806	0.998018
VV1_1910	bcp	thioredoxin-dependent thiol peroxidase	0.29774	8.37923	0.156765	0.998018
VV1_1911		glycine cleavage system protein R	-0.129592	7.21049	0.505409	0.998018
VV1_1912	dapA	4-hydroxy-tetrahydrodipicolinate synthase	-0.0741708	8.92939	0.633144	0.998018
VV1_1913	bamC	outer membrane protein assembly factor BamC	-0.0928034	7.29627	0.534595	0.998018
VV1_1914		DUF2897 family protein	0.014143	9.41468	0.947226	0.998018
VV1_1915		M15 family metallopeptidase	0.0201493	6.28613	0.902087	0.998018
VV1_1916	dapE	succinyl-diaminopimelate desuccinylase	-0.159161	7.50545	0.447296	0.998018
VV1_1917		ArsC family reductase	-0.361606	7.92964	0.124606	0.998018
VV1_1918		helix-turn-helix domain-containing protein	-0.213653	7.38004	0.464771	0.998018
VV1_1919		DUF4156 domain-containing protein	-0.29436	6.55909	0.273391	0.998018
VV1_1920		DUF2956 domain-containing protein	-0.0059646	6.54271	0.975743	1
VV1_1921		DUF2919 domain-containing protein	-0.182076	6.33354	0.353059	0.998018
VV1_1922		Dyp-type peroxidase	-0.0947158	6.6819	0.562704	0.998018
VV1_1923		flagellin	-0.143356	5.55524	0.402469	0.998018
VV1_1924		flagellin	-0.073158	9.34904	0.713528	0.998018
VV1_1926		flagellin	0.0159685	10.0058	0.922712	0.998018
VV1_1927	flaG	flagellar protein FlaG	0.102897	11.0887	0.565515	0.998018
VV1_1928	fliD	flagellar filament capping protein FliD	-0.067928	7.40851	0.687782	0.998018
VV1_1929		flagellar protein FliT	0.252215	7.58483	0.261121	0.998018
VV1_1930	fliS	flagellar export chaperone FliS	-0.00669329	7.80579	0.974358	1
VV1_1931		sigma-54 dependent transcriptional regulator	0.0104817	6.95051	0.942874	0.998018
VV1_1932		ATP-binding protein	0.580038	6.38573	0.001009	0.0648097
VV1_1933		sigma-54 dependent transcriptional regulator	0.601183	6.65515	0.00260264	0.151775
VV1_1934	fliE	flagellar hook-basal body complex protein FliE	0.717185	7.83221	0.00178863	0.108592
VV1_1935	fliF	flagellar basal-body MS-ring/collar protein FliF	0.566226	5.6824	0.000601187	0.0403706
VV1_1936	fliG	flagellar motor switch protein FliG	0.503211	5.91315	0.00705808	0.319198
VV1_1937	fliH	flagellar assembly protein FliH	0.438463	6.5489	0.0116956	0.423599
VV1_1938	fliI	flagellar protein export ATPase FliI	0.454305	4.91714	0.0514099	0.847125
VV1_1939	fliJ	flagellar export protein FliJ	0.418924	5.46608	0.0455971	0.818671
VV1_1940		flagellar hook-length control protein FliK	0.29244	5.09811	0.141796	0.998018
VV1_1941	fliL	flagellar basal body-associated protein FliL	-0.00765028	7.80971	0.9642	0.998018
VV1_1942	fliM	flagellar motor switch protein FliM	0.0128421	6.67087	0.937501	0.998018
VV1_1943	fliN	flagellar motor switch protein FliN	0.120628	6.37386	0.545147	0.998018
VV1_1944	fliO	flagellar biosynthetic protein FliO	0.133786	5.79327	0.515633	0.998018
VV1_1945	fliP	flagellar type III secretion system pore protein FliP	0.106587	4.49941	0.652404	0.998018
VV1_1946	fliQ	flagellar biosynthesis protein FliQ	-0.19216	4.84843	0.443916	0.998018
VV1_1947	fliR	flagellar biosynthetic protein FliR	0.150332	3.1834	0.677858	0.998018
VV1_1948	flhB	flagellar biosynthesis protein FlhB	0.254096	3.09147	0.35381	0.998018
VV1_1949	flhA	flagellar biosynthesis protein FlhA	0.701744	4.66496	0.00257932	0.151775
VV1_1950	flhF	flagellar biosynthesis protein FlhF	0.45606	6.74295	0.00452541	0.230632
VV1_1951		MinD/ParA family protein	0.464272	7.52187	0.00647514	0.298936
VV1_1952		RNA polymerase sigma factor FliA	0.00514659	8.77718	0.975846	1
VV1_1953	cheY	chemotaxis response regulator CheY	0.0304069	10.3406	0.877267	0.998018
VV1_1954		protein phosphatase CheZ	0.0821814	8.38746	0.585505	0.998018
VV1_1955		chemotaxis protein CheA	0.10115	8.41068	0.547608	0.998018
VV1_1956		chemotaxis response regulator protein-glutamate methylesterase	0.0565124	8.27442	0.720898	0.998018
VV1_1957		ParA family protein	0.0692509	7.51819	0.701073	0.998018
VV1_1958		chemotaxis protein CheW	0.0750604	7.6964	0.623805	0.998018
VV1_1959		chemotaxis protein CheW	0.154793	9.40765	0.306447	0.998018
VV1_1960		DUF2802 domain-containing protein	0.145586	8.01326	0.357205	0.998018
VV1_1961	ccmA	cytochrome c biogenesis heme-transporting ATPase CcmA	-0.0692469	6.52066	0.743451	0.998018
VV1_1962	ccmB	heme exporter protein CcmB	-0.00591161	5.12183	0.981297	1
VV1_1963		heme ABC transporter permease	-0.213997	6.28241	0.180201	0.998018
VV1_1964	ccmD	heme exporter protein CcmD	0.0469024	7.64929	0.84256	0.998018
VV1_1965	ccmE	cytochrome c maturation protein CcmE	-0.250518	6.71337	0.18392	0.998018
VV1_1966		heme lyase CcmF/NrfE family subunit	-0.134736	5.7906	0.430393	0.998018
VV1_1967		DsbE family thiol:disulfide interchange protein	-0.273534	6.412	0.138255	0.998018
VV1_1968		cytochrome c-type biogenesis protein	-0.0874236	6.86972	0.630215	0.998018
VV1_1969	ccmI	c-type cytochrome biogenesis protein CcmI	-0.20291	5.62611	0.2164	0.998018
VV1_1970		MlaA family lipoprotein	-0.00531356	6.02399	0.978919	1
VV1_1971		outer membrane protein transport protein	0.0291341	2.8871	0.928812	0.998018
VV1_1972		outer membrane protein transport protein	0.272468	7.81686	0.0826047	0.983352
VV1_1973		DUF3379 domain-containing protein	-0.125056	7.93108	0.407982	0.998018
VV1_1974		sigma-70 family RNA polymerase sigma factor	-0.187672	8.982	0.291284	0.998018
VV1_1975	fadI	acetyl-CoA C-acyltransferase FadI	-0.202194	4.91995	0.295883	0.998018
VV1_1976	fadJ	fatty acid oxidation complex subunit alpha FadJ	-0.255125	5.41636	0.168534	0.998018
VV1_1977		insulinase family protein	-0.0365483	6.98974	0.810496	0.998018
VV1_1978	sixA	phosphohistidine phosphatase SixA	-0.117497	7.56724	0.602787	0.998018
VV1_1979	smrB	endonuclease SmrB	0.29744	5.73567	0.119585	0.998018
VV1_1980	prmB	50S ribosomal protein L3 N(5)-glutamine methyltransferase	-0.108391	6.35074	0.598775	0.998018
VV1_1981	aroC	chorismate synthase	-0.0216912	7.58506	0.897438	0.998018
VV1_1982		trimeric intracellular cation channel family protein	-0.0499757	2.78639	0.890937	0.998018
VV1_1983		elongation factor P hydroxylase	-0.0315527	3.96673	0.899525	0.998018
VV1_1984		YfcL family protein	-1.66234	3.28133	0.000250096	0.0181709
VV1_1985	mnmC	bifunctional tRNA (5-methylaminomethyl-2-thiouridine)(34)-methyltransferase MnmD/FAD-dependent 5-carboxymethylaminomethyl-2-thiouridine(34) oxidoreductase MnmC	-0.097807	3.74052	0.711986	0.998018
VV1_1986	fabB	beta-ketoacyl-ACP synthase I	0.0736881	8.42337	0.654082	0.998018
VV1_1988		4-phosphoerythronate dehydrogenase	0.0503039	4.85902	0.802455	0.998018
VV1_1989		aspartate-semialdehyde dehydrogenase	0.00032402	5.30305	1	1
VV1_1991		FimV/HubP family polar landmark protein	-0.132611	5.58137	0.408694	0.998018
VV1_1992	truA	tRNA pseudouridine(38-40) synthase TruA	0.0362166	4.8255	0.857828	0.998018
VV1_1993	accD	acetyl-CoA carboxylase, carboxyltransferase subunit beta	-0.011429	8.02795	0.949481	0.998018
VV1_1994	folC	bifunctional tetrahydrofolate synthase/dihydrofolate synthase	-0.180697	5.1548	0.286012	0.998018
VV1_1995		SPOR domain-containing protein	0.0142875	5.52416	0.945176	0.998018
VV1_1996		CvpA family protein	-0.395162	8.13125	0.0416382	0.806139
VV1_1997	purF	amidophosphoribosyltransferase	-0.220011	6.5742	0.262511	0.998018
VV1_1998		LysR family transcriptional regulator	-0.206081	6.59094	0.16494	0.998018
VV1_1999		response regulator	0.218082	8.09679	0.367514	0.998018
VV1_2002	apt	adenine phosphoribosyltransferase	-0.160885	7.29483	0.289342	0.998018
VV1_2003	dnaX	DNA polymerase III subunit gamma/tau	-0.155331	5.70962	0.337088	0.998018
VV1_2004		YbaB/EbfC family nucleoid-associated protein	-0.154901	8.10686	0.452583	0.998018
VV1_2005	recR	recombination mediator RecR	-0.0947026	5.42383	0.694534	0.998018
VV1_2006		hypothetical protein	-0.305104	4.79397	0.308158	0.998018
VV1_2007		DUF2860 family protein	-0.273756	5.12591	0.409926	0.998018
VV1_2008		ATP-binding protein	-0.114299	4.21325	0.600104	0.998018
VV1_2009		response regulator transcription factor	-0.405609	5.7567	0.0166778	0.520536
VV1_2010	aqpZ	aquaporin Z	-0.576818	3.73662	0.0397708	0.77993
VV1_2012		YkgJ family cysteine cluster protein	0.180836	4.43786	0.731425	0.998018
VV1_2014		YcgN family cysteine cluster protein	0.0514917	2.65528	0.920509	0.998018
VV1_2015		putative quinol monooxygenase	0.0732632	8.06895	0.682489	0.998018
VV1_2016		VOC family protein	-0.438029	8.93941	0.135048	0.998018
VV1_2017		ribbon-helix-helix domain-containing protein	0.0521247	5.7341	0.845816	0.998018
VV1_2018		alkaline phosphatase	-0.0159518	1.56346	0.974531	1
VV1_2019		hypothetical protein	0.22316	6.71195	0.191558	0.998018
VV1_2020		ChaN family lipoprotein	0.140997	4.49688	0.538676	0.998018
VV1_2021	rlmA	23S rRNA (guanine(745)-N(1))-methyltransferase	0.138184	4.33405	0.479545	0.998018
VV1_2022	folD	bifunctional methylenetetrahydrofolate dehydrogenase/methenyltetrahydrofolate cyclohydrolase FolD	-0.00957024	5.75759	0.959554	0.998018
VV1_2024		competence protein CoiA family protein	0.169747	6.12116	0.311226	0.998018
VV1_2025		SAVED domain-containing protein	0.120061	6.22301	0.458015	0.998018
VV1_2027		nucleotidyltransferase	0.103109	7.72015	0.530708	0.998018
VV1_2028		WYL domain-containing protein	-0.099548	6.94518	0.643069	0.998018
VV1_2030		restriction endonuclease subunit S	0.0565782	4.82201	0.746879	0.998018
VV1_2031		N-6 DNA methylase	-0.0491499	4.259	0.820933	0.998018
VV1_2032		hypothetical protein	-0.0106672	5.24299	0.964557	0.998018
VV1_2034		translation elongation factor Ts	0.141136	6.56473	0.519751	0.998018
VV1_2035		MATE family Na+-driven efflux transporter	0.200711	3.12201	0.564798	0.998018
VV1_2036		hypothetical protein	0.0322777	3.24001	0.901277	0.998018
VV1_2037		DEAD/DEAH box helicase family protein	-0.123129	6.40639	0.402684	0.998018
VV1_2038		helix-turn-helix transcriptional regulator	0.203041	6.47846	0.443939	0.998018
VV1_2039		hypothetical protein	0.121907	6.39251	0.529261	0.998018
VV1_2040		hypothetical protein	0.311909	2.49854	0.43193	0.998018
VV1_2041		helix-turn-helix domain-containing protein	-0.0528409	3.34014	0.980988	1
VV1_2042		hypothetical protein	0.237922	4.16817	0.442639	0.998018
VV1_2044		HNH endonuclease	0.233949	3.16958	0.477116	0.998018
VV1_2045		AAA family ATPase	-0.128961	4.91481	0.552191	0.998018
VV1_2046		helix-turn-helix domain-containing protein	0.00460485	4.5691	0.993111	1
VV1_2047		type II toxin-antitoxin system HipA family toxin	0.179455	3.92535	0.409009	0.998018
VV1_2048		site-specific integrase	0.195635	5.52553	0.36831	0.998018
VV1_2052		magnesium transporter	-0.700683	2.22121	0.178247	0.998018
VV1_2053		GGDEF domain-containing protein	-0.632406	3.63947	0.0290151	0.681253
VV1_2054		DUF2846 domain-containing protein	-0.149585	4.5001	0.581948	0.998018
VV1_2055		methyl-accepting chemotaxis protein	-0.626955	6.38188	0.033786	0.733565
VV1_2060		lysine decarboxylase CadA	0.175912	0.968224	0.689464	0.998018
VV1_2061		sensor domain-containing diguanylate cyclase	0.00174022	4.61327	0.998878	1
VV1_2062		CBS domain-containing protein	0.129287	7.30652	0.592002	0.998018
VV1_2063		zinc/cadmium/mercury/lead-transporting ATPase	-0.29253	6.18316	0.0837671	0.983352
VV1_2064	udp	uridine phosphorylase	-0.119416	7.73156	0.528052	0.998018
VV1_2065		DUF1887 family protein	-0.331371	4.39461	0.100156	0.998018
VV1_2066		methyl-accepting chemotaxis protein	0.00972064	6.90258	0.956924	0.998018
VV1_2067	hinT	purine nucleoside phosphoramidase	-0.0971068	7.57181	0.621711	0.998018
VV1_2068		hypothetical protein	-0.119228	4.91039	0.499415	0.998018
VV1_2069		YcfL family protein	-0.365727	8.51815	0.125641	0.998018
VV1_2070	lpoB	penicillin-binding protein activator LpoB	0.0414031	7.5346	0.784047	0.998018
VV1_2071	thiK	thiamine kinase	-0.263539	6.25407	0.125504	0.998018
VV1_2072	ycfP	alpha/beta hydrolase YcfP	-0.0405267	9.05464	0.853548	0.998018
VV1_2074		NAD(P)/FAD-dependent oxidoreductase	0.140509	4.22552	0.511928	0.998018
VV1_2076		GNAT family protein	0.177263	4.6062	0.453603	0.998018
VV1_2077		peptidoglycan binding protein CsiV	-0.0973894	5.79107	0.585059	0.998018
VV1_2078	mfd	transcription-repair coupling factor	-0.0388026	4.84173	0.827145	0.998018
VV1_2079		hypothetical protein	0.0438512	6.07278	0.843509	0.998018
VV1_2080	lolC	lipoprotein-releasing ABC transporter permease subunit LolC	-0.0922949	4.51206	0.663794	0.998018
VV1_2081	lolD	lipoprotein-releasing ABC transporter ATP-binding protein LolD	-0.438532	5.73752	0.0315504	0.706449
VV1_2082	lolE	lipoprotein-releasing ABC transporter permease subunit LolE	-0.31077	4.72148	0.0818735	0.983352
VV1_2083		DUF2062 domain-containing protein	-0.0986106	5.37971	0.667844	0.998018
VV1_2084		DNA internalization-related competence protein ComEC/Rec2	0.187458	2.54442	0.541893	0.998018
VV1_2085	msbA	lipid A ABC transporter ATP-binding protein/permease MsbA	0.00345898	5.03131	0.987463	1
VV1_2086	lpxK	tetraacyldisaccharide 4'-kinase	-0.0592886	5.29791	0.736785	0.998018
VV1_2087		Trm112 family protein	0.598933	7.74914	0.11204	0.998018
VV1_2088	kdsB	3-deoxy-manno-octulosonate cytidylyltransferase	-0.089157	4.89835	0.628044	0.998018
VV1_2089		GGDEF domain-containing protein	0.299425	3.73448	0.237685	0.998018
VV1_2090		SpoVR family protein	0.265461	9.2014	0.232766	0.998018
VV1_2091		YeaH/YhbH family protein	0.228009	9.43217	0.287425	0.998018
VV1_2092		PrkA family serine protein kinase	0.316418	10.2881	0.128566	0.998018
VV1_2093		YfbU family protein	-0.00826549	8.14741	0.970071	1
VV1_2094		energy-coupling factor ABC transporter permease	0.264775	4.30158	0.207756	0.998018
VV1_2095	pflA	pyruvate formate lyase 1-activating protein	-0.00100799	5.82827	0.997219	1
VV1_2096		methyl-accepting chemotaxis protein	0.3922	6.81139	0.103338	0.998018
VV1_2097		lipid A deacylase LpxR family protein	-0.0685106	5.05991	0.761759	0.998018
VV1_2098	pflB	formate C-acetyltransferase	-0.343177	8.11128	0.0874481	0.988817
VV1_2099		DUF3360 family protein	-0.122882	5.89856	0.516669	0.998018
VV1_2100		flagellar sheath protein A	0.671574	6.44493	6.23779e-05	0.00502653
VV1_2101		ABC transporter ATP-binding protein	-0.158862	9.11393	0.463451	0.998018
VV1_2102		ABC transporter substrate-binding protein	0.229615	11.4807	0.309619	0.998018
VV1_2103		ABC transporter permease	-0.0393344	8.40825	0.834751	0.998018
VV1_2104		ABC transporter permease	0.181161	7.48111	0.361903	0.998018
VV1_2105		ImpA family metalloprotease	-0.0840635	4.55817	0.675146	0.998018
VV1_2106	xthA	exodeoxyribonuclease III	0.0872171	7.40835	0.556861	0.998018
VV1_2107		methyl-accepting chemotaxis protein	0.10938	6.92419	0.468812	0.998018
VV1_2110	rsmS	pleiotropic regulatory protein RsmS	0.247369	7.38975	0.541275	0.998018
VV1_2111		primosomal replication protein	-0.0588896	5.11554	0.732026	0.998018
VV1_2112		TSUP family transporter	0.0697993	3.29753	0.826184	0.998018
VV1_2113	dinG	ATP-dependent DNA helicase DinG	-0.206955	3.12372	0.419614	0.998018
VV1_2114		porin	0.124016	13.2367	0.427078	0.998018
VV1_2115		DUF2057 domain-containing protein	0.159992	7.43406	0.316827	0.998018
VV1_2116		rRNA large subunit pseudouridine synthase E	0.124483	5.08072	0.496636	0.998018
VV1_2118		NADP-dependent isocitrate dehydrogenase	0.234112	9.10716	0.168971	0.998018
VV1_2119	cspD	cold shock domain-containing protein CspD	0.180773	11.8526	0.434545	0.998018
VV1_2120	clpS	ATP-dependent Clp protease adapter ClpS	0.050953	11.4974	0.765382	0.998018
VV1_2121	clpA	ATP-dependent Clp protease ATP-binding subunit ClpA	0.0920509	9.27091	0.544008	0.998018
VV1_2123	infA	translation initiation factor IF-1	0.369195	8.52276	0.0370249	0.76701
VV1_2124		arginyltransferase	0.284017	5.48623	0.236321	0.998018
VV1_2125		glycine zipper 2TM domain-containing protein	-0.135641	5.93707	0.620079	0.998018
VV1_2127	aroA	3-phosphoshikimate 1-carboxyvinyltransferase	-0.0797322	7.94155	0.598094	0.998018
VV1_2128		YciN family protein	-0.266566	7.61577	0.128722	0.998018
VV1_2130	topA	type I DNA topoisomerase	0.0388272	7.21509	0.790681	0.998018
VV1_2131	glgC	glucose-1-phosphate adenylyltransferase	-0.110558	8.34726	0.590132	0.998018
VV1_2132	glgA	glycogen synthase GlgA	-0.105274	7.49554	0.62254	0.998018
VV1_2133		alpha/beta hydrolase	0.0485318	4.61266	0.81016	0.998018
VV1_2134		DUF2007 domain-containing protein	0.32012	4.78897	0.288389	0.998018
VV1_2135		TVP38/TMEM64 family protein	0.235255	3.79206	0.346868	0.998018
VV1_2136		TfoX/Sxy family DNA transformation protein	-0.0484234	10.9161	0.767833	0.998018
VV1_2138	purR	HTH-type transcriptional repressor PurR	-0.0842915	6.84281	0.576875	0.998018
VV1_2139	torD	molecular chaperone TorD	0.193012	9.54568	0.316198	0.998018
VV1_2140	torR	two-component system response regulator TorR	-0.0572176	6.05963	0.729555	0.998018
VV1_2141	elyC	envelope biogenesis factor ElyC	0.20777	5.90731	0.210347	0.998018
VV1_2142	cmoM	tRNA uridine 5-oxyacetic acid(34) methyltransferase CmoM	-0.00840041	5.52888	0.965643	0.99811
VV1_2143	mukF	chromosome partition protein MukF	-0.0968028	5.03311	0.575081	0.998018
VV1_2144	mukE	chromosome partition protein MukE	-0.140912	5.43709	0.615811	0.998018
VV1_2145	mukB	chromosome partition protein MukB	-0.111855	5.01843	0.616119	0.998018
VV1_2146		AraC family transcriptional regulator	0.130556	4.811	0.549959	0.998018
VV1_2147		coniferyl aldehyde dehydrogenase	0.535547	8.30356	0.0266033	0.673747
VV1_2149		GMC family oxidoreductase N-terminal domain-containing protein	0.522877	7.57434	0.0252669	0.65178
VV1_2150		alpha-L-glutamate ligase-like protein	-0.0296577	5.80843	0.872777	0.998018
VV1_2151		inactive transglutaminase family protein	0.0210868	6.12024	0.890235	0.998018
VV1_2152		RimK/LysX family protein	-0.00863955	6.86206	0.955143	0.998018
VV1_2153	cmoB	tRNA 5-methoxyuridine(34)/uridine 5-oxyacetic acid(34) synthase CmoB	-0.0901211	4.4543	0.638808	0.998018
VV1_2154	cmoA	carboxy-S-adenosyl-L-methionine synthase CmoA	0.305131	3.93953	0.268453	0.998018
VV1_2155		DUF72 domain-containing protein	-0.0986747	4.9163	0.647941	0.998018
VV1_2156	aspS	aspartate--tRNA ligase	-0.202092	6.92941	0.258969	0.998018
VV1_2157	ruvC	crossover junction endodeoxyribonuclease RuvC	0.175522	3.3175	0.585306	0.998018
VV1_2158		methyl-accepting chemotaxis protein	0.361387	2.89923	0.263408	0.998018
VV1_2159	ruvA	Holliday junction branch migration protein RuvA	-0.00180919	6.27026	0.994472	1
VV1_2160	ruvB	Holliday junction branch migration DNA helicase RuvB	0.221587	4.65094	0.288849	0.998018
VV1_2162	cydA	cytochrome ubiquinol oxidase subunit I	-0.201275	6.84677	0.38326	0.998018
VV1_2163	cydB	cytochrome d ubiquinol oxidase subunit II	-0.199953	6.80589	0.424258	0.998018
VV1_2164	cydX	cytochrome bd-I oxidase subunit CydX	1.06476	7.47887	0.162097	0.998018
VV1_2165	ybgE	cyd operon protein YbgE	0.105775	6.88823	0.659709	0.998018
VV1_2166	ybgC	tol-pal system-associated acyl-CoA thioesterase	-0.114695	6.85897	0.48712	0.998018
VV1_2167	tolQ	protein TolQ	-0.13445	6.80441	0.380498	0.998018
VV1_2168		ExbD/TolR family protein	0.224538	7.1627	0.167332	0.998018
VV1_2169	tolA	cell envelope integrity protein TolA	-0.0166779	5.14318	0.942536	0.998018
VV1_2170	tolB	Tol-Pal system beta propeller repeat protein TolB	-0.0346063	8.59628	0.829862	0.998018
VV1_2171	pal	peptidoglycan-associated lipoprotein Pal	-0.0659098	10.2841	0.731237	0.998018
VV1_2172	ybgF	tol-pal system protein YbgF	0.0281475	6.90819	0.866908	0.998018
VV1_2173	nadA	quinolinate synthase NadA	-0.0107862	6.27976	0.946747	0.998018
VV1_2174		ion channel	0.19803	3.88169	0.434515	0.998018
VV1_2175		DUF350 domain-containing protein	-0.716413	2.99281	0.0248843	0.64875
VV1_2176		DUF1190 domain-containing protein	-0.323591	3.08995	0.315846	0.998018
VV1_2177		glutathionylspermidine synthase family protein	-0.483765	2.54189	0.25835	0.998018
VV1_2178		UPF0149 family protein	-0.153839	5.65456	0.467502	0.998018
VV1_2179		hybrid sensor histidine kinase/response regulator	0.0547101	5.39879	0.770352	0.998018
VV1_2181		L-alanine exporter AlaE	-0.812882	4.94015	0.00143457	0.0895494
VV1_2182	dptF	DNA phosphorothioation-dependent restriction protein DptF	0.0291287	7.27741	0.873674	0.998018
VV1_2183		WYL domain-containing protein	0.0102396	6.23214	0.961321	0.998018
VV1_2184		ATP-binding protein	-0.135198	4.55602	0.540087	0.998018
VV1_2185		hypothetical protein	-0.344367	5.49315	0.0881783	0.988817
VV1_2186		hypothetical protein	-0.0644231	4.6764	0.726339	0.998018
VV1_2187		hypothetical protein	-0.191822	5.68125	0.403656	0.998018
VV1_2188		DEAD/DEAH box helicase family protein	-0.18565	4.36828	0.325104	0.998018
VV1_2189		class I SAM-dependent methyltransferase	-0.298634	5.3934	0.124962	0.998018
VV1_2190		type II toxin-antitoxin system HipA family toxin	0.285044	2.76062	0.309672	0.998018
VV1_2191		helix-turn-helix transcriptional regulator	0.250851	3.39712	0.519669	0.998018
VV1_2192		zf-TFIIB domain-containing protein	0.0398515	7.95988	0.798374	0.998018
VV1_2193		GNAT family N-acetyltransferase	0.0189469	6.25304	0.901832	0.998018
VV1_2194		AAA family ATPase	0.0765145	4.64026	0.696932	0.998018
VV1_2195		GrpB family protein	-0.0594597	5.36314	0.739973	0.998018
VV1_2196		nucleotidyltransferase family protein	0.309902	4.69888	0.10885	0.998018
VV1_2197		nuclear transport factor 2 family protein	0.0333282	7.92004	0.850164	0.998018
VV1_2198		HAD family phosphatase	0.0510881	6.05396	0.786251	0.998018
VV1_2199		methyl-accepting chemotaxis protein	0.482078	2.17527	0.154865	0.998018
VV1_2200		2-hydroxyacid dehydrogenase	0.0527802	5.6902	0.800191	0.998018
VV1_2201		TerC family protein	0.0027753	3.37422	1	1
VV1_2205		SgrR family transcriptional regulator	-0.0657688	2.26872	0.845125	0.998018
VV1_2207		carboxymuconolactone decarboxylase family protein	-0.285819	1.98199	0.601943	0.998018
VV1_2208		cupin domain-containing protein	-0.134855	3.64663	0.615649	0.998018
VV1_2209		SulP family inorganic anion transporter	-0.237208	3.80255	0.288825	0.998018
VV1_2210		pyridoxal-phosphate dependent enzyme	-0.00082247	3.93928	1	1
VV1_2211		cache domain-containing protein	-0.12932	4.3671	0.507541	0.998018
VV1_2212		YgiQ family radical SAM protein	-0.141063	3.75296	0.549185	0.998018
VV1_2213		EAL domain-containing protein	0.00523836	4.27363	0.982061	1
VV1_2214		EAL domain-containing protein	0.0909157	3.67485	0.716781	0.998018
VV1_2215		hypothetical protein	-0.0899825	1.85477	0.828238	0.998018
VV1_2216		DUF4250 domain-containing protein	0.678705	7.53654	0.0992891	0.998018
VV1_2218	metR	HTH-type transcriptional regulator MetR	0.257544	2.79342	0.357209	0.998018
VV1_2219	metE	5-methyltetrahydropteroyltriglutamate--homocysteine S-methyltransferase	-0.252798	1.53764	0.619548	0.998018
VV1_2220	pta	phosphate acetyltransferase	-0.118614	6.11952	0.510306	0.998018
VV1_2221		acetate kinase	0.00911857	7.13681	0.952498	0.998018
VV1_2222	yfbV	terminus macrodomain insulation protein YfbV	0.105887	8.44206	0.578348	0.998018
VV1_2224		ABC transporter substrate-binding protein	0.352221	8.95373	0.155066	0.998018
VV1_2225		ABC transporter permease	0.113366	7.32843	0.624262	0.998018
VV1_2226		ABC transporter ATP-binding protein	0.265414	7.25786	0.325745	0.998018
VV1_2227	malZ	maltodextrin glucosidase	0.0769422	2.67781	0.796833	0.998018
VV1_2228		sensor domain-containing diguanylate cyclase	0.0879498	4.03418	0.731193	0.998018
VV1_2229	dusC	tRNA dihydrouridine(16) synthase DusC	-0.087098	2.91184	0.76373	0.998018
VV1_2230		SEC-C metal-binding domain-containing protein	0.408938	3.5973	0.171493	0.998018
VV1_2231	dsbB	disulfide bond formation protein DsbB	0.483995	4.50048	0.128879	0.998018
VV1_2232	nhaB	Na(+)/H(+) antiporter NhaB	-0.0988881	6.13502	0.534133	0.998018
VV1_2233	fadR	fatty acid metabolism transcriptional regulator FadR	0.0835916	6.54014	0.609801	0.998018
VV1_2234	ribA	GTP cyclohydrolase II	0.262373	6.89573	0.265663	0.998018
VV1_2235		IS4-like element ISVvu3 family transposase	0.400587	3.33413	0.180251	0.998018
VV1_2237		TRAP transporter substrate-binding protein	0.833328	8.20528	0.0229568	0.628363
VV1_2238		TRAP transporter small permease subunit	0.52203	6.8205	0.182853	0.998018
VV1_2239		TRAP transporter large permease subunit	0.752656	5.75059	0.0423932	0.808943
VV1_2240		cache domain-containing protein	0.0981647	5.34063	0.614203	0.998018
VV1_2241		response regulator transcription factor	-0.178584	6.05343	0.333748	0.998018
VV1_2242		MarR family transcriptional regulator	-0.091475	7.34332	0.539597	0.998018
VV1_2243		BCCT family transporter	0.0694294	8.1467	0.671383	0.998018
VV1_2244		methyl-accepting chemotaxis protein	-0.0826806	4.21317	0.763828	0.998018
VV1_2245		3'-5' exonuclease	0.103624	5.06934	0.593209	0.998018
VV1_2246		DUF294 nucleotidyltransferase-like domain-containing protein	0.0304077	6.67055	0.847578	0.998018
VV1_2247		hypothetical protein	0.0975516	8.17909	0.533831	0.998018
VV1_2248		amino acid aminotransferase	-0.168463	7.64914	0.341134	0.998018
VV1_2249		HD domain-containing phosphohydrolase	0.0128212	3.06746	0.97364	1
VV1_2250		hypothetical protein	0.320755	7.72333	0.0449198	0.815921
VV1_2251		hypothetical protein	0.151896	7.70196	0.475756	0.998018
VV1_2252		PLP-dependent aminotransferase family protein	-0.186672	3.87435	0.424584	0.998018
VV1_2253		hypothetical protein	0.0304651	3.70726	0.959437	0.998018
VV1_2254	asnS	asparagine--tRNA ligase	0.0369695	8.61827	0.813178	0.998018
VV1_2255		methyl-accepting chemotaxis protein	0.327268	6.07751	0.0595448	0.917087
VV1_2257	queD	6-carboxytetrahydropterin synthase QueD	0.523402	4.77463	0.0715519	0.946622
VV1_2258		GNAT family N-acetyltransferase	0.235209	6.89184	0.195049	0.998018
VV1_2259		EAL domain-containing protein	0.0457682	7.48414	0.77182	0.998018
VV1_2260		L-serine ammonia-lyase	-0.157897	4.2662	0.594796	0.998018
VV1_2261		aromatic amino acid transport family protein	-0.365228	5.59114	0.191715	0.998018
VV1_2262		CoA pyrophosphatase	0.129108	5.74001	0.520835	0.998018
VV1_2263		heme NO-binding domain-containing protein	0.31712	7.1093	0.142536	0.998018
VV1_2264		ATP-binding protein	0.234841	5.9112	0.15147	0.998018
VV1_2265	pabB	aminodeoxychorismate synthase component 1	-0.228019	4.04869	0.301881	0.998018
VV1_2266		fumarate hydratase	-0.155502	7.92504	0.354795	0.998018
VV1_2267		hypothetical protein	0.489987	7.17309	0.16786	0.998018
VV1_2268		YcjX family protein	-0.113431	5.26714	0.495238	0.998018
VV1_2269		TIGR01620 family protein	0.0979328	5.48822	0.60422	0.998018
VV1_2270	tyrR	transcriptional regulator TyrR	0.14552	5.46951	0.383198	0.998018
VV1_2271	rimJ	ribosomal protein S5-alanine N-acetyltransferase	-0.0681269	4.72482	0.790448	0.998018
VV1_2272		HD domain-containing protein	0.148307	5.50113	0.448011	0.998018
VV1_2273		DUF2947 domain-containing protein	-0.0949722	5.21355	0.701655	0.998018
VV1_2274		SLC13 family permease	-0.17681	3.61105	0.581734	0.998018
VV1_2275		ATP-binding protein	-0.51287	4.00915	0.15313	0.998018
VV1_2276		response regulator	-0.528407	5.50151	0.162579	0.998018
VV1_2277		sensor domain-containing diguanylate cyclase	-0.472139	2.13156	0.175702	0.998018
VV1_2278		EAL domain-containing protein	-0.0835362	6.68959	0.590862	0.998018
VV1_2279		AEC family transporter	-0.143577	5.21524	0.472348	0.998018
VV1_2280		HD-GYP domain-containing protein	0.123494	6.03945	0.411764	0.998018
VV1_2281		EAL domain-containing protein	0.119965	4.73189	0.60718	0.998018
VV1_2282		YjjI family glycine radical enzyme	0.0851423	7.34667	0.611558	0.998018
VV1_2283		YjjW family glycine radical enzyme activase	0.415323	7.96688	0.0121196	0.423599
VV1_2284		LysR family transcriptional regulator	-0.0396392	5.16729	0.83811	0.998018
VV1_2286		DUF4382 domain-containing protein	-0.0218534	6.51138	0.906088	0.998018
VV1_2287		2OG-Fe(II) oxygenase	-0.403816	2.01738	0.328069	0.998018
VV1_2288		HD domain-containing phosphohydrolase	0.336942	6.12861	0.0576642	0.903066
VV1_2289		patatin family protein	-0.649101	0.977087	0.203749	0.998018
VV1_2290		transporter substrate-binding domain-containing protein	-0.077714	3.79004	0.84731	0.998018
VV1_2292		diacylglycerol kinase family protein	0.164232	3.61474	0.503145	0.998018
VV1_2293		aromatic amino acid transport family protein	0.236788	4.9009	0.503327	0.998018
VV1_2294		VOC family protein	-0.0606828	5.51553	0.837709	0.998018
VV1_2295		HD domain-containing phosphohydrolase	0.191038	6.58472	0.222042	0.998018
VV1_2296		Dps family protein	0.0928424	5.23501	0.717952	0.998018
VV1_2297		hypothetical protein	0.236808	9.0702	0.533857	0.998018
VV1_2298		hypothetical protein	0.115132	7.20156	0.546669	0.998018
VV1_2299		ABC transporter transmembrane domain-containing protein	-0.0272924	6.44437	0.877731	0.998018
VV1_2300		ABC transporter transmembrane domain-containing protein	-0.164501	6.23306	0.394285	0.998018
VV1_2301		alanine/glycine:cation symporter family protein	0.249552	8.40286	0.341656	0.998018
VV1_2302		undecaprenyl-phosphate glucose phosphotransferase	0.254916	4.1868	0.227357	0.998018
VV1_2303		capsular biosynthesis protein	0.0334826	3.8744	0.896669	0.998018
VV1_2304		polysaccharide biosynthesis/export family protein	0.0841441	3.93585	0.714914	0.998018
VV1_2305		polysaccharide biosynthesis tyrosine autokinase	0.0167458	3.45392	0.951913	0.998018
VV1_2306		capsular polysaccharide biosynthesis protein	0.511455	2.28859	0.159637	0.998018
VV1_2307		hypothetical protein	0.155688	2.46024	0.602655	0.998018
VV1_2308		glycosyltransferase	0.554081	3.55495	0.0658742	0.929791
VV1_2309		glycosyltransferase family 4 protein	0.260177	4.3583	0.246191	0.998018
VV1_2310		glycosyltransferase family 4 protein	0.170057	3.08117	0.531561	0.998018
VV1_2311		hypothetical protein	-0.0718299	3.74221	0.838741	0.998018
VV1_2312		DUF4832 domain-containing protein	0.196575	3.18608	0.479394	0.998018
VV1_2313		type II secretion system protein	-0.512383	3.97703	0.0368677	0.76701
VV1_2314		ABC transporter substrate-binding protein	0.0836058	2.86741	0.806552	0.998018
VV1_2315		diguanylate cyclase	-0.253797	3.02964	0.520794	0.998018
VV1_2316		GNAT family N-acetyltransferase	0.271329	4.31995	0.176224	0.998018
VV1_2317		DNA-3-methyladenine glycosylase I	-0.233493	5.92561	0.23585	0.998018
VV1_2318		Hsp70 family protein	0.194875	2.30283	0.542252	0.998018
VV1_2319		Hsp70 family protein	-0.14354	3.21781	0.617627	0.998018
VV1_2320		DUF2760 domain-containing protein	0.346389	4.03587	0.237876	0.998018
VV1_2321		sensor domain-containing diguanylate cyclase	-0.00691478	3.91679	0.984422	1
[truncated: 2,324 more rows]
