# Supplementary material for: Identification and characterization of a small molecule BFstatin inhibiting BrpR, the transcriptional regulator for biofilm formation of Vibrio vulnificus
Source: Front Microbiol. 2024 Sep 9;15:1468567. doi: 10.3389/fmicb.2024.1468567 (PMC11416940; doi:10.3389/fmicb.2024.1468567)
Supplement: Supplementary file 4 [file Data_Sheet_4.xlsx]

## Sheet: Sheet1
Changes in the gene expression by the deletion of brpR.
locus tag	gene	product	logFC	logCPM	P value	adjusted P value
VV1_0001	bla	class A beta-lactamase	0.0940533	9.79324	0.586674	0.863397
VV1_0002		GTP-binding protein	-0.0524551	5.68726	0.765887	0.942613
VV1_0003		amidohydrolase family protein	-0.00295412	7.46809	0.987538	0.998896
VV1_0004		MlrC C-terminal domain-containing protein	-0.194709	4.38864	0.465096	0.794778
VV1_0005		IS630 family transposase	-0.360445	7.33	0.121178	0.449344
VV1_0006		AI-2E family transporter	0.217983	7.60543	0.239213	0.611935
VV1_0007		mechanosensitive ion channel domain-containing protein	-0.00603099	4.89183	0.980713	0.997393
VV1_0008		hypothetical protein	0.0284459	7.27183	0.872509	0.976845
VV1_0009		MlaD family protein	0.167513	6.73779	0.360414	0.722944
VV1_0010		ATP-binding cassette domain-containing protein	-0.0908873	7.0683	0.618772	0.879745
VV1_0011		ABC transporter permease	-0.0761005	7.67425	0.733266	0.927913
VV1_0013	yfbR	5'-deoxynucleotidase	-0.176142	5.89677	0.469281	0.797399
VV1_0014		anti-phage deoxyguanosine triphosphatase	-0.269945	5.85047	0.134626	0.474547
VV1_0015		DTW domain-containing protein	-0.149023	5.17014	0.424265	0.773178
VV1_0016	rrtA	rhombosortase	-0.109374	3.7897	0.656087	0.898303
VV1_0017		helix-hairpin-helix domain-containing protein	0.0946933	3.07854	0.833732	0.966962
VV1_0018	ppiD	peptidylprolyl isomerase	0.0986668	7.33837	0.593313	0.867577
VV1_0019		HU family DNA-binding protein	0.0971637	12.3829	0.591719	0.867174
VV1_0021	lon	endopeptidase La	0.116658	6.54843	0.502955	0.821555
VV1_0022	clpX	ATP-dependent protease ATP-binding subunit ClpX	-0.0620234	9.14696	0.734404	0.928293
VV1_0023	clpP	ATP-dependent Clp endopeptidase proteolytic subunit ClpP	0.131015	9.61358	0.463807	0.793491
VV1_0024	tig	trigger factor	0.503807	7.53781	0.0157246	0.14229
VV1_0025		ATP-binding protein	-0.0975832	4.06748	0.686933	0.909434
VV1_0026		sigma-54 dependent transcriptional regulator	0.179604	4.1726	0.38722	0.745198
VV1_0027		DUF3857 domain-containing protein	0.424164	4.58926	0.0416434	0.250368
VV1_0028		TRAP transporter large permease	0.127153	5.76207	0.716493	0.923816
VV1_0029		TRAP transporter small permease	0.0564581	7.15176	0.855104	0.973178
VV1_0030		TRAP transporter substrate-binding protein	-0.264751	9.08809	0.328367	0.702789
VV1_0032	ugpC	sn-glycerol-3-phosphate ABC transporter ATP-binding protein UgpC	-0.172558	2.25665	0.638136	0.887121
VV1_0033		carbohydrate ABC transporter permease	0.517653	1.79589	0.210679	0.579672
VV1_0034		sugar ABC transporter permease	0.273971	1.57318	0.558973	0.85016
VV1_0035		ABC transporter substrate-binding protein	-0.0774178	3.74289	0.74148	0.931246
VV1_0036		ATP-binding protein	-0.0842226	3.68694	0.749943	0.933855
VV1_0037		response regulator	-0.288294	5.52918	0.101807	0.405632
VV1_0039		YdiU family protein	0.0319356	5.30851	0.863902	0.975231
VV1_0040		methyl-accepting chemotaxis protein	-0.542805	4.96243	0.0636643	0.315193
VV1_0041		M6 family metalloprotease domain-containing protein	0.0966086	5.54527	0.643315	0.889866
VV1_0042		NAD(P)/FAD-dependent oxidoreductase	-0.0695739	5.41274	0.728513	0.926926
VV1_0043		methyltransferase	0.0474571	6.24788	0.798389	0.952363
VV1_0044		hypothetical protein	0.320045	8.13131	0.113626	0.431996
VV1_0045		beta-ketoacyl synthase chain length factor	0.0869718	6.35767	0.646058	0.890886
VV1_0046		lysophospholipid acyltransferase family protein	0.16614	5.30769	0.431703	0.777326
VV1_0047		phosphopantetheine-binding protein	0.3459	10.5852	0.0848488	0.369006
VV1_0048		acyl carrier protein	0.287791	9.62509	0.16324	0.516211
VV1_0049		septation protein IspZ	0.000958986	5.01934	0.99897	1
VV1_0050		AMP-binding protein	0.129027	4.95514	0.526262	0.83239
VV1_0051		3-hydroxyacyl-ACP dehydratase	0.0463071	5.83079	0.851567	0.971881
VV1_0052		glycosyltransferase family 2 protein	0.0894173	4.71086	0.644597	0.890253
VV1_0053		aromatic amino acid ammonia-lyase	-0.215173	5.27741	0.277509	0.657348
VV1_0054		acyl-CoA thioesterase	-0.0888203	6.01113	0.644381	0.890232
VV1_0055		outer membrane lipoprotein carrier protein LolA	0.15151	5.55418	0.55118	0.846781
VV1_0056		MMPL family transporter	0.102014	2.82014	0.719524	0.923816
VV1_0057		DUF3261 domain-containing protein	0.140989	5.81447	0.546916	0.845624
VV1_0058		beta-ketoacyl-[acyl-carrier-protein] synthase family protein	-0.212381	5.72971	0.272016	0.653198
VV1_0059		hotdog family protein	-0.174461	7.04195	0.320863	0.697452
VV1_0060	fabG	3-oxoacyl-ACP reductase FabG	0.0457694	6.30516	0.827641	0.964849
VV1_0061		beta-ketoacyl-ACP synthase	-0.15952	6.0475	0.463724	0.793491
VV1_0063		tyrosine-type recombinase/integrase	0.0789279	2.84616	0.826862	0.964745
VV1_0064		hypothetical protein	-0.791	2.20154	0.0832748	0.364522
VV1_0065		PadR family transcriptional regulator	-0.96698	2.5795	0.0112982	0.114435
VV1_0066		HNH endonuclease signature motif containing protein	-0.415096	3.33819	0.198508	0.566821
VV1_0067		hypothetical protein	0.437259	3.36311	0.490616	0.811544
VV1_0068		hypothetical protein	0.241283	4.16194	0.887408	0.982495
VV1_0069		hypothetical protein	0.212324	3.92647	0.56914	0.853709
VV1_0070		DUF3850 domain-containing protein	-0.306015	3.6545	0.299869	0.679061
VV1_0071		3'-5' exonuclease	-0.135308	2.34549	0.799722	0.952363
VV1_0074		hypothetical protein	-1.86834	1.5667	0.522173	0.83239
VV1_0075		hypothetical protein	-0.144117	0.47054	0.951538	0.98883
VV1_0076		hypothetical protein	8.72266	-0.003405	0.0119122	0.118138
VV1_0077		hypothetical protein	2.56634	2.38176	0.249979	0.621173
VV1_0078		tyrosine-type recombinase/integrase	0.171927	0.52908	0.906839	0.98485
VV1_0079		phage regulatory CII family protein	0.887833	1.79497	0.31258	0.690255
VV1_0080		hypothetical protein	0.566953	4.04031	0.0303831	0.212252
VV1_0081		helix-turn-helix transcriptional regulator	-0.100898	5.72696	0.578215	0.858717
VV1_0083		helix-turn-helix transcriptional regulator	-0.330575	3.14424	0.410246	0.761054
VV1_0084		hypothetical protein	0.0589628	5.32695	0.773966	0.946527
VV1_0085		contractile injection system protein, VgrG/Pvc8 family	0.117441	0.990228	0.801951	0.953712
VV1_0087		phage tail protein	-1.02774	1.00793	0.122865	0.452646
VV1_0089		phage tail assembly protein	-2.5033	0.446595	0.0127229	0.12209
VV1_0092		hypothetical protein	-0.563899	4.79585	0.142758	0.487026
VV1_0093		phage tail protein	-0.150858	1.70341	0.701952	0.918232
VV1_0101		hypothetical protein	-1.15132	-0.481269	0.643016	0.889729
VV1_0103		hypothetical protein	0.863309	0.734357	0.36485	0.726592
VV1_0104		hypothetical protein	8.23329	-0.567282	0.00276585	0.0463724
VV1_0108		hypothetical protein	-0.0323957	7.77243	0.873032	0.976961
VV1_0109		type II toxin-antitoxin system antitoxin SocA domain-containing protein	0.0375321	8.10284	0.836346	0.96734
VV1_0110		type II toxin-antitoxin system RelE/ParE family toxin	0.813942	8.2399	0.000684612	0.0173813
VV1_0111		hypothetical protein	0.83621	8.67296	0.000510227	0.0136563
VV1_0112		hypothetical protein	0.022297	5.79739	0.919355	0.986443
VV1_0113		hypothetical protein	0.816954	5.40231	3.80331e-05	0.00188817
VV1_0114		hypothetical protein	0.253166	1.53236	0.494909	0.815306
VV1_0119		hypothetical protein	-0.24494	2.98882	0.601315	0.871081
VV1_0120		co-chaperone GroES	0.883319	2.62328	0.707137	0.919465
VV1_0124		putative peptidoglycan-binding domain-containing protein	-0.524183	0.868862	0.314846	0.691513
VV1_0125		HAMP domain-containing sensor histidine kinase	-0.0150872	3.385	0.960043	0.990817
VV1_0126		response regulator transcription factor	-0.0040626	5.41817	0.985125	0.998264
VV1_0127		DUF5666 domain-containing protein	0.1265	3.62983	0.600311	0.871081
VV1_0129		LysR family transcriptional regulator	-0.221349	4.03881	0.390345	0.749334
VV1_0130		lytic murein transglycosylase	0.25914	6.7353	0.148093	0.497437
VV1_0131		YcgL domain-containing protein	0.347691	9.37177	0.0752873	0.344847
VV1_0132	minC	septum site-determining protein MinC	-0.147756	5.16943	0.405544	0.757065
VV1_0133	minD	septum site-determining protein MinD	-0.00816981	6.36647	0.968793	0.994305
VV1_0134	minE	cell division topological specificity factor MinE	0.263537	5.90081	0.452403	0.789795
VV1_0135	rnd	ribonuclease D	0.1768	4.81627	0.373488	0.733926
VV1_0136	fadD	long-chain-fatty-acid--CoA ligase FadD	0.0590518	5.75335	0.752237	0.935663
VV1_0137		alpha/beta hydrolase	0.0789014	3.55919	0.744678	0.932594
VV1_0138		Slp family lipoprotein	-0.0898393	6.1349	0.644117	0.890215
VV1_0139		hypothetical protein	0.117828	7.56155	0.601923	0.871405
VV1_0140	tsaB	tRNA (adenosine(37)-N6)-threonylcarbamoyltransferase complex dimerization subunit type 1 TsaB	0.0484598	5.83455	0.791918	0.949148
VV1_0141		ATP-dependent DNA helicase	0.294746	4.98105	0.0993536	0.404146
VV1_0142		hypothetical protein	0.0184174	13.2291	0.936437	0.987695
VV1_0143	purU	formyltetrahydrofolate deformylase	0.271154	7.18048	0.238499	0.611935
VV1_0144		VOC family protein	0.5026	4.30844	0.0211897	0.171175
VV1_0145	argS	arginine--tRNA ligase	0.314022	5.45622	0.137058	0.478359
VV1_0146		HIT domain-containing protein	-0.161959	5.2611	0.477036	0.802222
VV1_0147		FeoC-like transcriptional regulator	-1.76048	6.98929	8.636e-05	0.00358596
VV1_0148	feoB	Fe(2+) transporter permease subunit FeoB	-1.48325	6.68533	0.00184373	0.0353091
VV1_0149		FeoA family protein	-1.10692	8.63644	0.012976	0.122835
VV1_0150		AraC family transcriptional regulator	-0.0246688	4.03921	0.914919	0.986432
VV1_0151	znuA	zinc ABC transporter substrate-binding protein ZnuA	-0.269918	4.4126	0.219126	0.58969
VV1_0152	znuC	zinc ABC transporter ATP-binding protein ZnuC	-0.362323	4.7005	0.0625455	0.312236
VV1_0153	znuB	zinc ABC transporter permease subunit ZnuB	-0.615621	3.54317	0.0457613	0.264022
VV1_0154	sucD	succinate--CoA ligase subunit alpha	-0.230448	10.1401	0.203945	0.573582
VV1_0155	sucC	ADP-forming succinate--CoA ligase subunit beta	-0.100675	9.8862	0.603212	0.871851
VV1_0156	odhB	2-oxoglutarate dehydrogenase complex dihydrolipoyllysine-residue succinyltransferase	-0.37315	9.42206	0.0362951	0.232028
VV1_0157	sucA	2-oxoglutarate dehydrogenase E1 component	-0.139875	9.70313	0.456298	0.790199
VV1_0158		succinate dehydrogenase iron-sulfur subunit	-0.050527	10.6897	0.777314	0.947232
VV1_0159	sdhA	succinate dehydrogenase flavoprotein subunit	0.0743401	9.29733	0.681608	0.906701
VV1_0160	sdhD	succinate dehydrogenase, hydrophobic membrane anchor protein	0.400555	10.5065	0.0451928	0.263267
VV1_0161	sdhC	succinate dehydrogenase cytochrome b556 subunit	0.354416	10.2404	0.0496839	0.278015
VV1_0162		citrate synthase	0.157498	11.3073	0.370199	0.731345
VV1_0163		Nif3-like dinuclear metal center hexameric protein	-0.0226556	5.4681	0.918849	0.986443
VV1_0164		DUF1853 family protein	0.276158	3.75681	0.31028	0.688853
VV1_0165		CoA-disulfide reductase	-0.413732	4.93445	0.125824	0.457476
VV1_0166		cation:dicarboxylase symporter family transporter	-0.748429	5.1688	0.0413435	0.249176
VV1_0167		RidA family protein	-1.17262	6.94605	0.00971961	0.106434
VV1_0168		PAS domain-containing protein	-1.09522	6.24739	7.78767e-06	0.000540635
VV1_0169	pgm	phosphoglucomutase (alpha-D-glucose-1,6-bisphosphate-dependent)	0.255461	7.63691	0.186605	0.554811
VV1_0170	seqA	replication initiation negative regulator SeqA	0.246655	7.67178	0.18386	0.551952
VV1_0171		alpha/beta fold hydrolase	0.0109238	6.11837	0.956248	0.990817
VV1_0172		DUF2788 domain-containing protein	0.278813	9.60674	0.128305	0.463464
VV1_0173	fldA	flavodoxin FldA	0.53116	8.05875	0.0151927	0.137757
VV1_0174		DUF4442 domain-containing protein	0.361942	4.40966	0.227574	0.596526
VV1_0175	fcrX	ferric iron uptake transcriptional regulator FcrX	0.108921	10.2645	0.560978	0.851075
VV1_0176	glnS	glutamine--tRNA ligase	0.108925	7.51444	0.563892	0.851747
VV1_0179	nagE	N-acetylglucosamine-specific PTS transporter subunit IIBC	-0.44875	6.66562	0.0088753	0.100084
VV1_0180	nagA	N-acetylglucosamine-6-phosphate deacetylase	0.215343	7.40884	0.276112	0.656074
VV1_0181		ROK family protein	-0.222151	6.39228	0.281628	0.661698
VV1_0182		cation:proton antiporter family protein	-0.138342	4.96322	0.453145	0.789849
VV1_0183	asnB	asparagine synthase B	0.167841	9.99008	0.367893	0.729416
VV1_0184	rfaH	transcription/translation regulatory transformer protein RfaH	0.152376	7.13122	0.430701	0.777206
VV1_0185		peptide MFS transporter	-0.732856	2.76877	0.0538327	0.289518
VV1_0186		HAMP domain-containing methyl-accepting chemotaxis protein	-0.470862	4.78056	0.0688557	0.328953
VV1_0187	hemH	ferrochelatase	0.10739	5.54328	0.586322	0.863397
VV1_0188	adk	adenylate kinase	0.128625	8.6877	0.627749	0.884506
VV1_0189	htpG	molecular chaperone HtpG	0.511714	5.70671	0.0615105	0.309854
VV1_0190		transcriptional regulator	0.521377	6.31389	0.012593	0.121368
VV1_0191		regulatory protein ToxS	0.486675	5.86796	0.1022	0.406513
VV1_0192		sulfite exporter TauE/SafE family protein	0.256713	2.96751	0.425974	0.775172
VV1_0193		SelT/SelW/SelH family protein	0.152938	5.98292	0.792196	0.949225
VV1_0194	yfcE	phosphodiesterase	-0.139449	7.41927	0.486439	0.80885
VV1_0195		CBS domain-containing protein	-0.214409	6.74725	0.445007	0.785403
VV1_0196		P-II family nitrogen regulator	0.196333	7.77113	0.434694	0.778626
VV1_0197		DUF1538 domain-containing protein	-0.698381	5.27961	0.026254	0.190728
VV1_0198		DUF1538 domain-containing protein	-0.655098	5.90706	0.0461277	0.264022
VV1_0199		TIGR01777 family oxidoreductase	-0.33555	6.24596	0.0720447	0.336154
VV1_0200		SDR family oxidoreductase	-0.0303633	5.49917	0.900468	0.984803
VV1_0201		tetratricopeptide repeat protein	0.0873259	5.64938	0.68802	0.909784
VV1_0202		SPFH domain-containing protein	0.132809	8.94551	0.51936	0.83239
VV1_0203		NfeD family protein	0.0734887	7.81472	0.720187	0.923994
VV1_0204		DUF2799 domain-containing protein	0.0023694	8.42496	0.990851	0.999172
VV1_0205		hypothetical protein	0.0464345	6.33165	0.856856	0.973202
VV1_0206	ligA	NAD-dependent DNA ligase LigA	-0.00409678	4.9679	0.98483	0.998264
VV1_0207	zipA	cell division protein ZipA	0.123534	6.63679	0.546291	0.845624
VV1_0208	cysZ	sulfate transporter CysZ	0.346922	5.68776	0.1055	0.414442
VV1_0209	cysK	cysteine synthase A	0.927512	8.39881	0.000389806	0.0113941
VV1_0210		HPr family phosphocarrier protein	-0.0650178	9.44089	0.787471	0.948259
VV1_0211	ptsI	phosphoenolpyruvate-protein phosphotransferase PtsI	-0.320361	7.03998	0.0662542	0.322065
VV1_0212	crr	PTS glucose transporter subunit IIA	0.195235	10.269	0.302236	0.68095
VV1_0213		flagellin	0.553984	7.87101	0.0313144	0.214376
VV1_0214		flagellin	0.152243	9.24551	0.687941	0.909784
VV1_0215		flagellin	-0.0694614	7.83992	0.769268	0.945466
VV1_0216	flgL	flagellar hook-associated protein FlgL	-0.0967869	4.91745	0.618507	0.879745
VV1_0217	flgK	flagellar hook-associated protein FlgK	-0.116305	4.75257	0.542584	0.842902
VV1_0218	flgJ	flagellar assembly peptidoglycan hydrolase FlgJ	-0.0256293	6.23385	0.896247	0.983738
VV1_0219		flagellar basal body P-ring protein FlgI	-0.165486	5.03214	0.416559	0.766111
VV1_0220	flgH	flagellar basal body L-ring protein FlgH	-0.149159	5.72841	0.562533	0.851271
VV1_0221	flgG	flagellar basal-body rod protein FlgG	-0.268916	5.64859	0.280532	0.660872
VV1_0222	flgF	flagellar basal-body rod protein FlgF	-0.276931	6.36743	0.175087	0.535513
VV1_0223	flgE	flagellar hook protein FlgE	-0.149768	8.17255	0.448356	0.786652
VV1_0224	flgD	flagellar hook assembly protein FlgD	0.0801519	7.50915	0.665533	0.900862
VV1_0225	flgC	flagellar basal body rod protein FlgC	-0.047111	9.06317	0.81007	0.957226
VV1_0226	flgB	flagellar basal body rod protein FlgB	0.0385167	9.52833	0.835291	0.966962
VV1_0227		protein-glutamate O-methyltransferase	0.120421	8.63191	0.541402	0.84195
VV1_0228		chemotaxis protein CheV	-0.0424421	8.52343	0.821491	0.962269
VV1_0229	flgA	flagellar basal body P-ring formation chaperone FlgA	0.122576	7.15576	0.548998	0.846355
VV1_0230	flgM	flagellar biosynthesis anti-sigma factor FlgM	-0.000660912	9.66698	0.997125	1
VV1_0231	flgN	flagellar export chaperone FlgN	-0.0521792	8.36291	0.780197	0.94767
VV1_0232	flgP	flagellar assembly lipoprotein FlgP	-0.024605	6.62282	0.90817	0.985107
VV1_0233		FlgO family outer membrane protein	-0.16041	7.58567	0.517194	0.831365
VV1_0234		flagellar assembly protein FlgT	0.0375507	5.46699	0.837229	0.96734
VV1_0235		hypothetical protein	-0.400722	6.07421	0.065624	0.320052
VV1_0236	gltX	glutamate--tRNA ligase	0.507394	6.11261	0.0323544	0.217804
VV1_0237		DUF2057 domain-containing protein	0.46833	3.60388	0.091475	0.386047
VV1_0238	chiP	chitoporin	-0.072336	2.36983	0.849427	0.971274
VV1_0239		copper-translocating P-type ATPase	1.57141	5.64593	0.0160974	0.143328
VV1_0240		DUF411 domain-containing protein	0.980203	7.07763	0.0113763	0.114435
VV1_0241		family 20 glycosylhydrolase	0.0521277	1.89466	0.890478	0.982963
VV1_0243		TraB/GumN family protein	-0.620765	4.31218	0.00668969	0.0841992
VV1_0244		DUF3149 domain-containing protein	0.212445	11.4662	0.512056	0.829105
VV1_0245	smrA	DNA endonuclease SmrA	-0.0164856	4.5002	0.943405	0.98883
VV1_0246	rluF	23S rRNA pseudouridine(2604) synthase RluF	0.373385	4.76836	0.0611476	0.309077
VV1_0247	ybaK	Cys-tRNA(Pro) deacylase	0.387652	4.49212	0.304932	0.683558
VV1_0248	ushA	bifunctional UDP-sugar hydrolase/5'-nucleotidase UshA	0.109267	9.22463	0.612776	0.876408
VV1_0249	kdsA	3-deoxy-8-phosphooctulonate synthase	0.0770377	7.12982	0.687141	0.909434
VV1_0250		SirB1 family protein	0.351847	5.84593	0.0637055	0.315193
VV1_0251		SirB2 family protein	0.402399	6.87719	0.0253579	0.18642
VV1_0252	prmC	peptide chain release factor N(5)-glutamine methyltransferase	0.436386	3.85928	0.115709	0.435011
VV1_0253	prfA	peptide chain release factor 1	0.483567	5.13019	0.0322259	0.217268
VV1_0254	hemA	glutamyl-tRNA reductase	0.343244	4.75284	0.115659	0.435011
VV1_0255	lolB	lipoprotein insertase outer membrane protein LolB	-0.204868	6.29402	0.286262	0.665199
VV1_0256	ispE	4-(cytidine 5'-diphospho)-2-C-methyl-D-erythritol kinase	1.0419	7.27134	0.00165957	0.0331728
VV1_0257		ribose-phosphate pyrophosphokinase	0.823913	7.63764	0.00989995	0.106502
VV1_0258	pth	aminoacyl-tRNA hydrolase	0.350545	6.97562	0.0465011	0.265218
VV1_0260	ychF	redox-regulated ATPase YchF	0.483405	6.37805	0.0166413	0.146701
VV1_0265		2-octaprenyl-3-methyl-6-methoxy-1,4-benzoquinol hydroxylase	0.230483	4.64242	0.336181	0.710249
VV1_0266	miaB	tRNA (N6-isopentenyl adenosine(37)-C2)-methylthiotransferase MiaB	0.373728	6.70248	0.0617714	0.310464
VV1_0267		PhoH family protein	0.238713	6.26311	0.200036	0.568589
VV1_0268	ybeY	rRNA maturation RNase YbeY	0.355379	7.6688	0.0527356	0.287931
VV1_0269	corC	CNNM family magnesium/cobalt transport protein CorC	0.172322	8.40458	0.350673	0.717564
VV1_0270	lnt	apolipoprotein N-acyltransferase	0.179338	4.24746	0.416553	0.766111
VV1_0271		zinc ribbon-containing protein	-0.205842	8.59571	0.460938	0.79253
VV1_0272	leuS	leucine--tRNA ligase	-0.0205623	7.44532	0.911903	0.986035
VV1_0274	lptE	LPS assembly lipoprotein LptE	-0.180328	7.14971	0.310395	0.688853
VV1_0275	holA	DNA polymerase III subunit delta	-0.0508826	5.69466	0.773906	0.946527
VV1_0276	rsfS	ribosome silencing factor	0.227837	7.82139	0.224753	0.594391
VV1_0277	rlmH	23S rRNA (pseudouridine(1915)-N(3))-methyltransferase RlmH	0.0788799	5.44371	0.706765	0.919465
VV1_0278	mrdA	penicillin-binding protein 2	0.334047	3.7848	0.239788	0.611935
VV1_0279	rodA	rod shape-determining protein RodA	0.184723	3.74493	0.48608	0.80885
VV1_0280		septal ring lytic transglycosylase RlpA family protein	0.269466	5.29511	0.212384	0.580601
VV1_0281		serine hydrolase	0.147616	6.89875	0.393584	0.749334
VV1_0282	ybeD	DUF493 family protein YbeD	0.565618	7.48596	0.0249605	0.185141
VV1_0283	lipB	lipoyl(octanoyl) transferase LipB	0.380791	6.01885	0.0533999	0.288984
VV1_0284	lipA	lipoyl synthase	0.259141	6.33177	0.158046	0.511629
VV1_0285		hypothetical protein	-0.130221	8.59474	0.539464	0.840701
VV1_0286	glyA	serine hydroxymethyltransferase	0.35071	8.16452	0.136897	0.478359
VV1_0287		YitT family protein	0.290508	3.28465	0.302924	0.68181
VV1_0288	treC	alpha,alpha-phosphotrehalase	-0.372394	3.21639	0.364221	0.725991
VV1_0289	treB	PTS trehalose transporter subunit IIBC	-1.07046	4.06767	0.0253942	0.18642
VV1_0290	treR	trehalose operon repressor TreR	-0.0171176	4.12884	0.946705	0.98883
VV1_0291	gmhB	D-glycero-beta-D-manno-heptose 1,7-bisphosphate 7-phosphatase	0.140696	6.27898	0.532232	0.836472
VV1_0292	metN	methionine ABC transporter ATP-binding protein MetN	0.0727415	3.16443	0.804513	0.955735
VV1_0293		methionine ABC transporter permease	0.158853	4.91243	0.599983	0.871081
VV1_0294	ilpA	MetQ/NlpA family lipoprotein adhesin IlpA	0.101368	7.74931	0.791507	0.94908
VV1_0295		Zn-ribbon-containing protein	0.0124904	5.00749	0.963564	0.992147
VV1_0296	syd	SecY-interacting protein	-0.00372429	5.26936	0.985	0.998264
VV1_0297	queF	NADPH-dependent 7-cyano-7-deazaguanine reductase QueF	0.0516581	4.91273	0.806705	0.956549
VV1_0298		tetratricopeptide repeat protein	0.0272195	3.67813	0.916381	0.986432
VV1_0299		GGDEF domain-containing protein	-0.200484	6.74453	0.261795	0.63759
VV1_0300	ppnN	nucleotide 5'-monophosphate nucleosidase PpnN	-0.206502	9.19106	0.30854	0.687251
VV1_0301	xni	flap endonuclease Xni	-0.128584	4.76282	0.488839	0.809811
VV1_0302		DNA/RNA non-specific endonuclease	-0.953915	0.963251	0.207283	0.576332
VV1_0303	rlmM	23S rRNA (cytidine(2498)-2'-O)-methyltransferase RlmM	0.163799	4.78548	0.466119	0.795607
VV1_0304		DUF423 domain-containing protein	-0.434133	4.69932	0.0787174	0.356515
VV1_0305		alpha/beta fold hydrolase	-0.0940749	4.77269	0.615885	0.877888
VV1_0306		transcriptional regulator GcvA	-0.0933049	4.7119	0.63487	0.885629
VV1_0310	thiI	tRNA uracil 4-sulfurtransferase ThiI	0.682275	5.1131	0.000856592	0.0204615
VV1_0311		flagellar motor protein MotB	0.12742	6.15803	0.607129	0.874384
VV1_0312	pomA	flagellar motor protein PomA	-0.102286	6.06014	0.597663	0.869948
VV1_0313	xseB	exodeoxyribonuclease VII small subunit	0.396785	6.89997	0.139883	0.482619
VV1_0314	ispA	(2E,6E)-farnesyl diphosphate synthase	0.0209884	5.06975	0.92131	0.986443
VV1_0315	dxs	1-deoxy-D-xylulose-5-phosphate synthase	0.200803	5.00882	0.380246	0.737534
VV1_0316	pgpA	phosphatidylglycerophosphatase A	-0.0226153	3.24422	0.943245	0.98883
VV1_0317	thiL	thiamine-phosphate kinase	0.162894	4.58487	0.452949	0.789817
VV1_0318	nusB	transcription antitermination factor NusB	0.422682	7.50883	0.0627951	0.312779
VV1_0319	ribE	6,7-dimethyl-8-ribityllumazine synthase	0.458694	8.67445	0.0767936	0.350302
VV1_0321	ribBA	bifunctional 3,4-dihydroxy-2-butanone-4-phosphate synthase/GTP cyclohydrolase II	0.056825	7.32752	0.795102	0.950656
VV1_0322		riboflavin synthase	0.0723908	6.67946	0.715044	0.923798
VV1_0323	ribD	bifunctional diaminohydroxyphosphoribosylaminopyrimidine deaminase/5-amino-6-(5-phosphoribosylamino)uracil reductase RibD	0.115148	5.43936	0.522185	0.83239
VV1_0324	nrdR	transcriptional regulator NrdR	-0.0402595	7.18399	0.890191	0.982963
VV1_0325		glutamate-5-semialdehyde dehydrogenase	-0.0434062	5.46493	0.817977	0.960658
VV1_0326	proB	glutamate 5-kinase	-0.0148151	5.3903	0.939604	0.987801
VV1_0327	crl	sigma factor-binding protein Crl	0.169171	8.15494	0.396273	0.749334
VV1_0328	frsA	esterase FrsA	0.0305587	5.99255	0.864824	0.975231
VV1_0329	tet(34)	oxytetracycline resistance phosphoribosyltransferase domain-containing protein Tet(34)	0.418647	7.568	0.0369757	0.234021
VV1_0331		NCS2 family permease	0.763894	5.14804	0.0872756	0.374633
VV1_0333		aminoacyl-histidine dipeptidase	0.580838	7.67368	0.0316651	0.215449
VV1_0334		DUF3332 domain-containing protein	0.299351	4.30309	0.292807	0.673513
VV1_0336		succinylglutamate desuccinylase/aspartoacylase family protein	-0.29972	6.42024	0.153239	0.503976
VV1_0337		hypothetical protein	0.502876	3.36001	0.160973	0.513732
VV1_0338		DUF3622 domain-containing protein	0.968938	4.24532	0.00222998	0.0406058
VV1_0340	purL	phosphoribosylformylglycinamidine synthase	0.956223	6.38927	0.0318586	0.216104
VV1_0341	mltF	membrane-bound lytic murein transglycosylase MltF	-0.164871	4.68626	0.456396	0.790199
VV1_0342	tadA	tRNA adenosine(34) deaminase TadA	0.133333	5.77416	0.456449	0.790199
VV1_0343		LysR substrate-binding domain-containing protein	-0.237121	5.19458	0.222704	0.592639
VV1_0344		S-(hydroxymethyl)glutathione dehydrogenase/class III alcohol dehydrogenase	-0.922995	8.70046	3.99478e-05	0.00188817
VV1_0345	fghA	S-formylglutathione hydrolase	-0.818438	8.01944	0.00101874	0.0233312
VV1_0346		AbgT family transporter	0.0423586	6.02839	0.928469	0.98687
VV1_0349		prepilin-type N-terminal cleavage/methylation domain-containing protein	0.161687	6.12913	0.480095	0.804625
VV1_0350		hypothetical protein	0.00777976	4.47243	0.972673	0.995069
VV1_0351		hypothetical protein	0.380015	2.92307	0.189519	0.557949
VV1_0352		GspH/FimT family pseudopilin	0.340254	4.10927	0.379614	0.737483
VV1_0353		type IV pilin protein	-0.186037	4.84945	0.433024	0.777344
VV1_0354	dnaJ	molecular chaperone DnaJ	0.311014	4.8821	0.274581	0.654839
VV1_0357	dnaK	molecular chaperone DnaK	0.296087	6.9821	0.227993	0.596568
VV1_0358		metal ABC transporter permease	-0.680985	1.9659	0.109282	0.422945
VV1_0359		zinc ABC transporter substrate-binding protein	-0.782413	1.01972	0.113438	0.431879
VV1_0360		TonB-dependent receptor	-0.469003	1.09002	0.272394	0.653198
VV1_0361		hypothetical protein	-0.414499	0.453969	0.530545	0.835002
VV1_0362		hypothetical protein	-0.218447	1.47337	0.668737	0.902138
VV1_0363		dicarboxylate/amino acid:cation symporter	1.21257	5.94972	0.000134247	0.00492716
VV1_0365	grpE	nucleotide exchange factor GrpE	0.777747	6.13822	0.000369029	0.0108582
VV1_0366	nadK	NAD(+) kinase	-0.0779605	6.55598	0.678177	0.905663
VV1_0367	recN	DNA repair protein RecN	0.133629	6.27788	0.614459	0.877133
VV1_0368	bamE	outer membrane protein assembly factor BamE	0.0924764	5.80752	0.668837	0.902138
VV1_0369		RnfH family protein	0.129992	7.78427	0.523909	0.83239
VV1_0370		SRPBCC family protein	0.174636	6.61326	0.332211	0.707645
VV1_0371	smpB	SsrA-binding protein SmpB	-0.389	9.37297	0.0491476	0.276759
VV1_0372		tyrosine-type recombinase/integrase	0.204274	4.96239	0.400236	0.751669
VV1_0373		AlpA family phage regulatory protein	0.115601	6.06279	0.679107	0.905816
VV1_0374		H-NS family nucleoid-associated regulatory protein	0.487857	7.11214	0.00894772	0.100645
VV1_0375		hypothetical protein	-0.00246811	2.64644	1	1
VV1_0376		relaxase/mobilization nuclease domain-containing protein	0.0340356	2.53097	0.91765	0.986432
VV1_0377		hypothetical protein	0.0476393	2.73161	0.922294	0.986443
VV1_0378		helix-turn-helix domain-containing protein	0.000108755	6.02449	1	1
VV1_0379		hypothetical protein	0.200008	7.58773	0.274781	0.654964
VV1_0380		hypothetical protein	0.0423822	7.91211	0.846074	0.970009
VV1_0381		hypothetical protein	-0.074818	8.38028	0.677656	0.905663
VV1_0382		AAA family ATPase	0.230468	5.87601	0.211241	0.580065
VV1_0383		hypothetical protein	0.029482	7.38974	0.894862	0.983628
VV1_0387		hypothetical protein	0.24054	5.59414	0.273305	0.653198
VV1_0388		hypothetical protein	0.994021	4.03962	0.0012625	0.0268387
VV1_0389		hypothetical protein	-0.118099	4.8941	0.834811	0.966962
VV1_0390		S24 family peptidase	0.200651	4.54659	0.554449	0.847992
VV1_0391		Y-family DNA polymerase	0.0463297	4.0179	0.83099	0.96669
VV1_0392		hypothetical protein	0.0988507	6.84671	0.687411	0.90952
VV1_0393		ImmA/IrrE family metallo-endopeptidase	0.13319	8.16846	0.520447	0.83239
VV1_0394		beta family protein	0.150211	7.39394	0.456547	0.790199
VV1_0395		hypothetical protein	-0.0254519	6.64238	0.922692	0.986443
VV1_0396		hypothetical protein	0.206895	6.09356	0.245467	0.616272
VV1_0397		molecular chaperone DnaJ	-0.153406	7.81629	0.475382	0.80105
VV1_0398		hypothetical protein	0.737846	4.89866	0.0486216	0.274842
VV1_0399		hypothetical protein	-0.0894262	3.9374	0.839102	0.96734
VV1_0400		hypothetical protein	0.0942596	3.78245	0.72679	0.926579
VV1_0401		type II toxin-antitoxin system HipA family toxin	0.121374	5.06458	0.535335	0.838975
VV1_0402		helix-turn-helix transcriptional regulator	-0.0739574	5.29502	0.769728	0.945468
VV1_0403		GNAT family N-acyltransferase	-0.547556	2.26963	0.100041	0.404441
VV1_0404		YHS domain-containing (seleno)protein	-0.488806	3.8864	0.0497462	0.278015
VV1_0405		NRDE family protein	-0.312357	1.37089	0.500747	0.820664
VV1_0406		hypothetical protein	0.101671	2.43769	0.871112	0.975882
VV1_0407		ATP-grasp domain-containing protein	-0.814932	2.2266	0.0302048	0.211979
VV1_0408		DedA family protein	-0.323089	2.74205	0.340214	0.712728
VV1_0409		L-threonylcarbamoyladenylate synthase	0.122041	4.23851	0.596559	0.869298
VV1_0410		DedA family protein	-0.150193	2.47493	0.681428	0.906701
VV1_0411		BCCT family transporter	-0.371585	1.43248	0.379276	0.737471
VV1_0412		ion channel	-0.532115	6.20235	0.0766803	0.350144
VV1_0413		LysR substrate-binding domain-containing protein	0.182969	4.67593	0.571966	0.856004
VV1_0414		D-amino acid dehydrogenase	0.649806	6.65419	0.00745336	0.0889816
VV1_0415		alanine/glycine:cation symporter family protein	-0.545757	9.05627	0.245141	0.616272
VV1_0416		GPR1/FUN34/YaaH family transporter	-0.335495	2.36078	0.70587	0.919465
VV1_0417		chitinase	0.150773	2.40709	0.634022	0.885629
VV1_0418	guaA	glutamine-hydrolyzing GMP synthase	1.03581	6.41264	0.00134621	0.028347
VV1_0419	guaB	IMP dehydrogenase	0.944579	6.95386	0.00385424	0.0568916
VV1_0420	xseA	exodeoxyribonuclease VII large subunit	0.36474	4.58723	0.146454	0.494824
VV1_0421		sensor domain-containing diguanylate cyclase	0.0689151	5.11769	0.718669	0.923816
VV1_0422		metal-dependent hydrolase	0.166821	3.80996	0.606527	0.874218
VV1_0423	der	ribosome biogenesis GTPase Der	0.0111246	6.50469	0.947525	0.98883
VV1_0424	bamB	outer membrane protein assembly factor BamB	0.230617	6.20398	0.237767	0.611935
VV1_0425		YfgM family protein	0.196905	7.74701	0.322225	0.698315
VV1_0426	hisS	histidine--tRNA ligase	0.224866	7.17664	0.252167	0.623472
VV1_0427	ispG	flavodoxin-dependent (E)-4-hydroxy-3-methylbut-2-enyl-diphosphate synthase	0.0870552	6.77893	0.66069	0.900281
VV1_0428	rodZ	cytoskeleton protein RodZ	0.0707012	6.95764	0.705286	0.919465
VV1_0429		bifunctional tRNA (adenosine(37)-C2)-methyltransferase TrmG/ribosomal RNA large subunit methyltransferase RlmN	0.644978	5.04253	0.0513139	0.284274
VV1_0430	ndk	nucleoside-diphosphate kinase	0.170456	9.62408	0.387266	0.745198
VV1_0431	pepB	aminopeptidase PepB	0.247049	7.93097	0.210674	0.579672
VV1_0432	iscX	Fe-S cluster assembly protein IscX	0.263342	8.70005	0.289334	0.668144
VV1_0433	fdx	ISC system 2Fe-2S type ferredoxin	0.407595	8.1164	0.0391825	0.241788
VV1_0434	hscA	Fe-S protein assembly chaperone HscA	0.106751	6.0785	0.5651	0.852772
VV1_0435	hscB	co-chaperone HscB	0.395146	6.1423	0.109662	0.423678
VV1_0436	iscA	iron-sulfur cluster assembly protein IscA	0.190617	9.1355	0.293629	0.673513
VV1_0437	iscU	Fe-S cluster assembly scaffold IscU	0.248465	8.56363	0.176062	0.536888
VV1_0438		IscS subfamily cysteine desulfurase	0.261967	7.60059	0.17574	0.536641
VV1_0439	iscR	Fe-S cluster assembly transcriptional regulator IscR	0.039489	7.34931	0.841303	0.968825
VV1_0440	trmJ	tRNA (cytosine(32)/uridine(32)-2'-O)-methyltransferase TrmJ	0.0868528	6.16018	0.638086	0.887121
VV1_0441	suhB	inositol-1-monophosphatase	1.50186	5.92771	0.00267611	0.0452272
VV1_0442	secF	protein translocase subunit SecF	0.394296	6.69275	0.0283136	0.201599
VV1_0443	secD	protein translocase subunit SecD	0.207156	6.14148	0.35358	0.718315
VV1_0444	yajC	preprotein translocase subunit YajC	0.226656	8.0794	0.256007	0.628799
VV1_0445	tgt	tRNA guanosine(34) transglycosylase Tgt	0.33117	5.49216	0.0625073	0.312236
VV1_0446	queA	tRNA preQ1(34) S-adenosylmethionine ribosyltransferase-isomerase QueA	0.419533	4.52173	0.058815	0.303416
VV1_0447		trypsin-like serine protease	-0.271512	2.23061	0.466812	0.796222
VV1_0448		CBS domain-containing protein	-0.372754	9.72936	0.316629	0.69327
VV1_0449	aceA	isocitrate lyase	-0.956875	7.34665	0.00249322	0.0432141
VV1_0450	aceB	malate synthase A	-0.657455	6.61592	0.145945	0.494824
VV1_0451		hydrogen peroxide-inducible genes activator	-0.278005	5.2967	0.17088	0.529072
VV1_0453		peroxiredoxin C	0.480448	10.6279	0.0105791	0.110411
VV1_0454		copper homeostasis protein CutC	-0.250665	5.24172	0.210507	0.579672
VV1_0455	ppk2	polyphosphate kinase 2	-0.0181978	8.29376	0.926181	0.98687
VV1_0456		LysR family transcriptional regulator	-0.0562873	6.96204	0.747337	0.932594
VV1_0457		hypothetical protein	-0.114402	3.10751	0.742369	0.931635
VV1_0458		hypothetical protein	-0.476668	2.81623	0.145135	0.493371
VV1_0459		hypothetical protein	-0.375948	3.84625	0.260297	0.635359
VV1_0460	phoU	phosphate signaling complex protein PhoU	-0.105794	5.9871	0.547245	0.845624
VV1_0461	pstB	phosphate ABC transporter ATP-binding protein PstB	0.2672	5.38759	0.222991	0.592639
VV1_0462	pstA	phosphate ABC transporter permease PstA	0.059638	3.91732	0.808471	0.957111
VV1_0463		ABC transporter permease subunit	0.0473628	3.35278	0.856165	0.973202
VV1_0464	ppk1	polyphosphate kinase 1	-0.177124	5.46128	0.390726	0.749334
VV1_0465	ppx	exopolyphosphatase	-0.0889046	6.02888	0.634176	0.885629
VV1_0466		phosphate ABC transporter substrate-binding protein PstS family protein	-0.550544	3.2259	0.102969	0.409056
VV1_0467	phoR	phosphate regulon sensor histidine kinase PhoR	0.0312641	4.32346	0.890497	0.982963
VV1_0468	phoB	phosphate regulon transcriptional regulator PhoB	-0.179082	5.48324	0.404479	0.75572
VV1_0469	rdgC	recombination-associated protein RdgC	0.421187	5.26281	0.024581	0.183244
VV1_0470	yegQ	tRNA 5-hydroxyuridine modification protein YegQ	0.485348	4.93351	0.0727825	0.338357
VV1_0471		YfhL family 4Fe-4S dicluster ferredoxin	1.45438	3.87202	0.0365437	0.232613
VV1_0472	mepA	penicillin-insensitive murein endopeptidase	-0.0685972	2.86273	0.824662	0.963696
VV1_0482	clpB	ATP-dependent chaperone ClpB	-0.120941	4.81627	0.588175	0.864746
VV1_0483	pgeF	peptidoglycan editing factor PgeF	-0.109351	5.95754	0.572076	0.856004
VV1_0484	rluD	23S rRNA pseudouridine(1911/1915/1917) synthase RluD	0.0590852	7.24357	0.738374	0.930665
VV1_0485		outer membrane protein assembly factor BamD	0.00377519	6.94519	0.984756	0.998264
VV1_0486	raiA	ribosome-associated translation inhibitor RaiA	0.641361	13.3759	0.0371839	0.234338
VV1_0487	pheA	prephenate dehydratase	-0.126949	6.53336	0.462548	0.793491
VV1_0488	yjjX	inosine/xanthosine triphosphatase	0.157007	5.55805	0.420087	0.768717
VV1_0489	trpR	trp operon repressor	-0.106103	6.90347	0.593808	0.867577
VV1_0490	sltY	murein transglycosylase	0.208547	5.15515	0.260407	0.635359
VV1_0491	ettA	energy-dependent translational throttle protein EttA	0.142416	6.61684	0.487041	0.809246
VV1_0492		PilZ domain-containing protein	-0.334397	7.10258	0.0930075	0.389842
VV1_0493		M23 family metallopeptidase	-0.660199	5.09727	0.0991449	0.403859
VV1_0494	tyrA	bifunctional chorismate mutase/prephenate dehydrogenase	-1.76108	8.05499	0.00876917	0.0991384
VV1_0495		3-deoxy-7-phosphoheptulonate synthase	-3.07465	7.57018	0.000494226	0.0133082
VV1_0496	nagZ	beta-N-acetylhexosaminidase	0.157876	4.92778	0.382565	0.740272
VV1_0497		anhydro-N-acetylmuramic acid kinase	-0.473885	4.77168	0.0278907	0.199547
VV1_0498		sodium:proton antiporter	0.0468114	6.15987	0.799959	0.952363
VV1_0499		DUF2799 domain-containing protein	0.233837	8.28202	0.282873	0.662406
VV1_0501		carbon starvation protein A	-0.55478	1.82485	0.156591	0.509321
VV1_0502		sensor histidine kinase	-0.110499	2.75	0.714622	0.92379
VV1_0503	btsR	two-component system response regulator BtsR	-0.052679	4.71016	0.816057	0.959157
VV1_0504	ispH	4-hydroxy-3-methylbut-2-enyl diphosphate reductase	0.0837447	6.37999	0.657377	0.898836
VV1_0505	fkpB	FKBP-type peptidyl-prolyl cis-trans isomerase	0.245093	7.20646	0.192064	0.561377
VV1_0506	lspA	signal peptidase II	0.107673	4.97339	0.580904	0.860318
VV1_0507	ileS	isoleucine--tRNA ligase	0.00478749	7.31678	0.979425	0.997384
VV1_0508	ribF	bifunctional riboflavin kinase/FAD synthetase	0.190985	6.83972	0.302661	0.681562
VV1_0509	murJ	murein biosynthesis integral membrane protein MurJ	0.156793	4.81424	0.391198	0.749334
VV1_0511	rpsT	30S ribosomal protein S20	0.587908	9.8301	0.0232194	0.179524
VV1_0512		metalloregulator ArsR/SmtB family transcription factor	0.0733049	9.27821	0.699906	0.917581
VV1_0513	nhaR	transcriptional activator NhaR	0.0681864	6.03904	0.709266	0.92064
VV1_0514		Na/Pi symporter	-0.208333	1.8095	0.701256	0.918232
VV1_0515		flavohemoglobin expression-modulating QEGLA motif protein	-0.0590406	4.64011	0.782579	0.94767
VV1_0516		thymidylate synthase	0.236185	6.15227	0.200359	0.568589
VV1_0517	lgt	prolipoprotein diacylglyceryl transferase	0.218664	5.68977	0.292765	0.673513
VV1_0518		sulfite exporter TauE/SafE family protein	-0.24031	5.18036	0.196135	0.564396
VV1_0519	ptsP	phosphoenolpyruvate--protein phosphotransferase	0.0406345	6.27827	0.815078	0.959157
VV1_0520	rppH	RNA pyrophosphohydrolase	0.192291	7.93678	0.298328	0.67719
VV1_0521	mutH	DNA mismatch repair endonuclease MutH	0.00533364	4.85895	0.981834	0.997485
VV1_0522		hypothetical protein	-0.329679	7.92335	0.19282	0.562325
VV1_0523		NADP(H)-dependent aldo-keto reductase	-0.0128254	7.18599	0.944504	0.98883
VV1_0524		hypothetical protein	-0.325033	9.14388	0.186685	0.554811
VV1_0525	brpR	cyclic-di-GMP-binding transcriptional regulator BrpR	-3.35039	7.25344	2.73796e-55	3.04119e-52
VV1_0526	lysS	lysine--tRNA ligase	0.217834	6.83746	0.280273	0.660611
VV1_0527	prfB	peptide chain release factor 2	0.147135	6.90829	0.456116	0.790199
VV1_0528	recJ	single-stranded-DNA-specific exonuclease RecJ	0.0141382	4.67042	0.946988	0.98883
VV1_0529	dsbC	bifunctional protein-disulfide isomerase/oxidoreductase DsbC	0.232803	6.31114	0.178585	0.541976
VV1_0530	xerD	site-specific tyrosine recombinase XerD	0.152853	5.93429	0.442979	0.782878
VV1_0531	fldB	flavodoxin FldB	0.338091	3.79376	0.117975	0.440103
VV1_0532	brnQ	branched-chain amino acid transport system II carrier protein	0.332404	3.48867	0.357082	0.719835
VV1_0533		methyltransferase	-0.0533819	3.87813	0.845326	0.969986
VV1_0534	srmB	ATP-dependent RNA helicase SrmB	0.160455	5.15141	0.502314	0.821417
VV1_0535	yaaA	peroxide stress protein YaaA	0.208729	7.28505	0.273245	0.653198
VV1_0536		sodium:alanine symporter family protein	0.142968	5.63574	0.747461	0.932594
VV1_0539		hemerythrin domain-containing protein	-0.824967	7.97512	0.00341095	0.0528044
VV1_0540	ung	uracil-DNA glycosylase	0.0243193	5.3451	0.906993	0.98485
VV1_0541	nfo	deoxyribonuclease IV	-0.197341	4.35409	0.442031	0.782481
VV1_0542	grcA	autonomous glycyl radical cofactor GrcA	0.963879	9.60414	8.94076e-06	0.000601876
VV1_0543	thrC	threonine synthase	-0.459445	8.22094	0.0235713	0.179777
VV1_0544	thrB	homoserine kinase	-0.851811	7.10314	0.000170458	0.00591674
VV1_0545	thrA	bifunctional aspartate kinase/homoserine dehydrogenase I	-0.744508	7.14135	0.00111585	0.0249132
VV1_0546		hypothetical protein	-0.0903835	7.06531	0.645428	0.890383
VV1_0547		putative 4-hydroxy-4-methyl-2-oxoglutarate aldolase	-0.311026	9.78328	0.271628	0.653198
VV1_0548	arcA	two-component system response regulator ArcA	-0.282489	7.93929	0.14283	0.487026
VV1_0549		hypothetical protein	0.372252	7.36575	0.0788591	0.356793
VV1_0550	arcB	aerobic respiration two-component sensor histidine kinase ArcB	0.0556907	5.76075	0.777536	0.947242
VV1_0551		diguanylate cyclase	-0.0614484	3.40896	0.840414	0.968351
VV1_0552		TIGR01212 family radical SAM protein	-0.320515	2.96986	0.338558	0.712042
VV1_0553	gltB	glutamate synthase large subunit	-0.482299	7.73191	0.0245211	0.183104
VV1_0554		glutamate synthase subunit beta	-0.876361	7.69005	0.000260005	0.00825143
VV1_0555	gltB	glutamate synthase large subunit	-0.188293	9.15491	0.325339	0.701009
VV1_0556		FAD-dependent oxidoreductase	-0.528193	9.05261	0.0219069	0.174119
VV1_0557		DUF1499 domain-containing protein	-0.338827	7.79316	0.0800342	0.360033
VV1_0558	mtnN	5'-methylthioadenosine/S-adenosylhomocysteine nucleosidase	-0.224488	6.37581	0.246838	0.618209
VV1_0559		cobalamin biosynthesis family protein	-0.0934445	4.22133	0.71984	0.923816
VV1_0560	btuF	vitamin B12 ABC transporter substrate-binding protein BtuF	0.192539	4.31931	0.380588	0.737762
VV1_0561		TRIC cation channel family protein	0.190672	2.71203	0.595806	0.868777
VV1_0562		LysR family transcriptional regulator	0.0196558	2.07546	0.970466	0.994769
VV1_0563		TSUP family transporter	-0.0384719	1.9443	0.923166	0.986443
VV1_0564		hypothetical protein	0.320187	4.06089	0.50572	0.823045
VV1_0565	carB	carbamoyl-phosphate synthase large subunit	0.494387	7.30085	0.0840144	0.366676
VV1_0566	carA	glutamine-hydrolyzing carbamoyl-phosphate synthase small subunit	0.633892	7.34869	0.00440288	0.0621482
VV1_0567	dapB	4-hydroxy-tetrahydrodipicolinate reductase	0.227434	7.06074	0.217234	0.587493
VV1_0568	mutT	8-oxo-dGTP diphosphatase MutT	0.340636	4.73775	0.327319	0.702211
VV1_0569	secA	preprotein translocase subunit SecA	0.0714181	6.53232	0.740352	0.931246
VV1_0570		DciA family protein	-0.378354	4.73996	0.163003	0.515828
VV1_0571	lpxC	UDP-3-O-acyl-N-acetylglucosamine deacetylase	0.159269	8.9275	0.366693	0.728025
VV1_0572	ftsZ	cell division protein FtsZ	-0.0324169	9.09038	0.863484	0.975231
VV1_0574	ftsA	cell division protein FtsA	-0.0003903	7.20498	0.998939	1
VV1_0575		cell division protein FtsQ/DivIB	-0.0880029	7.73948	0.652894	0.896141
VV1_0577	murC	UDP-N-acetylmuramate--L-alanine ligase	0.00797885	6.33821	0.967721	0.994099
VV1_0578	murG	undecaprenyldiphospho-muramoylpentapeptide beta-N-acetylglucosaminyltransferase	0.170579	5.71792	0.35171	0.717564
VV1_0579	ftsW	cell division protein FtsW	0.220499	5.04568	0.245125	0.616272
VV1_0580	murD	UDP-N-acetylmuramoyl-L-alanine--D-glutamate ligase	-0.105938	5.36915	0.562101	0.851271
VV1_0581	mraY	phospho-N-acetylmuramoyl-pentapeptide-transferase	0.0574607	4.79322	0.781431	0.94767
VV1_0582	murF	UDP-N-acetylmuramoyl-tripeptide--D-alanyl-D-alanine ligase	-0.0618054	4.67799	0.788966	0.948444
VV1_0583	murE	UDP-N-acetylmuramoyl-L-alanyl-D-glutamate--2,6-diaminopimelate ligase	0.209275	4.9185	0.308899	0.687251
VV1_0584		peptidoglycan glycosyltransferase FtsI	-0.0730862	3.39802	0.784555	0.948253
VV1_0585	ftsL	cell division protein FtsL	0.158268	5.64776	0.535532	0.838988
VV1_0586	rsmH	16S rRNA (cytosine(1402)-N(4))-methyltransferase RsmH	0.125749	5.63469	0.521884	0.83239
VV1_0588	rsmI	16S rRNA (cytidine(1402)-2'-O)-methyltransferase	-0.0540461	6.77208	0.776182	0.94681
VV1_0589		penicillin-binding protein activator	0.00370165	6.52999	0.984022	0.998264
VV1_0590		YraN family protein	0.182326	6.85309	0.33552	0.710214
VV1_0591		phosphoheptose isomerase	-0.0147662	5.71176	0.944042	0.98883
VV1_0592		BON domain-containing protein	0.0677662	6.60257	0.703176	0.918582
VV1_0593	sspB	ClpXP protease specificity-enhancing factor	-0.171177	7.11339	0.330534	0.7057
VV1_0594	sspA	stringent starvation protein SspA	0.189818	7.91566	0.326439	0.701677
VV1_0595		cytochrome c1	0.179726	8.56503	0.352064	0.717564
VV1_0596		cytochrome bc complex cytochrome b subunit	0.266959	8.88924	0.154193	0.504547
VV1_0597	petA	ubiquinol-cytochrome c reductase iron-sulfur subunit	0.158784	9.35205	0.370577	0.731397
VV1_0598	rpsI	30S ribosomal protein S9	0.534302	8.23497	0.01136	0.114435
VV1_0599	rplM	50S ribosomal protein L13	0.887489	10.2577	5.45685e-05	0.00237694
VV1_0600	zapE	cell division protein ZapE	0.00504272	6.74648	0.983328	0.998264
VV1_0601	zapG	Z-ring associated protein ZapG	0.164056	9.37388	0.395317	0.749334
VV1_0603		DegQ family serine endoprotease	0.130051	6.19088	0.579225	0.858978
VV1_0604	degS	outer membrane-stress sensor serine endopeptidase DegS	0.1117	5.38824	0.562422	0.851271
VV1_0605	parC	DNA topoisomerase IV subunit A	0.215697	5.52827	0.247497	0.618366
VV1_0606	parE	DNA topoisomerase IV subunit B	0.086604	5.69339	0.663756	0.900862
VV1_0607	yqiA	esterase YqiA	-0.216793	6.163	0.284452	0.664119
VV1_0608	cpdA	3',5'-cyclic-AMP phosphodiesterase	-0.149807	6.31958	0.385389	0.743178
VV1_0609		DUF1249 family protein	0.141208	6.82117	0.483159	0.807325
VV1_0610	nudF	ADP-ribose diphosphatase	-0.197154	6.36238	0.328042	0.702744
VV1_0612	tolC	outer membrane channel protein TolC	0.00368131	7.91204	0.984748	0.998264
VV1_0613	hldE	bifunctional D-glycero-beta-D-manno-heptose-7-phosphate kinase/D-glycero-beta-D-manno-heptose 1-phosphate adenylyltransferase HldE	-0.00906393	6.58268	0.965255	0.992968
VV1_0614	glnE	bifunctional [glutamate--ammonia ligase]-adenylyl-L-tyrosine phosphorylase/[glutamate--ammonia-ligase] adenylyltransferase	-0.0780659	5.97918	0.660832	0.900281
VV1_0615		methyl-accepting chemotaxis protein	0.101618	6.20644	0.786919	0.948259
VV1_0616		potassium channel family protein	0.262977	5.63318	0.143093	0.487546
VV1_0617		inorganic triphosphatase	0.180505	7.15136	0.314627	0.691513
VV1_0618		TIGR00153 family protein	0.0363562	7.3894	0.864726	0.975231
VV1_0619		inorganic phosphate transporter	0.416316	5.73366	0.151735	0.501605
VV1_0620		TIGR04211 family SH3 domain-containing protein	0.138613	6.45791	0.428686	0.776434
VV1_0621		AAA family ATPase	0.069696	4.11871	0.752021	0.935657
VV1_0622		multifunctional CCA addition/repair protein	-0.34117	4.44394	0.0832429	0.364522
VV1_0623		undecaprenyl-diphosphate phosphatase	-0.128468	4.36676	0.578662	0.858717
VV1_0624	folK	2-amino-4-hydroxy-6-hydroxymethyldihydropteridine diphosphokinase	-0.27866	4.75358	0.301609	0.680228
VV1_0625	folB	bifunctional dihydroneopterin aldolase/7,8-dihydroneopterin epimerase	0.462894	6.52545	0.018695	0.158818
VV1_0626	plsY	glycerol-3-phosphate 1-O-acyltransferase PlsY	-0.143844	6.39606	0.477892	0.802804
VV1_0627		alpha/beta fold hydrolase	0.181777	5.1573	0.338962	0.712042
VV1_0628	tsaD	tRNA (adenosine(37)-N6)-threonylcarbamoyltransferase complex transferase subunit TsaD	0.354188	5.09647	0.0558665	0.296199
VV1_0629	rpsU	30S ribosomal protein S21	0.521915	9.19735	0.0241369	0.181696
VV1_0630		GatB/YqeY domain-containing protein	0.321215	8.79004	0.18751	0.555697
VV1_0631	dnaG	DNA primase	0.255322	5.13453	0.210071	0.579411
VV1_0632	rpoD	RNA polymerase sigma factor RpoD	0.188611	8.0387	0.322528	0.698315
VV1_0634		SIMPL domain-containing protein	-1.38864	6.35522	1.70344e-14	3.44018e-12
VV1_0636		lysophospholipid acyltransferase family protein	-0.039595	1.51567	0.940445	0.98784
VV1_0637		TRAP transporter substrate-binding protein	-1.15517	6.61675	0.0308726	0.213512
VV1_0638		PTS mannitol transporter subunit IICBA	0.322178	5.73691	0.163744	0.517034
VV1_0639		mannitol-1-phosphate 5-dehydrogenase	0.266353	5.78687	0.190358	0.558996
VV1_0640		MltR family transcriptional regulator	0.165419	5.38698	0.457204	0.790411
VV1_0641	glmS	glutamine--fructose-6-phosphate transaminase (isomerizing)	-0.679116	8.19991	0.00466795	0.0646096
VV1_0642		DeoR family transcriptional regulator	-0.511641	8.16908	0.00774692	0.0908168
VV1_0644	pykF	pyruvate kinase PykF	0.140453	7.33187	0.601503	0.871081
VV1_0645		GntR family transcriptional regulator	0.16585	2.86844	0.610856	0.875263
VV1_0646		diguanylate cyclase	0.0450859	4.37095	0.827385	0.964848
VV1_0647	ilvN	acetolactate synthase small subunit	-0.104545	6.91761	0.592204	0.867226
VV1_0648		acetolactate synthase 3 large subunit	-0.0935083	7.91509	0.656077	0.898303
VV1_0649		long-chain fatty acid--CoA ligase	0.359226	4.90674	0.158316	0.511629
VV1_0650	leuO	transcriptional regulator LeuO	-0.201811	7.3541	0.307698	0.686641
VV1_0651		MJ1255/VC2487 family glycosyltransferase	0.894963	0.378892	0.259704	0.635038
VV1_0652		phosphatase PAP2 family protein	-0.492597	1.50735	0.377864	0.736661
VV1_0653		SH3 domain-containing protein	-1.84006	4.30002	2.55617e-14	4.93786e-12
VV1_0654	leuA	2-isopropylmalate synthase	-1.3171	7.93817	0.0379458	0.237847
VV1_0655	leuB	3-isopropylmalate dehydrogenase	-1.52668	8.06135	0.00651653	0.082487
VV1_0656	leuC	3-isopropylmalate dehydratase large subunit	-1.4706	7.89296	0.00410149	0.0597472
VV1_0657	leuD	3-isopropylmalate dehydratase small subunit	-1.38806	7.45722	0.00748022	0.0889816
VV1_0658		DUF547 domain-containing protein	-0.827781	4.87851	0.0647086	0.318384
VV1_0659	djlA	co-chaperone DjlA	0.310189	5.93594	0.154214	0.504547
VV1_0660	lptD	LPS assembly protein LptD	0.0771769	6.19274	0.682321	0.907226
VV1_0661	surA	peptidylprolyl isomerase SurA	0.19172	6.06654	0.33973	0.712326
VV1_0662	pdxA	4-hydroxythreonine-4-phosphate dehydrogenase PdxA	0.35352	6.88524	0.0612536	0.309261
VV1_0663	rsmA	16S rRNA (adenine(1518)-N(6)/adenine(1519)-N(6))-dimethyltransferase RsmA	-0.0700009	6.74753	0.681033	0.906701
VV1_0664	apaG	Co2+/Mg2+ efflux protein ApaG	-0.2607	6.25626	0.158614	0.511629
VV1_0665	apaH	bis(5'-nucleosyl)-tetraphosphatase (symmetrical) ApaH	0.225532	5.07858	0.278651	0.659199
VV1_0666	folA	type 3 dihydrofolate reductase	0.0105474	6.57067	0.961706	0.991573
VV1_0667		threonine/serine exporter family protein	-0.642899	4.84474	0.0011442	0.0252919
VV1_0668		threonine/serine exporter ThrE family protein	-0.408598	4.77972	0.16885	0.527196
VV1_0669	cgtA	Obg family GTPase CgtA	0.336606	5.7575	0.0653367	0.319922
VV1_0670	rpmA	50S ribosomal protein L27	0.729755	9.93209	0.00357419	0.0544841
VV1_0671	rplU	50S ribosomal protein L21	0.589083	11.8006	0.00257988	0.0440862
VV1_0672	ispB	octaprenyl diphosphate synthase	0.00516849	6.67867	0.976749	0.997158
VV1_0673	mdh	malate dehydrogenase	0.197595	10.0797	0.297336	0.676358
VV1_0674	argR	transcriptional regulator ArgR	0.183273	8.46083	0.519814	0.83239
VV1_0675		TAXI family TRAP transporter solute-binding subunit	-0.191379	9.57553	0.365547	0.727004
VV1_0676		TRAP transporter permease	-0.134788	6.1384	0.447677	0.786046
VV1_0677		universal stress protein	-0.287797	7.41106	0.149555	0.497728
VV1_0678		1-acylglycerol-3-phosphate O-acyltransferase	0.486417	5.04196	0.00925913	0.103363
VV1_0679	murA	UDP-N-acetylglucosamine 1-carboxyvinyltransferase	0.0756165	6.28985	0.673757	0.904654
VV1_0680	ibaG	BolA family iron metabolism protein IbaG	0.381254	7.12899	0.0718525	0.336154
VV1_0681		lipid asymmetry maintenance protein MlaB	0.456891	8.6652	0.0273332	0.197145
VV1_0682		phospholipid-binding protein MlaC	0.217579	6.16262	0.229913	0.60053
VV1_0683	mlaD	outer membrane lipid asymmetry maintenance protein MlaD	0.379535	5.98192	0.0613884	0.30959
VV1_0684	mlaE	lipid asymmetry maintenance ABC transporter permease subunit MlaE	0.233946	4.74022	0.222746	0.592639
VV1_0685	mlaF	phospholipid ABC transporter ATP-binding protein MlaF	0.23322	5.62424	0.202579	0.57183
VV1_0686		calcium/sodium antiporter	0.105947	4.55306	0.631121	0.885193
VV1_0687	kdsD	arabinose-5-phosphate isomerase KdsD	-0.0826264	5.94564	0.653724	0.896727
VV1_0688	kdsC	3-deoxy-manno-octulosonate-8-phosphatase KdsC	0.0821887	6.1535	0.633894	0.885629
VV1_0689	lptC	LPS export ABC transporter periplasmic protein LptC	-0.0525448	6.25061	0.780537	0.94767
VV1_0690	lptA	lipopolysaccharide transport periplasmic protein LptA	0.249413	5.75256	0.21449	0.583575
VV1_0691	lptB	LPS export ABC transporter ATP-binding protein	0.0957518	6.39305	0.583013	0.861145
VV1_0692		RNA polymerase factor sigma-54	-0.0665589	8.47514	0.706608	0.919465
VV1_0693	hpf	ribosome hibernation promoting factor	-0.0042175	11.8091	0.980619	0.997393
VV1_0694	ptsN	PTS IIA-like nitrogen regulatory protein PtsN	-0.31943	8.23984	0.0873554	0.374633
VV1_0695	rapZ	RNase adapter RapZ	0.00808934	6.2856	0.965028	0.992964
VV1_0697		HPr family phosphocarrier protein	-0.435904	6.43051	0.0114616	0.114435
VV1_0698	mgtE	magnesium transporter	-0.158249	5.53212	0.435732	0.778749
VV1_0699	pmbA	metalloprotease PmbA	-0.226537	5.95282	0.241098	0.614924
VV1_0700	yjgA	ribosome biogenesis factor YjgA	-0.0137419	6.67508	0.950521	0.98883
VV1_0701	thiQ	thiamine ABC transporter ATP-binding protein	-0.580107	2.40457	0.108355	0.422672
VV1_0702	thiP	thiamine/thiamine pyrophosphate ABC transporter permease ThiP	0.396578	1.68009	0.282053	0.662348
VV1_0703	thiB	thiamine ABC transporter substrate binding subunit	0.378796	5.25171	0.0304384	0.212304
VV1_0705		flavin prenyltransferase UbiX	-0.0399238	5.8594	0.852193	0.97209
VV1_0706	mpl	UDP-N-acetylmuramate:L-alanyl-gamma-D-glutamyl-meso-diaminopimelate ligase	-0.0152566	6.00768	0.937097	0.987695
VV1_0707	fbp	class 1 fructose-bisphosphatase	0.359041	10.2032	0.0994879	0.404146
VV1_0708	ppa	inorganic diphosphatase	-0.0178459	9.59096	0.923882	0.98652
VV1_0709		DUF2799 domain-containing protein	-0.16974	6.50546	0.413091	0.763801
VV1_0710		gamma-glutamylcyclotransferase	-0.264996	7.55722	0.226399	0.595254
VV1_0711		translocation/assembly module TamB domain-containing protein	-0.226634	3.91542	0.2869	0.66529
VV1_0712		autotransporter assembly complex family protein	-0.0998135	4.78587	0.663824	0.900862
VV1_0713	msrA	peptide-methionine (S)-S-oxide reductase MsrA	-0.209453	6.65307	0.356068	0.719655
VV1_0714		DUF1107 domain-containing protein	-0.189792	9.526	0.567289	0.852976
VV1_0715		YtfJ family protein	-0.123783	7.49811	0.531784	0.83618
VV1_0717		DUF2796 domain-containing protein	-0.193448	4.27279	0.427469	0.776434
VV1_0719		ABC transporter ATP-binding protein	-1.12209	1.8036	0.00545422	0.0723376
VV1_0720		ABC transporter permease	-0.307978	3.349	0.421619	0.770568
VV1_0721		DUF3299 domain-containing protein	-0.367369	5.95429	0.402579	0.753753
VV1_0722		TIGR03899 family protein	-0.17631	6.8193	0.336087	0.710249
VV1_0723	cysC	adenylyl-sulfate kinase	-1.26635	6.2779	1.7817e-06	0.00014936
VV1_0724		SLC13 family permease	-1.46833	5.71051	6.19906e-11	9.49739e-09
VV1_0725	cysN	sulfate adenylyltransferase subunit CysN	-1.71411	7.398	4.27934e-11	6.79039e-09
VV1_0726	cysD	sulfate adenylyltransferase subunit CysD	-1.68782	7.73403	4.99962e-12	8.22715e-10
VV1_0727	cobA	uroporphyrinogen-III C-methyltransferase	0.951567	4.50226	0.0026176	0.0445594
VV1_0728	cpdB	2',3'-cyclic-nucleotide 2'-phosphodiesterase	0.0267621	7.14016	0.903537	0.984803
VV1_0729		Crp/Fnr family transcriptional regulator	-0.0582862	4.93304	0.778585	0.94767
VV1_0730		GNAT family N-acetyltransferase	-0.285674	5.23184	0.303494	0.68221
VV1_0731		DMT family transporter	-0.246997	3.4046	0.338834	0.712042
VV1_0732		LysM-like peptidoglycan-binding domain-containing protein	-0.0993209	6.52816	0.624534	0.882276
VV1_0733		FKBP-type peptidyl-prolyl cis-trans isomerase	0.0793891	9.29681	0.681291	0.906701
VV1_0734		DUF2780 domain-containing protein	-0.937977	7.64982	9.26446e-06	0.000614358
VV1_0735	rplQ	50S ribosomal protein L17	0.53598	9.84212	0.01597	0.142985
VV1_0736	rpoA	DNA-directed RNA polymerase subunit alpha	0.440127	9.58298	0.0379221	0.237847
VV1_0737	rpsD	30S ribosomal protein S4	0.649345	11.473	0.00109216	0.0246318
VV1_0738	rpsK	30S ribosomal protein S11	0.400907	10.8984	0.0421749	0.252415
VV1_0739	rpsM	30S ribosomal protein S13	0.701247	11.2455	0.000716418	0.0179833
VV1_0740	secY	preprotein translocase subunit SecY	0.431886	9.38033	0.037541	0.236253
VV1_0741	rplO	50S ribosomal protein L15	0.544286	11.0605	0.012861	0.122835
VV1_0742	rpmD	50S ribosomal protein L30	0.944762	10.125	0.002515	0.0432141
VV1_0743	rpsE	30S ribosomal protein S5	0.588647	10.3484	0.0356717	0.230593
VV1_0744	rplR	50S ribosomal protein L18	0.705173	10.2669	0.0181249	0.155341
VV1_0745	rplF	50S ribosomal protein L6	0.708481	9.48788	0.00415885	0.0599927
VV1_0746	rpsH	30S ribosomal protein S8	0.694212	9.76633	0.00368475	0.0553086
VV1_0747	rpsN	30S ribosomal protein S14	0.664943	10.2783	0.00506079	0.0679308
VV1_0749	rplE	50S ribosomal protein L5	0.576737	10.4341	0.0164428	0.145819
VV1_0750	rplX	50S ribosomal protein L24	0.477384	10.1665	0.0174243	0.1515
VV1_0751	rplN	50S ribosomal protein L14	0.67112	9.47544	0.014228	0.131424
VV1_0753	rpsQ	30S ribosomal protein S17	1.11566	8.66236	2.78573e-05	0.0014912
VV1_0754	rpmC	50S ribosomal protein L29	1.37324	12.5721	5.79001e-06	0.000428158
VV1_0755	rplP	50S ribosomal protein L16	0.904249	9.57927	0.000168309	0.00588816
VV1_0756	rpsC	30S ribosomal protein S3	0.634862	9.85769	0.014423	0.132399
VV1_0757	rplV	50S ribosomal protein L22	1.13754	11.5841	6.40061e-06	0.000458676
VV1_0758	rpsS	30S ribosomal protein S19	0.839901	11.4551	0.0030479	0.0490645
VV1_0759	rplB	50S ribosomal protein L2	0.708926	10.448	0.00169985	0.0335663
VV1_0760	rplW	50S ribosomal protein L23	1.05397	10.9792	5.30211e-06	0.000399276
VV1_0761	rplD	50S ribosomal protein L4	1.04183	9.69638	3.81794e-05	0.00188817
VV1_0762	rplC	50S ribosomal protein L3	0.975124	10.1007	0.0001066	0.00422877
VV1_0763	rpsJ	30S ribosomal protein S10	0.958942	12.0449	3.84946e-05	0.00188817
VV1_0767		SslE/AcfD family lipoprotein zinc metalloprotease	-0.0969109	2.47919	0.755907	0.937341
VV1_0769		MBL fold metallo-hydrolase	-0.0607841	2.99927	0.856489	0.973202
VV1_0770		GIY-YIG nuclease family protein	0.14256	4.006	0.682878	0.907305
VV1_0774		nucleotide sugar dehydrogenase	0.0449476	2.38212	0.905774	0.98485
VV1_0775		nucleoside-diphosphate sugar epimerase/dehydratase	-0.0317015	5.83162	0.873174	0.976961
VV1_0776		sugar transferase	0.101934	6.40908	0.561475	0.851271
VV1_0777		NAD-dependent epimerase/dehydratase family protein	-0.157672	6.34752	0.359161	0.72108
VV1_0778		glycosyltransferase	0.11525	7.08868	0.53935	0.840701
VV1_0779	wecC	UDP-N-acetyl-D-mannosamine dehydrogenase	0.439198	8.30196	0.0223331	0.175676
VV1_0780	wecB	UDP-N-acetylglucosamine 2-epimerase (non-hydrolyzing)	0.347053	7.8137	0.0676142	0.326178
VV1_0781		polysaccharide biosynthesis tyrosine autokinase	0.465427	6.67341	0.0330771	0.220002
VV1_0783		low molecular weight protein-tyrosine-phosphatase	0.386203	7.0831	0.109096	0.422812
VV1_0786		polysaccharide export protein	0.172121	6.64785	0.464185	0.793831
VV1_0787		hypothetical protein	-0.156562	11.7486	0.483665	0.807563
VV1_0793		YjbF family lipoprotein	0.28714	5.87069	0.121124	0.449344
VV1_0794		capsule biosynthesis GfcC family protein	0.141277	5.18332	0.54713	0.845624
VV1_0795		YjbH domain-containing protein	0.118892	5.54238	0.540486	0.841703
VV1_0796	rfaD	ADP-glyceromanno-heptose 6-epimerase	0.0785386	8.36493	0.673464	0.904654
VV1_0797	lpxM	lauroyl-Kdo(2)-lipid IV(A) myristoyltransferase	0.328126	6.14928	0.0924626	0.387924
VV1_0798	waaF	lipopolysaccharide heptosyltransferase II	-0.0465344	5.09724	0.806114	0.956244
VV1_0799	waaA	lipid IV(A) 3-deoxy-D-manno-octulosonic acid transferase	-0.160669	4.52091	0.540435	0.841703
VV1_0800		hypothetical protein	0.086359	5.5672	0.665983	0.900889
VV1_0801		Gfo/Idh/MocA family oxidoreductase	-0.0394835	7.13717	0.850254	0.971659
VV1_0802		Gfo/Idh/MocA family oxidoreductase	-0.153878	7.4504	0.442747	0.78278
VV1_0803		acylneuraminate cytidylyltransferase family protein	-0.0722218	7.92772	0.685379	0.908996
VV1_0804		nucleotidyltransferase family protein	-0.163616	7.28534	0.350778	0.717564
VV1_0805		GNAT family protein	-0.0229004	7.50392	0.907174	0.98485
VV1_0806		hypothetical protein	0.0261237	6.15547	0.88795	0.982516
VV1_0807	neuC	UDP-N-acetylglucosamine 2-epimerase	0.0487475	7.30233	0.780711	0.94767
VV1_0808	neuB	N-acetylneuraminate synthase	0.0188279	7.90936	0.921832	0.986443
VV1_0809		GNAT family N-acetyltransferase	0.023817	7.23526	0.892418	0.982963
VV1_0810		LegC family aminotransferase	-0.0679593	7.27081	0.703078	0.918582
VV1_0811		UDP-N-acetylglucosamine 4,6-dehydratase	-0.00473139	7.36613	0.979756	0.997384
VV1_0812		hypothetical protein	0.151115	6.26846	0.4291	0.776434
VV1_0813		DUF3413 domain-containing protein	0.291333	5.37519	0.132284	0.470476
VV1_0814		3-deoxy-D-manno-octulosonic acid kinase	-0.150788	5.17538	0.408684	0.759741
VV1_0815		diacylglycerol kinase	0.229098	6.24058	0.223964	0.593617
VV1_0816		glycosyltransferase family 9 protein	-0.00530072	4.87163	0.980834	0.997393
VV1_0817		glycosyltransferase family 2 protein	0.0290348	5.69028	0.86962	0.975882
VV1_0818		glycosyltransferase family 9 protein	-0.0718665	5.267	0.69892	0.91683
VV1_0819	coaD	pantetheine-phosphate adenylyltransferase	-0.164723	5.64464	0.485051	0.808246
VV1_0820		alkaline phosphatase family protein	0.194203	3.52303	0.466968	0.796222
VV1_0821	mutM	bifunctional DNA-formamidopyrimidine glycosylase/DNA-(apurinic or apyrimidinic site) lyase	-0.0744539	4.79291	0.703357	0.918582
VV1_0822		hypothetical protein	0.00903087	5.87753	0.968732	0.994305
VV1_0823	rpmG	50S ribosomal protein L33	0.874843	10.1137	5.31953e-05	0.00234007
VV1_0824	rpmB	50S ribosomal protein L28	0.71339	10.1925	0.00066652	0.0171176
VV1_0825	radC	DNA repair protein RadC	-0.308302	3.82615	0.428102	0.776434
VV1_0826		methyl-accepting chemotaxis protein	-0.131078	6.01769	0.69537	0.915145
VV1_0828	coaBC	bifunctional phosphopantothenoylcysteine decarboxylase/phosphopantothenate--cysteine ligase CoaBC	-0.174383	6.10805	0.428876	0.776434
VV1_0829	slmA	nucleoid occlusion factor SlmA	0.0849488	7.0156	0.66566	0.900862
VV1_0830		Kdo(2)-lipid IV(A) acyltransferase	-0.145432	5.38905	0.428235	0.776434
VV1_0831	pyrE	orotate phosphoribosyltransferase	0.630256	6.0996	0.0241836	0.181696
VV1_0832	rph	ribonuclease PH	0.287634	5.64605	0.260105	0.635319
VV1_0833		YicC/YloC family endoribonuclease	0.170023	6.30557	0.346435	0.715826
VV1_0834		DMT family transporter	-0.174954	0.808195	0.726459	0.926529
VV1_0835		hypothetical protein	0.00771054	4.04041	0.988597	0.998896
VV1_0836		phosphate-starvation-inducible PsiE family protein	-0.550909	4.62477	0.0130493	0.122835
VV1_0837		ABC transporter ATP-binding protein	-0.403932	7.43954	0.0729991	0.338908
VV1_0838		ABC transporter ATP-binding protein	-0.38132	6.90797	0.0816805	0.361461
VV1_0839		extracellular solute-binding protein	-0.373735	7.80902	0.0599976	0.305062
VV1_0840		ABC transporter permease subunit	-0.152913	7.45762	0.428476	0.776434
VV1_0841		ABC transporter permease subunit	0.0157048	6.20742	0.940704	0.98784
VV1_0842		TonB-dependent receptor	-1.28509	7.69113	0.0533483	0.288984
VV1_0843		DUF3450 domain-containing protein	-1.72199	6.69412	0.00175299	0.0342959
VV1_0844		MotA/TolQ/ExbB proton channel family protein	-2.01212	7.09261	0.000296837	0.00897175
VV1_0845		MotA/TolQ/ExbB proton channel family protein	-2.14158	6.78753	0.00014305	0.00515194
VV1_0846		biopolymer transporter ExbD	-1.99516	5.88105	0.000890261	0.021152
VV1_0847		energy transducer TonB	-1.98236	6.05146	0.000268232	0.00831955
VV1_0848		tetratricopeptide repeat protein	-2.12167	5.74452	5.87837e-06	0.000428158
VV1_0850	gmk	guanylate kinase	-0.0817338	5.77392	0.726542	0.926529
VV1_0851	rpoZ	DNA-directed RNA polymerase subunit omega	-0.0442166	11.4048	0.837482	0.96734
VV1_0852	spoT	bifunctional GTP diphosphokinase/guanosine-3',5'-bis pyrophosphate 3'-pyrophosphohydrolase	-0.00313664	5.79534	0.988123	0.998896
VV1_0853	trmH	tRNA (guanosine(18)-2'-O)-methyltransferase TrmH	-0.052282	3.44637	0.869183	0.975882
VV1_0854	recG	ATP-dependent DNA helicase RecG	-0.0563524	5.15997	0.754966	0.936697
VV1_0856		uracil-xanthine permease family protein	0.544141	1.69313	0.312287	0.689951
VV1_0857	envZ	two-component system sensor histidine kinase EnvZ	-0.227373	3.38429	0.461335	0.79253
VV1_0858	ompR	two-component system response regulator OmpR	0.0303418	6.07059	0.892476	0.982963
VV1_0859	greB	transcription elongation factor GreB	0.41868	3.61931	0.21009	0.579411
VV1_0860		Tex family protein	-0.000988505	4.12758	1	1
VV1_0861		hypothetical protein	-0.214765	9.74012	0.261303	0.636846
VV1_0862	bioH	pimeloyl-ACP methyl ester esterase BioH	-0.172289	4.69991	0.449497	0.787506
VV1_0863		amidophosphoribosyltransferase	-0.706493	2.10704	0.280036	0.660404
VV1_0864	nfuA	Fe-S biogenesis protein NfuA	0.158894	7.62726	0.467772	0.796222
VV1_0865	nudE	ADP compounds hydrolase NudE	0.10897	6.48447	0.549487	0.846527
VV1_0866	cysQ	3'(2'),5'-bisphosphate nucleotidase CysQ	-0.279376	6.23866	0.171437	0.53006
VV1_0867		type II secretion system protein N	-0.084836	5.39845	0.673472	0.904654
VV1_0868		type II secretion system protein M	-0.168245	5.14986	0.467664	0.796222
VV1_0869	gspL	type II secretion system protein GspL	-0.269556	4.99839	0.206385	0.5758
VV1_0870	gspK	type II secretion system minor pseudopilin GspK	-0.305946	5.26569	0.112126	0.429703
VV1_0871	gspJ	type II secretion system minor pseudopilin GspJ	-0.0148719	4.86507	0.952854	0.98883
VV1_0872	gspI	type II secretion system minor pseudopilin GspI	-0.363059	6.24862	0.209572	0.579411
VV1_0873	gspH	type II secretion system minor pseudopilin GspH	-0.236242	5.80271	0.362916	0.725273
VV1_0874	gspG	type II secretion system major pseudopilin GspG	-0.168377	8.24818	0.4349	0.778626
VV1_0875	gspF	type II secretion system inner membrane protein GspF	-0.0601753	6.31554	0.728731	0.926926
VV1_0876	gspE	type II secretion system ATPase GspE	-0.137838	6.45877	0.409717	0.761025
VV1_0877	gspD	type II secretion system secretin GspD	0.0867818	7.00722	0.624722	0.882276
VV1_0878	gspC	type II secretion system protein GspC	0.187204	6.77648	0.290216	0.669486
VV1_0879	hslR	ribosome-associated heat shock protein Hsp15	0.135815	6.82613	0.480987	0.805513
VV1_0880	hslO	Hsp33 family molecular chaperone HslO	0.0257266	6.41262	0.877799	0.979107
VV1_0881	pckA	phosphoenolpyruvate carboxykinase (ATP)	-0.1478	10.4423	0.487338	0.809436
VV1_0882		AsmA family protein	-0.011017	4.25332	0.958196	0.990817
VV1_0883		bifunctional GNAT family N-acetyltransferase/hotdog fold thioesterase	-0.0530165	6.71323	0.754911	0.936697
VV1_0884	dtd	D-aminoacyl-tRNA deacylase	-0.109653	7.46989	0.567175	0.852976
VV1_0885		virulence factor BrkB family protein	-0.179223	4.1321	0.408375	0.759485
VV1_0886		DUF2959 domain-containing protein	-0.176973	5.71534	0.381334	0.738242
VV1_0887		AAA family ATPase	0.703415	2.16219	0.153584	0.504547
VV1_0888	typA	translational GTPase TypA	0.596306	6.84057	0.00854732	0.0978757
VV1_0889	glnA	glutamate--ammonia ligase	0.284761	10.7189	0.159252	0.511995
VV1_0890		DUF4124 domain-containing protein	-0.0199909	5.4413	0.929417	0.98687
VV1_0891	glnL	nitrogen regulation protein NR(II)	0.781299	5.81695	0.00185349	0.0353436
VV1_0892	glnG	nitrogen regulation protein NR(I)	0.410926	6.1138	0.149455	0.497728
VV1_0893		EAL domain-containing protein	-0.465778	4.91417	0.0395731	0.242356
VV1_0894	hemN	oxygen-independent coproporphyrinogen III oxidase	0.381107	6.18206	0.0545939	0.292242
VV1_0895		DUF2489 domain-containing protein	0.127679	5.64748	0.555467	0.848965
VV1_0896	yihI	Der GTPase-activating protein YihI	0.257901	6.2874	0.134035	0.473577
VV1_0897		class I SAM-dependent methyltransferase	0.264251	5.22465	0.153927	0.504547
VV1_0899		c-type cytochrome	0.0792358	9.12311	0.672954	0.904654
VV1_0900	yihA	ribosome biogenesis GTP-binding protein YihA/YsxC	0.00422138	6.94648	0.98123	0.997393
VV1_0901	polA	DNA polymerase I	0.0398047	5.92067	0.822692	0.962985
VV1_0902	hemB	porphobilinogen synthase	0.359454	6.65061	0.0644644	0.317533
VV1_0903		TatD family hydrolase	-0.1818	3.84854	0.448774	0.786859
VV1_0904	tatC	twin-arginine translocase subunit TatC	0.247654	4.77213	0.36254	0.724916
VV1_0905	tatB	Sec-independent protein translocase protein TatB	0.0142709	8.04439	0.936455	0.987695
VV1_0906	tatA	Sec-independent protein translocase subunit TatA	0.216173	10.8538	0.383272	0.740381
VV1_0907	ubiB	ubiquinone biosynthesis regulatory protein kinase UbiB	-0.016562	6.19377	0.935113	0.987695
VV1_0908		SCP2 domain-containing protein	0.369598	6.38442	0.0312451	0.214376
VV1_0909	ubiE	bifunctional demethylmenaquinone methyltransferase/2-methoxy-6-polyprenyl-1,4-benzoquinol methylase UbiE	0.2653	7.1568	0.13801	0.480547
VV1_0910	rmuC	DNA recombination protein RmuC	0.248359	4.21316	0.236614	0.611563
VV1_0911		DMT family transporter	-0.354472	5.02905	0.16385	0.517034
VV1_0912		HDOD domain-containing protein	-0.455131	6.72605	0.0786352	0.356506
VV1_0933	fre	NAD(P)H-flavin reductase	0.116112	8.08895	0.531858	0.83618
VV1_0934		2Fe-2S iron-sulfur cluster-binding protein	0.361859	8.17077	0.282704	0.662406
VV1_0935	ubiD	4-hydroxy-3-polyprenylbenzoate decarboxylase	0.0498085	6.51979	0.815756	0.959157
VV1_0936		hypothetical protein	-0.107448	7.44664	0.746447	0.932594
VV1_0937	rho	transcription termination factor Rho	0.222811	7.87895	0.236572	0.611563
VV1_0938	trxA	thioredoxin TrxA	0.495212	9.96063	0.0191935	0.161203
VV1_0939	rhlB	ATP-dependent RNA helicase RhlB	0.0479138	7.78893	0.796001	0.951343
VV1_0940	gppA	guanosine-5'-triphosphate,3'-diphosphate diphosphatase	-0.0852755	6.2414	0.634785	0.885629
VV1_0941		7-cyano-7-deazaguanine/7-aminomethyl-7-deazaguanine transporter	0.3405	3.22895	0.20128	0.569247
VV1_0942		DUF3630 family protein	0.945673	4.27195	4.92457e-05	0.00223264
VV1_0943	recQ	ATP-dependent DNA helicase RecQ	0.378639	3.71591	0.114396	0.433263
VV1_0944	rarD	EamA family transporter RarD	-0.671306	3.4353	0.0242098	0.181696
VV1_0945		AraC family transcriptional regulator	-0.0426351	4.35536	0.867844	0.975882
VV1_0946		LysE family translocator	-0.637033	3.09494	0.0483099	0.273776
VV1_0949	uvrD	DNA helicase II	0.119169	5.05261	0.519938	0.83239
VV1_0950		DUF2282 domain-containing protein	-0.358797	6.8649	0.173618	0.534942
VV1_0952		DUF692 domain-containing protein	0.0703072	2.85989	0.859642	0.974637
VV1_0953		DNA-binding domain-containing protein	-0.559602	2.05098	0.107635	0.420972
VV1_0954		DoxX family protein	0.377841	2.39847	0.432432	0.777326
VV1_0955		hypothetical protein	0.407357	5.98032	0.168025	0.525728
VV1_0956		multidrug effflux MFS transporter	-0.1667	4.34317	0.451136	0.788511
VV1_0957		LysR family transcriptional regulator	0.197804	3.79446	0.372933	0.73316
VV1_0958		aminopeptidase P family protein	-0.0229176	6.07294	0.903099	0.984803
VV1_0959	thiH	2-iminoacetate synthase ThiH	-0.0830811	2.99796	0.842485	0.969229
VV1_0960		thiazole synthase	-0.228724	4.50389	0.293548	0.673513
VV1_0961	thiS	sulfur carrier protein ThiS	0.427744	4.35274	0.561062	0.851075
VV1_0962		HesA/MoeB/ThiF family protein	-0.298564	4.01048	0.39384	0.749334
VV1_0963		thiamine phosphate synthase	-0.140984	4.1183	0.578138	0.858717
VV1_0964	thiC	phosphomethylpyrimidine synthase ThiC	0.0257023	5.48424	0.903674	0.984803
VV1_0965	crcB	fluoride efflux transporter CrcB	-0.165303	6.23798	0.441759	0.782481
VV1_0966		multicopper oxidase family protein	-0.19721	5.51126	0.262822	0.638795
VV1_0978	hemG	menaquinone-dependent protoporphyrinogen IX dehydrogenase	0.236743	6.16674	0.212028	0.580601
VV1_0979		TrkH family potassium uptake protein	0.0504171	3.78571	0.820756	0.961915
VV1_0980		YigZ family protein	0.401069	5.8209	0.0570968	0.299859
VV1_0981	fadB	fatty acid oxidation complex subunit alpha FadB	-0.0974615	5.31778	0.667422	0.90105
VV1_0982	fadA	acetyl-CoA C-acyltransferase FadA	0.0337919	4.55659	0.895108	0.983628
VV1_0983		MDR family oxidoreductase	0.384087	4.20093	0.248073	0.618511
VV1_0984		LysR family transcriptional regulator	-0.265377	4.04629	0.37091	0.731397
VV1_0985		hypothetical protein	-0.0502279	14.3713	0.926865	0.98687
VV1_0986	tusA	sulfurtransferase TusA	0.0209824	7.00666	0.919027	0.986443
VV1_0987		hypothetical protein	0.210599	10.2765	0.513733	0.829691
VV1_0988		TMEM165/GDT1 family protein	0.668519	4.89236	0.0230571	0.179409
VV1_0989	glyQ	glycine--tRNA ligase subunit alpha	0.00882007	7.3891	0.964787	0.992946
VV1_0990	glyS	glycine--tRNA ligase subunit beta	-0.126322	7.22103	0.517827	0.83178
VV1_0991		hypothetical protein	1.18186	6.35068	1.08045e-05	0.000695715
VV1_0992		valine--pyruvate transaminase	-0.00303857	6.77328	0.98887	0.998896
VV1_0993		EAL domain-containing protein	-0.201556	4.5597	0.396669	0.749334
VV1_0994		Hsp20 family protein	0.28358	5.69176	0.257356	0.631139
VV1_0996	gyrB	DNA topoisomerase (ATP-hydrolyzing) subunit B	0.0910992	7.32426	0.618694	0.879745
VV1_0997	recF	DNA replication/repair protein RecF	0.151541	6.12295	0.430506	0.777206
VV1_0998	dnaN	DNA polymerase III subunit beta	-0.129955	6.4583	0.495971	0.815544
VV1_0999	dnaA	chromosomal replication initiator protein DnaA	0.0177425	7.30713	0.920505	0.986443
VV1_1001		amino acid ABC transporter substrate-binding protein	1.47833	7.83308	1.17784e-05	0.000731785
VV1_1002		amino acid ABC transporter permease	1.05334	4.78957	0.00358077	0.0544841
VV1_1003		amino acid ABC transporter ATP-binding protein	0.929308	5.34545	0.0060464	0.0783212
VV1_1004	rpmH	50S ribosomal protein L34	0.991145	8.71558	0.0316572	0.215449
VV1_1005	rnpA	ribonuclease P protein component	0.239066	7.98376	0.193588	0.562844
VV1_1007	yidC	membrane protein insertase YidC	0.318013	6.86263	0.0814924	0.361461
VV1_1008	mnmE	tRNA uridine-5-carboxymethylaminomethyl(34) synthesis GTPase MnmE	-0.085814	5.29867	0.66224	0.900862
VV1_1009	mioC	FMN-binding protein MioC	-0.224819	6.85984	0.194351	0.563748
VV1_1010	mnmG	tRNA uridine-5-carboxymethylaminomethyl(34) synthesis enzyme MnmG	0.049115	6.13049	0.788939	0.948444
VV1_1011	rsmG	16S rRNA (guanine(527)-N(7))-methyltransferase RsmG	0.358509	6.30911	0.116681	0.437849
VV1_1012		ParA family protein	-0.050127	6.63394	0.770882	0.945523
VV1_1013		ParB/RepB/Spo0J family partition protein	0.0702121	6.37528	0.697559	0.916135
VV1_1014		F0F1 ATP synthase subunit I	0.284994	9.6746	0.134791	0.474547
VV1_1015	atpB	F0F1 ATP synthase subunit A	0.451625	9.66258	0.0223401	0.175676
VV1_1016	atpE	F0F1 ATP synthase subunit C	0.455057	10.7582	0.0805346	0.36036
VV1_1017	atpF	F0F1 ATP synthase subunit B	0.434342	11.0258	0.034573	0.226931
VV1_1018	atpH	F0F1 ATP synthase subunit delta	0.494506	10.8898	0.0108493	0.112436
VV1_1019	atpA	F0F1 ATP synthase subunit alpha	0.275228	9.87405	0.171173	0.52961
VV1_1020	atpG	F0F1 ATP synthase subunit gamma	0.344033	10.2385	0.0810502	0.360467
VV1_1021	atpD	F0F1 ATP synthase subunit beta	0.00545669	9.73735	0.978967	0.997384
VV1_1022		F0F1 ATP synthase subunit epsilon	-0.149384	9.63427	0.498871	0.818652
VV1_1023	glmU	bifunctional UDP-N-acetylglucosamine diphosphorylase/glucosamine-1-phosphate N-acetyltransferase GlmU	0.140406	5.8682	0.523462	0.83239
VV1_1024		amino acid ABC transporter permease	-0.180862	4.2549	0.358258	0.720619
VV1_1025		transporter substrate-binding domain-containing protein	-0.121104	7.70789	0.51432	0.829691
VV1_1026	punC	purine nucleoside transporter PunC	-0.29236	4.27634	0.142136	0.48602
VV1_1027	punR	DNA-binding transcriptional activator PunR	-0.530263	2.11796	0.320456	0.697047
VV1_1028	ilvA	threonine ammonia-lyase, biosynthetic	-1.11402	6.22388	0.00104351	0.0237759
VV1_1029	ilvD	dihydroxy-acid dehydratase	-0.981283	7.27114	0.000988688	0.0228788
VV1_1030	ilvE	branched-chain-amino-acid transaminase	-1.04079	7.40236	0.00163209	0.0329608
VV1_1031	ilvM	acetolactate synthase 2 small subunit	-0.824337	8.06013	0.0684393	0.328021
VV1_1032	ilvG	acetolactate synthase 2 catalytic subunit	-1.01688	7.23511	0.0275737	0.198557
VV1_1033		YifB family Mg chelatase-like AAA ATPase	-1.48175	2.61808	1.50494e-06	0.000133729
VV1_1034		DUF2860 domain-containing protein	-0.569621	6.17263	0.0206382	0.168248
VV1_1035		acyltransferase	0.482037	4.74383	0.0345786	0.226931
VV1_1036		thiol:disulfide interchange protein DsbA/DsbL	0.100652	6.76154	0.619671	0.879897
VV1_1037		serine/threonine protein kinase	0.393657	5.14319	0.0437424	0.258785
VV1_1038	ccoG	cytochrome c oxidase accessory protein CcoG	-0.0768699	5.35905	0.690666	0.911925
VV1_1039		YihD family protein	0.127309	7.34277	0.702262	0.918232
VV1_1040		hypothetical protein	0.0369065	10.1256	0.897286	0.983776
VV1_1041		sporulation protein	-0.362734	6.83695	0.169818	0.528442
VV1_1043		hemolysin III family protein	-0.194296	5.6263	0.400619	0.751669
VV1_1044		TrkH family potassium uptake protein	0.111297	3.08343	0.75998	0.940271
VV1_1045	trkA	Trk system potassium transporter TrkA	0.0313021	5.05237	0.868608	0.975882
VV1_1046	rsmB	16S rRNA (cytosine(967)-C(5))-methyltransferase RsmB	0.0424336	5.31123	0.83832	0.96734
VV1_1047	fmt	methionyl-tRNA formyltransferase	-0.187115	5.91126	0.372205	0.732377
VV1_1048	def	peptide deformylase	-0.00594656	7.2736	0.974296	0.996271
VV1_1049		LysM peptidoglycan-binding domain-containing protein	0.0400744	3.16681	0.902922	0.984803
VV1_1050	dprA	DNA-processing protein DprA	0.496176	4.34573	0.0508768	0.283265
VV1_1051		DUF494 family protein	-0.122002	8.66449	0.525007	0.83239
VV1_1052		type I DNA topoisomerase	-0.00622011	6.65857	0.975385	0.996467
VV1_1053		5-(carboxyamino)imidazole ribonucleotide synthase	0.73137	6.67088	0.00136983	0.0287083
VV1_1054	purE	5-(carboxyamino)imidazole ribonucleotide mutase	0.60348	6.94436	0.0111414	0.114435
VV1_1055		L-threonylcarbamoyladenylate synthase	0.302439	5.23181	0.264917	0.642131
VV1_1056	hemF	oxygen-dependent coproporphyrinogen oxidase	0.173242	6.15655	0.33231	0.707645
VV1_1057	aroE	shikimate dehydrogenase	0.0951921	6.24763	0.599302	0.871016
VV1_1058		DUF1488 domain-containing protein	0.395996	5.17162	0.238345	0.611935
VV1_1059		gamma carbonic anhydrase family protein	0.296655	7.63174	0.12469	0.456719
VV1_1076	ilvY	HTH-type transcriptional activator IlvY	-0.157702	3.242	0.572827	0.856004
VV1_1077	ilvC	ketol-acid reductoisomerase	-0.0254116	6.04519	0.911839	0.986035
VV1_1078		accessory factor UbiK family protein	0.397798	8.00902	0.109391	0.422999
VV1_1079	vmeD	multidrug efflux RND transporter permease subunit VmeD	-0.291546	4.60062	0.271057	0.652935
VV1_1080		efflux RND transporter periplasmic adaptor subunit	-0.0877419	5.4055	0.655701	0.898303
VV1_1081		TetR/AcrR family transcriptional regulator	-0.477136	4.6352	0.065811	0.320261
VV1_1082	rep	DNA helicase Rep	0.333469	3.75403	0.150758	0.499851
VV1_1084		cytochrome c5 family protein	0.103709	9.31884	0.572929	0.856004
VV1_1085		ABC transporter ATP-binding protein	-0.0376378	9.48165	0.869295	0.975882
VV1_1086		ABC transporter substrate-binding protein	-0.621806	10.159	0.00701581	0.086041
VV1_1087		ABC transporter permease	-0.287786	7.55874	0.216861	0.587493
VV1_1088		ABC transporter permease	-0.416959	6.98386	0.0449088	0.263232
VV1_1089		SPOR domain-containing protein	-0.232402	6.27537	0.199728	0.568476
VV1_1090		hypothetical protein	0.712174	3.29513	0.0822016	0.361689
VV1_1091		hypothetical protein	0.512134	1.58962	0.22053	0.591675
VV1_1092		hypothetical protein	0.399048	2.05627	0.272473	0.653198
VV1_1093		sigma-70 family RNA polymerase sigma factor	0.308024	2.71145	0.326187	0.701677
VV1_1094		hypothetical protein	0.303606	1.88575	0.489573	0.810724
VV1_1095		serine/threonine-protein kinase	0.623197	3.59928	0.0122188	0.119053
VV1_1096		chromosome segregation ATPase	-0.512033	4.22951	0.162747	0.515629
VV1_1097		response regulator	-0.703447	3.77283	0.0214026	0.171868
VV1_1098		substrate-binding domain-containing protein	-0.0455287	3.76572	0.852566	0.972267
VV1_1099	edd	phosphogluconate dehydratase	-0.389456	1.03009	0.463717	0.793491
VV1_1100		gluconokinase	-0.126169	2.24431	0.816114	0.959157
VV1_1101		GntP family permease	0.487544	2.21369	0.252161	0.623472
VV1_1102		bifunctional 4-hydroxy-2-oxoglutarate aldolase/2-dehydro-3-deoxy-phosphogluconate aldolase	-0.133828	4.39661	0.521658	0.83239
VV1_1103		M23 family metallopeptidase	0.604833	4.4177	0.0100495	0.106563
VV1_1104		hypothetical protein	0.675069	4.98935	0.00495803	0.0673655
VV1_1105	gorA	glutathione-disulfide reductase	-0.359394	6.88211	0.103981	0.410291
VV1_1106		23S rRNA (adenine(2030)-N(6))-methyltransferase RlmJ	-0.102566	6.12454	0.560854	0.851075
VV1_1108	prlC	oligopeptidase A	-0.281204	6.6928	0.121261	0.449344
VV1_1109	asnC	transcriptional regulator AsnC	-0.260631	5.92466	0.286717	0.66529
VV1_1110		EAL domain-containing protein	-0.171209	3.65621	0.472538	0.799195
VV1_1112		class I SAM-dependent methyltransferase	-0.0589932	3.73808	0.834355	0.966962
VV1_1113		hypothetical protein	-0.711381	6.66594	0.000489645	0.0132652
VV1_1114		carboxylate/amino acid/amine transporter	-0.426175	4.9408	0.0252666	0.18642
VV1_1115	uspA	universal stress protein UspA	-0.74968	9.30633	0.0303608	0.212252
VV1_1116	ftnA	non-heme ferritin	0.0805997	9.72375	0.657287	0.898836
VV1_1117	uspB	universal stress protein UspB	-0.389979	10.4792	0.140126	0.482619
VV1_1118		NAD(P)/FAD-dependent oxidoreductase	-0.02047	2.68065	0.95293	0.98883
VV1_1119		heme biosynthesis protein HemY	0.0191422	6.05901	0.929968	0.98687
VV1_1120		uroporphyrinogen-III C-methyltransferase	0.23234	6.01196	0.243403	0.615543
VV1_1121		uroporphyrinogen-III synthase	0.124576	6.89107	0.5056	0.823045
VV1_1122	hemC	hydroxymethylbilane synthase	-0.0814346	5.08941	0.732413	0.927466
VV1_1123		class I adenylate cyclase	-0.0114115	6.2256	0.952331	0.98883
VV1_1124	cyaY	iron donor protein CyaY	0.0703472	6.31827	0.784504	0.948253
VV1_1126	lysA	diaminopimelate decarboxylase	-0.0165524	8.20588	0.93006	0.98687
VV1_1127	dapF	diaminopimelate epimerase	-0.0610522	7.594	0.741769	0.931246
VV1_1128		DUF484 family protein	-0.357041	5.91867	0.0404372	0.245776
VV1_1129	xerC	tyrosine recombinase XerC	-0.157882	4.7112	0.455014	0.790199
VV1_1130	yigB	5-amino-6-(5-phospho-D-ribitylamino)uracil phosphatase YigB	0.040812	4.6755	0.859606	0.974637
VV1_1132		EAL domain-containing protein	0.279313	6.11741	0.198271	0.566821
VV1_1133		DTW domain-containing protein	-0.349266	4.44409	0.128919	0.464411
VV1_1134		membrane protein	-0.0677189	4.534	0.781952	0.94767
VV1_1135		EVE domain-containing protein	0.00545528	5.81893	0.978535	0.997384
VV1_1136		Cof-type HAD-IIB family hydrolase	-0.0838083	5.60674	0.684224	0.908097
VV1_1137		alpha/beta fold hydrolase	-0.0319665	4.85684	0.867743	0.975882
VV1_1138	rhtB	homoserine/homoserine lactone efflux protein	0.0213026	7.36279	0.904016	0.984846
VV1_1139		EAL and HDOD domain-containing protein	-0.0104261	5.52277	0.955485	0.990717
VV1_1140		metalloregulator ArsR/SmtB family transcription factor	-0.584462	3.58071	0.204541	0.573582
VV1_1141		ArsJ-associated glyceraldehyde-3-phosphate dehydrogenase	-0.042345	4.06034	0.878524	0.979107
VV1_1142		dual specificity protein phosphatase family protein	-0.0757415	3.5191	0.821415	0.962269
VV1_1143	arsJ	organoarsenical effux MFS transporter ArsJ	0.330603	2.84275	0.24172	0.61536
VV1_1144		acyltransferase	-0.0300675	4.34509	0.89146	0.982963
VV1_1145		DUF2500 domain-containing protein	0.366982	6.30818	0.0328127	0.219229
VV1_1146		hypothetical protein	-0.0620708	8.582	0.820614	0.961915
VV1_1147		lysoplasmalogenase	0.0689927	4.79575	0.741721	0.931246
VV1_1151		YhgN family NAAT transporter	-0.105898	4.00838	0.74699	0.932594
VV1_1152		DUF1145 domain-containing protein	-0.216043	3.87803	0.625879	0.882666
VV1_1153	rsmD	16S rRNA (guanine(966)-N(2))-methyltransferase RsmD	0.104906	5.37254	0.673291	0.904654
VV1_1154	ftsY	signal recognition particle-docking protein FtsY	0.156767	6.22708	0.351557	0.717564
VV1_1155	ftsE	cell division ATP-binding protein FtsE	-0.000111668	5.52542	1	1
VV1_1157	ftsX	permease-like cell division protein FtsX	0.0477424	5.8561	0.789196	0.948444
VV1_1158	rpoH	RNA polymerase sigma factor RpoH	0.0243575	8.32087	0.894467	0.983628
VV1_1160	glpE	thiosulfate sulfurtransferase GlpE	0.321091	7.40055	0.145718	0.494824
VV1_1161	glpG	rhomboid family intramembrane serine protease GlpG	0.103295	6.06034	0.563161	0.851747
VV1_1162		flagellar basal body-associated protein FliL	-0.181847	7.11931	0.414474	0.76502
VV1_1163		chorismate lyase	-0.05507	5.6635	0.816244	0.959157
VV1_1164	ubiA	4-hydroxybenzoate octaprenyltransferase	-0.000894644	4.12219	0.999091	1
VV1_1165	plsB	glycerol-3-phosphate 1-O-acyltransferase PlsB	0.280219	4.21418	0.259215	0.634306
VV1_1166	lexA	transcriptional repressor LexA	0.270813	7.6577	0.198915	0.567616
VV1_1167		class I SAM-dependent methyltransferase	-0.47977	6.6215	0.0213845	0.171868
VV1_1168	sthA	Si-specific NAD(P)(+) transhydrogenase	0.0196095	7.19279	0.919021	0.986443
VV1_1169	fabR	HTH-type transcriptional repressor FabR	0.210678	5.33196	0.340644	0.712898
VV1_1170		YijD family membrane protein	0.00409802	7.22345	0.981849	0.997485
VV1_1171	trmA	tRNA (uridine(54)-C5)-methyltransferase TrmA	0.309799	4.60295	0.213224	0.580601
VV1_1173		TonB-dependent receptor	0.326227	6.19255	0.296664	0.676358
VV1_1174		ATPase	1.4341	1.75628	0.187561	0.555697
VV1_1175	murI	glutamate racemase	0.172722	4.02852	0.437456	0.779905
VV1_1176		RNA-binding protein	-0.233738	8.0988	0.355649	0.719655
VV1_1193		IS630 family transposase	-0.5413	1.78996	0.303661	0.68221
VV1_1194		winged helix-turn-helix domain-containing protein	9.38918	0.540439	0.0255989	0.187066
VV1_1195	pssA	CDP-diacylglycerol--serine O-phosphatidyltransferase	0.282405	7.72998	0.123925	0.455415
VV1_1196		GNAT family N-acetyltransferase	-0.30524	4.59468	0.356547	0.719655
VV1_1197	murB	UDP-N-acetylmuramate dehydrogenase	0.199759	5.37123	0.304137	0.682465
VV1_1198	birA	bifunctional biotin--[acetyl-CoA-carboxylase] ligase/biotin operon repressor BirA	0.061427	5.38306	0.77546	0.94681
VV1_1200	coaA	type I pantothenate kinase	0.303468	4.85999	0.239016	0.611935
VV1_1203	tuf	elongation factor Tu	0.476701	10.5705	0.0402319	0.245199
VV1_1205	secE	preprotein translocase subunit SecE	0.413066	8.60444	0.0572298	0.300203
VV1_1206	nusG	transcription termination/antitermination protein NusG	0.343154	7.7378	0.0914739	0.386047
VV1_1207	rplK	50S ribosomal protein L11	0.634965	10.4912	0.00776981	0.0908454
VV1_1208	rplA	50S ribosomal protein L1	0.676412	9.95958	0.0129386	0.122835
VV1_1209	rplJ	50S ribosomal protein L10	0.758374	10.401	0.00477607	0.065494
VV1_1210	rplL	50S ribosomal protein L7/L12	0.90876	10.9665	0.00183357	0.0352665
VV1_1211	rpoB	DNA-directed RNA polymerase subunit beta	0.348232	8.13571	0.0975128	0.399878
VV1_1212	rpoC	DNA-directed RNA polymerase subunit beta'	0.0329502	7.85853	0.875746	0.978265
VV1_1213		Rsd/AlgQ family anti-sigma factor	-0.0117116	10.8256	0.950281	0.98883
VV1_1214	nudC	NAD(+) diphosphatase	-0.00565039	4.94724	0.976959	0.997158
VV1_1215		hypothetical protein	0.268173	4.59924	0.310962	0.688989
VV1_1216		hypothetical protein	0.0927306	2.95453	0.771391	0.945523
VV1_1218	hemE	uroporphyrinogen decarboxylase	0.287545	6.25527	0.165737	0.520772
VV1_1220		uracil-DNA glycosylase family protein	0.0731721	5.6833	0.70402	0.919177
VV1_1221		D-2-hydroxyacid dehydrogenase	-0.244795	5.9514	0.155092	0.506299
VV1_1222		DUF416 family protein	0.354809	5.7401	0.20962	0.579411
VV1_1223		hemolysin family protein	0.537476	2.83731	0.0955509	0.39565
VV1_1224	hupA	nucleoid-associated protein HU-alpha	0.427822	11.0701	0.0350542	0.229038
VV1_1225		DUF1481 domain-containing protein	-0.102853	6.26165	0.591878	0.867174
VV1_1226	purD	phosphoribosylamine--glycine ligase	0.569189	6.45308	0.101887	0.405632
VV1_1227	purH	bifunctional phosphoribosylaminoimidazolecarboxamide formyltransferase/IMP cyclohydrolase	0.5828	6.75163	0.098119	0.400682
VV1_1229	zntR	Zn(2+)-responsive transcriptional regulator	-0.0511993	6.37212	0.831665	0.96669
VV1_1230		methyl-accepting chemotaxis protein	-0.295077	7.51952	0.402162	0.753291
VV1_1231	fis	DNA-binding transcriptional regulator Fis	0.840689	7.11174	0.00161998	0.0328657
VV1_1232	dusB	tRNA dihydrouridine synthase DusB	0.529785	5.9775	0.031379	0.214488
VV1_1233	prmA	50S ribosomal protein L11 methyltransferase	0.111174	5.27961	0.657635	0.898836
VV1_1234	accC	acetyl-CoA carboxylase biotin carboxylase subunit	0.28455	6.60937	0.22301	0.592639
VV1_1235	accB	acetyl-CoA carboxylase biotin carboxyl carrier protein	0.27416	7.98425	0.22289	0.592639
VV1_1236	aroQ	type II 3-dehydroquinate dehydratase	-0.0855217	7.58052	0.66275	0.900862
VV1_1237	acs	acetate--CoA ligase	-0.3915	11.423	0.150784	0.499851
VV1_1238		3'-5' exonuclease	-0.293694	8.20692	0.339113	0.712042
VV1_1239		DUF294 nucleotidyltransferase-like domain-containing protein	-0.250015	8.38626	0.337482	0.71167
VV1_1241		3-phenylpropionate MFS transporter	0.415893	2.53544	0.284228	0.663974
VV1_1242		NahK/ErcS family hybrid sensor histidine kinase/response regulator	-0.111472	4.72522	0.563792	0.851747
VV1_1243		sodium:solute symporter family protein	-1.26699	9.22131	0.0465774	0.265312
VV1_1244		DUF4212 domain-containing protein	-1.14421	11.9652	0.0822206	0.361689
VV1_1245		MarC family protein	0.00851897	4.57691	0.970783	0.994769
VV1_1246		response regulator transcription factor	-0.241769	7.10833	0.237983	0.611935
VV1_1247		protein-disulfide reductase DsbD	-0.144754	4.00315	0.525944	0.83239
VV1_1248		anaerobic C4-dicarboxylate transporter	0.780477	4.28572	0.220415	0.591675
VV1_1249	aspA	aspartate ammonia-lyase	0.0556785	5.76622	0.918979	0.986443
VV1_1250		FxsA family protein	-0.625754	6.25656	0.0130417	0.122835
VV1_1251	trmL	tRNA (uridine(34)/cytosine(34)/5-carboxymethylaminomethyluridine(34)-2'-O)-methyltransferase TrmL	0.466335	6.6011	0.0362045	0.23188
VV1_1252		superoxide dismutase	0.201413	7.62258	0.429274	0.776434
VV1_1253	cpxA	envelope stress sensor histidine kinase CpxA	-0.0966294	3.071	0.746113	0.932594
VV1_1254		response regulator	-0.157912	5.44649	0.441212	0.782481
VV1_1255		CpxP family protein	-0.527476	5.44311	0.0218106	0.174119
VV1_1256	fieF	CDF family cation-efflux transporter FieF	-0.280791	4.81148	0.243048	0.615543
VV1_1257	pfkA	6-phosphofructokinase	-0.429813	7.82862	0.107889	0.421593
VV1_1258		MATE family efflux transporter	-0.278069	2.54332	0.346161	0.715826
VV1_1259		co-chaperone GroES	0.155122	7.3463	0.499533	0.819279
VV1_1260	groL	chaperonin GroEL	0.236735	6.57108	0.35208	0.717564
VV1_1261		hypothetical protein	0.225699	9.93511	0.315125	0.691513
VV1_1262		MgtC/SapB family protein	-0.163748	3.40037	0.67629	0.905456
VV1_1263	epmB	EF-P beta-lysylation protein EpmB	0.119352	3.41611	0.692887	0.913772
VV1_1264	efp	elongation factor P	0.735047	7.06032	0.000212545	0.00710027
VV1_1265		SPFH domain-containing protein	0.424266	5.85416	0.042268	0.252415
VV1_1266	frdD	fumarate reductase subunit FrdD	-0.661302	6.87223	0.218908	0.589459
VV1_1267	frdC	fumarate reductase subunit FrdC	-0.851786	7.31826	0.120437	0.447997
VV1_1268		succinate dehydrogenase/fumarate reductase iron-sulfur subunit	-0.853407	7.26622	0.100539	0.404614
VV1_1269	frdA	fumarate reductase (quinol) flavoprotein subunit	-0.901613	7.932	0.147237	0.496749
VV1_1270	epmA	elongation factor P--(R)-beta-lysine ligase	0.170824	4.42458	0.430662	0.777206
VV1_1271		VanZ family protein	0.455561	5.39329	0.0574162	0.300826
VV1_1272		TetR/AcrR family transcriptional regulator	-0.0209813	7.65828	0.907268	0.98485
VV1_1273		acetyltransferase	-1.18986	5.62075	9.32736e-08	1.01077e-05
VV1_1274		IS4-like element ISVvu2 family transposase	-0.0868733	3.76246	0.717743	0.923816
VV1_1275		peptidoglycan DD-metalloendopeptidase family protein	0.140835	4.80618	0.482581	0.807325
VV1_1276	cysE	serine O-acetyltransferase	-0.167657	6.40423	0.437699	0.779905
VV1_1277	gpsA	NAD(P)H-dependent glycerol-3-phosphate dehydrogenase	-0.124568	5.85207	0.525567	0.83239
VV1_1278	secB	protein-export chaperone SecB	0.262149	8.55094	0.227472	0.596526
VV1_1280		rhodanese-like domain-containing protein	0.290919	8.05737	0.141962	0.48602
VV1_1281	gpmM	2,3-bisphosphoglycerate-independent phosphoglycerate mutase	-0.122362	6.89627	0.613749	0.876813
VV1_1282		DMT family transporter	-0.673721	3.97268	0.00329685	0.0515771
VV1_1283		SLC13 family permease	-0.664963	5.73583	0.0715685	0.33613
VV1_1284	asd	archaetidylserine decarboxylase	-0.0277218	5.88511	0.902385	0.984803
VV1_1285	rsgA	small ribosomal subunit biogenesis GTPase RsgA	-0.000832037	6.48561	0.997648	1
VV1_1286	orn	oligoribonuclease	0.434164	7.46207	0.0253312	0.18642
VV1_1289	queG	tRNA epoxyqueuosine(34) reductase QueG	0.14791	3.08014	0.65769	0.898836
VV1_1290	tsaE	tRNA (adenosine(37)-N6)-threonylcarbamoyltransferase complex ATPase subunit type 1 TsaE	0.255957	6.90388	0.174892	0.535513
VV1_1291		N-acetylmuramoyl-L-alanine amidase	0.243532	4.69387	0.200763	0.568708
VV1_1292	mutL	DNA mismatch repair endonuclease MutL	0.203645	4.70101	0.376782	0.736108
VV1_1293	miaA	tRNA (adenosine(37)-N6)-dimethylallyltransferase MiaA	-0.115435	9.61978	0.529987	0.834498
VV1_1294	hfq	RNA chaperone Hfq	0.163381	10.7797	0.399904	0.751669
VV1_1295	hflX	ribosome rescue GTPase HflX	-0.047624	8.53312	0.803119	0.954591
VV1_1296	hflK	FtsH protease activity modulator HflK	-0.0645504	8.51362	0.717158	0.923816
VV1_1297	hflC	protease modulator HflC	-0.0812095	7.99326	0.663124	0.900862
VV1_1298		DUF2065 domain-containing protein	1.24242	5.34651	0.0360564	0.231591
VV1_1299		adenylosuccinate synthase	0.107894	8.13187	0.569123	0.853709
VV1_1300		tetratricopeptide repeat protein	0.0879532	6.2278	0.699568	0.917409
VV1_1301	hmpA	NO-inducible flavohemoprotein	0.167256	2.48818	0.62942	0.885193
VV1_1302	nsrR	nitric oxide-sensing transcriptional repressor NsrR	0.275778	4.5885	0.345025	0.715021
VV1_1303		amidohydrolase	0.365439	4.37469	0.333529	0.708689
VV1_1304	rnr	ribonuclease R	-0.274752	6.88598	0.185901	0.554707
VV1_1305	rlmB	23S rRNA (guanosine(2251)-2'-O)-methyltransferase RlmB	0.13888	6.65297	0.504382	0.822467
VV1_1306		phosphoglycolate phosphatase	-0.184308	5.31752	0.365023	0.726611
VV1_1307	trpS	tryptophan--tRNA ligase	0.0572215	7.3257	0.776047	0.94681
VV1_1308		porin	0.206449	3.69432	0.562265	0.851271
VV1_1309		ExeM/NucH family extracellular endonuclease	-0.264865	4.12969	0.224215	0.593667
VV1_1311		aminodeoxychorismate/anthranilate synthase component II	0.346295	3.90926	0.291676	0.672155
VV1_1313		aspartate aminotransferase family protein	-0.24574	8.65768	0.237084	0.61171
VV1_1314	astA	arginine N-succinyltransferase	-0.0457244	7.4213	0.844749	0.969824
VV1_1315	astD	succinylglutamate-semialdehyde dehydrogenase	-0.453973	6.45803	0.0528396	0.287996
VV1_1317		DUF1338 domain-containing protein	-0.386179	8.62559	0.0450305	0.263267
VV1_1318	crp	cAMP-activated global transcriptional regulator CRP	0.0430435	10.1537	0.809024	0.957226
VV1_1319		phosphoribulokinase	-0.126889	7.13365	0.476529	0.801766
VV1_1320		YheU family protein	0.101067	6.75037	0.678638	0.905816
VV1_1321		hydrolase	-0.373102	5.09859	0.0553061	0.294282
VV1_1322		TIGR02444 family protein	-0.233551	6.29737	0.338681	0.712042
VV1_1323		ABC transporter ATP-binding protein	0.386423	3.98134	0.0798171	0.359785
VV1_1324	kefG	glutathione-regulated potassium-efflux system ancillary protein KefG	-0.0842914	6.09168	0.72711	0.926721
VV1_1325	kefB	glutathione-regulated potassium-efflux system protein KefB	-0.144557	5.08135	0.455755	0.790199
VV1_1326		YheV family putative zinc ribbon protein	0.163868	8.4961	0.55263	0.847572
VV1_1327	slyD	peptidylprolyl isomerase	-0.0781915	8.63163	0.719685	0.923816
VV1_1328		isoaspartyl peptidase/L-asparaginase	0.240246	4.37269	0.265887	0.643429
VV1_1329		SlyX family protein	-0.377737	5.54763	0.255197	0.628167
VV1_1330		PQQ-binding-like beta-propeller repeat protein	-0.158421	4.72817	0.393021	0.749334
VV1_1331	fkpA	FKBP-type peptidyl-prolyl cis-trans isomerase	0.240462	8.33824	0.210968	0.579672
VV1_1332		transcriptional regulator	-0.362643	5.70524	0.193695	0.562844
VV1_1333	tusD	sulfurtransferase complex subunit TusD	-0.40837	5.43801	0.0493888	0.277761
VV1_1334	tusC	sulfurtransferase complex subunit TusC	0.332731	3.89583	0.282972	0.662406
VV1_1335	tusB	sulfurtransferase complex subunit TusB	-0.59349	6.13051	0.0204269	0.167813
VV1_1336	rpsL	30S ribosomal protein S12	0.499174	11.1226	0.0289227	0.205278
VV1_1337	rpsG	30S ribosomal protein S7	0.698313	9.86071	0.00296079	0.0487214
VV1_1338	fusA	elongation factor G	0.784557	7.60718	0.000653796	0.0168885
VV1_1339	tuf	elongation factor Tu	0.0698852	10.7523	0.716107	0.923816
VV1_1340		(2Fe-2S)-binding protein	0.590691	9.6577	0.0642247	0.317056
VV1_1341	bfr	bacterioferritin	-0.152899	7.6147	0.607997	0.875263
VV1_1342	galE	UDP-glucose 4-epimerase GalE	-0.103094	6.7518	0.560787	0.851075
VV1_1343	tpiA	triose-phosphate isomerase	0.0546528	8.17007	0.807992	0.957053
VV1_1345		5-carboxymethyl-2-hydroxymuconate Delta-isomerase	0.544418	8.06063	0.0161466	0.143479
VV1_1346		DUF805 domain-containing protein	0.00801174	7.13161	0.971904	0.994769
VV1_1347		DUF3135 domain-containing protein	-2.39987	6.99252	1.20611e-05	0.000734077
VV1_1348		metalloregulator ArsR/SmtB family transcription factor	0.181549	5.3724	0.396747	0.749334
VV1_1349	glpX	class II fructose-bisphosphatase	0.319973	4.93285	0.287137	0.665492
VV1_1351	zapB	cell division protein ZapB	0.318287	10.1732	0.147768	0.497437
VV1_1352	rraA	ribonuclease E activity regulator RraA	0.0485467	9.18571	0.851096	0.971837
VV1_1353		1,4-dihydroxy-2-naphthoate polyprenyltransferase	-0.198628	5.23887	0.281033	0.661155
VV1_1355	hslU	HslU--HslV peptidase ATPase subunit	0.0230228	5.70523	0.93324	0.987695
VV1_1356	hslV	ATP-dependent protease subunit HslV	0.0100478	5.28066	0.962789	0.991809
VV1_1357		SPOR domain-containing protein	-0.0190928	6.37732	0.917081	0.986432
VV1_1358	cytR	DNA-binding transcriptional regulator CytR	-0.154439	7.10061	0.437212	0.779905
VV1_1359	priA	primosomal protein N'	-0.032855	4.8734	0.864135	0.975231
VV1_1360	rpmE	50S ribosomal protein L31	1.14231	9.49316	0.00280958	0.0465782
VV1_1361		malic enzyme-like NAD(P)-binding protein	0.295521	7.30681	0.140778	0.483946
VV1_1362	metJ	met regulon transcriptional regulator MetJ	0.386395	6.6295	0.082083	0.361689
VV1_1364		O-succinylhomoserine (thiol)-lyase	0.104592	6.44144	0.60902	0.875263
VV1_1365		bifunctional aspartate kinase/homoserine dehydrogenase II	0.0191298	5.0114	0.93292	0.987695
VV1_1366	metF	methylenetetrahydrofolate reductase	-0.0415703	5.08454	0.836267	0.96734
VV1_1367		PadR family transcriptional regulator	-0.372531	8.11687	0.0813427	0.361405
VV1_1369	ppc	phosphoenolpyruvate carboxylase	-0.202714	8.07612	0.300891	0.679856
VV1_1370	argE	acetylornithine deacetylase	0.201946	8.76299	0.273286	0.653198
VV1_1371	argC	N-acetyl-gamma-glutamyl-phosphate reductase	0.049837	11.3141	0.805107	0.956185
VV1_1372	argB	acetylglutamate kinase	0.220087	11.9879	0.297053	0.676358
VV1_1373		argininosuccinate synthase	0.0634931	11.9979	0.748264	0.93274
VV1_1374	argH	argininosuccinate lyase	0.239134	10.326	0.311076	0.688989
VV1_1375	oxyR	DNA-binding transcriptional regulator OxyR	0.302819	6.93917	0.128066	0.463352
VV1_1376		PBP1A family penicillin-binding protein	0.0241079	6.6857	0.889427	0.982963
VV1_1377	pilM	type IV pilus assembly protein PilM	-0.13412	1.98611	0.732317	0.927466
VV1_1378		PilN domain-containing protein	0.0130605	1.74019	0.985353	0.998264
VV1_1379	pilO	type 4a pilus biogenesis protein PilO	-0.207753	2.34851	0.630676	0.885193
VV1_1380		pilus assembly protein PilP	0.573103	0.910619	0.676876	0.905547
VV1_1381		type IV pilus secretin PilQ family protein	0.0755589	2.61671	0.829635	0.965808
VV1_1382	aroK	shikimate kinase AroK	0.161056	7.9762	0.368215	0.729416
VV1_1383	aroB	3-dehydroquinate synthase	0.134315	7.40175	0.451662	0.78904
VV1_1384		AAA family ATPase	-0.0362245	5.94282	0.832183	0.96669
VV1_1385		Dam family site-specific DNA-(adenine-N6)-methyltransferase	0.05145	5.42841	0.787267	0.948259
VV1_1386	rpe	ribulose-phosphate 3-epimerase	0.274738	5.55094	0.160299	0.513043
VV1_1387	rpsF	30S ribosomal protein S6	0.796297	10.1134	0.000807981	0.0198485
VV1_1388	priB	primosomal replication protein N	1.04454	10.6304	4.89196e-07	4.72499e-05
VV1_1389	rpsR	30S ribosomal protein S18	0.933327	10.418	0.000163144	0.00575277
VV1_1390	rplI	50S ribosomal protein L9	0.64763	10.2748	0.00361337	0.0546061
VV1_1391		DUF481 domain-containing protein	0.0340705	3.84174	0.897273	0.983776
VV1_1392		replicative DNA helicase	-0.116602	6.32409	0.516542	0.830618
VV1_1393	alr	alanine racemase	0.0689121	5.48855	0.729164	0.926975
VV1_1394		BamA/TamA family outer membrane protein	0.196469	4.49115	0.36362	0.72577
VV1_1395		secondary thiamine-phosphate synthase enzyme YjbQ	0.106423	6.33973	0.62961	0.885193
VV1_1396	pgi	glucose-6-phosphate isomerase	-0.277737	7.05586	0.129444	0.464783
VV1_1397		chemotaxis protein CheX	-0.188104	8.95151	0.320519	0.697047
VV1_1398	dusA	tRNA dihydrouridine(20/20a) synthase DusA	0.12973	3.87631	0.664793	0.900862
VV1_1399	pspG	envelope stress response protein PspG	-0.264928	7.70513	0.189554	0.557949
VV1_1400		TIGR04219 family outer membrane beta-barrel protein	-0.0595044	6.41964	0.724222	0.925163
VV1_1401		hypothetical protein	-0.437429	5.7348	0.223064	0.592639
VV1_1402		assimilatory sulfite reductase (NADPH) flavoprotein subunit	1.36431	5.33315	2.58818e-05	0.00140235
VV1_1403	cysI	assimilatory sulfite reductase (NADPH) hemoprotein subunit	0.983709	6.15703	0.00143622	0.0297382
VV1_1404		phosphoadenylyl-sulfate reductase	0.777174	6.79565	0.000450301	0.0126439
VV1_1420		FIST N-terminal domain-containing protein	-0.337083	6.19135	0.160326	0.513043
VV1_1421		sensor domain-containing diguanylate cyclase	-0.439736	4.59348	0.0827188	0.363162
VV1_1422		sodium:proton antiporter	0.167941	6.78392	0.368172	0.729416
VV1_1423	metH	methionine synthase	-0.00878995	6.02347	0.96189	0.991573
VV1_1424	lysC	lysine-sensitive aspartokinase 3	-0.564605	7.79362	0.376803	0.736108
VV1_1425		alanine--glyoxylate aminotransferase family protein	-0.00458389	7.3911	0.981012	0.997393
VV1_1426		PglL family O-oligosaccharyltransferase	-0.223976	4.9464	0.319774	0.696472
VV1_1427	uvrA	excinuclease ABC subunit UvrA	-0.167221	6.69688	0.375823	0.735587
VV1_1428	galU	UTP--glucose-1-phosphate uridylyltransferase GalU	-0.722091	6.80068	1.94001e-05	0.00109107
VV1_1429		response regulator transcription factor	-0.0519387	3.62012	0.870845	0.975882
VV1_1430		single-stranded DNA-binding protein	0.181422	7.95226	0.347128	0.715826
VV1_1432	csrD	RNase E specificity factor CsrD	-0.0895084	5.75461	0.615747	0.877888
VV1_1433		hypothetical protein	-0.44602	5.8213	0.00865774	0.0988852
VV1_1434	gspM	type II secretion system protein GspM	-0.331599	6.06564	0.0851118	0.369289
VV1_1435		MSHA biogenesis protein MshK	-0.145131	6.87818	0.552839	0.847572
VV1_1436	mshL	pilus (MSHA type) biogenesis protein MshL	-0.471214	6.07061	0.0121821	0.119053
VV1_1437		AAA family ATPase	-0.419122	6.40759	0.0326115	0.218748
VV1_1438		tetratricopeptide repeat protein	-0.388119	5.69219	0.048422	0.274062
VV1_1439		GspE/PulE family protein	-0.3901	5.7338	0.0312953	0.214376
VV1_1440		type II secretion system F family protein	-0.393302	5.39804	0.0280454	0.200331
VV1_1441		hypothetical protein	-0.394861	5.40983	0.0651269	0.319734
VV1_1442		prepilin-type N-terminal cleavage/methylation domain-containing protein	-0.13736	6.8992	0.444095	0.784226
VV1_1443		type II secretion system protein	-0.261716	9.1805	0.174131	0.535408
VV1_1444		prepilin-type N-terminal cleavage/methylation domain-containing protein	-0.545234	5.96684	0.00986663	0.106434
VV1_1445		prepilin-type N-terminal cleavage/methylation domain-containing protein	-0.128381	5.29272	0.504805	0.822467
VV1_1446		prepilin-type N-terminal cleavage/methylation domain-containing protein	-0.46611	4.6578	0.0450984	0.263267
VV1_1447		hypothetical protein	-0.591015	4.72378	0.0232468	0.179524
VV1_1448		DUF6701 domain-containing protein	-0.0481674	4.44038	0.814175	0.9585
VV1_1449		rod shape-determining protein	0.122534	7.26831	0.522464	0.83239
VV1_1450	mreC	rod shape-determining protein MreC	0.0577282	5.05073	0.75966	0.940271
VV1_1451	mreD	rod shape-determining protein MreD	0.0405137	5.08003	0.832061	0.96669
VV1_1452		Maf family protein	0.278526	6.13125	0.186544	0.554811
VV1_1453	rng	ribonuclease G	0.211002	5.73294	0.259262	0.634306
VV1_1454		YhdP family protein	-0.00439233	3.57741	0.993422	0.999496
VV1_1455		carbon-nitrogen hydrolase family protein	-0.190404	5.42632	0.337127	0.711569
VV1_1456	tldD	metalloprotease TldD	-0.0733321	5.82144	0.680176	0.906701
VV1_1457		PhoH family protein	-0.224897	7.54013	0.36085	0.723343
VV1_1459	rapA	RNA polymerase-associated protein RapA	0.0919853	3.55271	0.777878	0.947399
VV1_1461	rluA	bifunctional tRNA pseudouridine(32) synthase/23S rRNA pseudouridine(746) synthase RluA	-0.0746477	3.32929	0.820452	0.961915
VV1_1462		D-2-hydroxyacid dehydrogenase	0.0914189	3.74063	0.783308	0.947777
VV1_1463		RidA family protein	-0.129307	9.08579	0.710775	0.921473
VV1_1464	pyrI	aspartate carbamoyltransferase regulatory subunit	0.635994	6.67942	0.0428499	0.254182
VV1_1465	pyrB	aspartate carbamoyltransferase	0.497268	6.76185	0.201459	0.569392
VV1_1466	argF	ornithine carbamoyltransferase	0.359441	10.852	0.122478	0.452286
VV1_1467	arcA	arginine deiminase	0.141455	3.70209	0.545144	0.844949
VV1_1468	rraB	ribonuclease E inhibitor RraB	0.190528	7.12724	0.270224	0.651795
VV1_1469		hypothetical protein	0.506314	4.20966	0.0360705	0.231591
VV1_1470		GNAT family N-acetyltransferase	-0.242673	5.00063	0.298658	0.67719
VV1_1471		DUF2061 domain-containing protein	0.346531	2.40992	0.538983	0.840701
VV1_1472		YjgN family protein	0.312398	4.15615	0.204321	0.573582
VV1_1473		M48 family metalloprotease	1.01976	3.39217	0.00138195	0.0288263
VV1_1474		valine--tRNA ligase	0.234283	6.65203	0.251145	0.623026
VV1_1475		DNA polymerase III subunit chi	-0.0389134	5.02399	0.862789	0.975231
VV1_1476	pepA	leucyl aminopeptidase	0.111474	7.24172	0.546772	0.845624
VV1_1477	lptF	LPS export ABC transporter permease LptF	-0.0669873	5.17843	0.708176	0.920277
VV1_1478	lptG	LPS export ABC transporter permease LptG	0.0540184	4.76273	0.782347	0.94767
VV1_1479		RDD family protein	0.544751	4.62971	0.0235899	0.179777
VV1_1481	cod	chitin oligosaccharide deacetylase	0.434807	2.78602	0.188461	0.557108
VV1_1482		PTS sugar transporter subunit IIB	-0.184056	3.48578	0.734695	0.928293
VV1_1483		PTS sugar transporter subunit IIC	0.227482	1.71168	0.548324	0.845642
VV1_1484		PTS lactose/cellobiose transporter subunit IIA	-0.361843	3.28566	0.495651	0.815544
VV1_1485		6-phospho-beta-glucosidase	0.0163917	3.22155	0.956666	0.990817
VV1_1486	chbG	chitin disaccharide deacetylase	0.0373896	4.47967	0.864631	0.975231
VV1_1487		LacI family DNA-binding transcriptional regulator	0.185495	5.65499	0.331145	0.706522
VV1_1488		VOC family protein	-0.383028	7.4346	0.279087	0.659567
VV1_1489		HD-GYP domain-containing protein	-0.121227	5.87272	0.615022	0.87722
VV1_1506		MBL fold metallo-hydrolase	-0.505553	4.80578	0.173236	0.534876
VV1_1507		hypothetical protein	-0.231024	4.90144	0.277557	0.657348
VV1_1511		methyl-accepting chemotaxis protein	-0.358998	3.85117	0.103913	0.410291
VV1_1513	mltC	membrane-bound lytic murein transglycosylase MltC	0.280308	4.6028	0.228474	0.597474
VV1_1514		oxidative damage protection protein	0.461146	8.05946	0.036874	0.233711
VV1_1515	mutY	A/G-specific adenine glycosylase	0.175364	5.30722	0.343577	0.713693
VV1_1516	trmB	tRNA (guanosine(46)-N7)-methyltransferase TrmB	0.547159	5.30505	0.0266634	0.193255
VV1_1517	glsB	glutaminase B	-0.13277	3.54551	0.642913	0.889729
VV1_1518		DNA-3-methyladenine glycosylase	-0.158743	3.8548	0.531512	0.83618
VV1_1519	hemW	radical SAM family heme chaperone HemW	0.0368806	4.26439	0.870846	0.975882
VV1_1520		XTP/dITP diphosphatase	0.122318	5.52308	0.484469	0.808246
VV1_1521		DUF4426 domain-containing protein	0.171018	6.17925	0.42332	0.771773
VV1_1522	yggU	DUF167 family protein YggU	-0.0925959	7.17761	0.666536	0.900889
VV1_1523		YggT family protein	-0.121657	6.35131	0.492076	0.812447
VV1_1524	proC	pyrroline-5-carboxylate reductase	0.00312576	6.03622	0.989764	0.998896
VV1_1525		YggS family pyridoxal phosphate-dependent enzyme	-0.0574999	6.75477	0.760685	0.940379
VV1_1526		type IV pilus twitching motility protein PilT	-0.153011	6.99214	0.431253	0.777305
VV1_1527		PilT/PilU family type 4a pilus ATPase	-0.0833484	5.98842	0.639488	0.887612
VV1_1528	ruvX	Holliday junction resolvase RuvX	-0.116453	5.7998	0.582018	0.860561
VV1_1529		YqgE/AlgH family protein	-0.115077	6.6416	0.552674	0.847572
VV1_1530	gshB	glutathione synthase	-0.00221978	7.63475	0.990656	0.999172
VV1_1531	rsmE	16S rRNA (uracil(1498)-N(3))-methyltransferase	0.0865277	6.26865	0.639464	0.887612
VV1_1532		hypothetical protein	0.245234	5.07321	0.185809	0.554707
VV1_1533		endonuclease	-0.0194807	4.23944	0.928048	0.98687
VV1_1534		SprT family zinc-dependent metalloprotease	-0.140757	4.15949	0.537198	0.840117
VV1_1535		DUF2189 domain-containing protein	-0.985912	6.9973	0.0178429	0.154234
VV1_1536	metK	methionine adenosyltransferase	0.252183	5.44425	0.19915	0.567922
VV1_1537	tkt	transketolase	0.132991	8.00532	0.514244	0.829691
VV1_1539	epd	erythrose-4-phosphate dehydrogenase	0.0573638	6.4151	0.739784	0.931246
VV1_1540		phosphoglycerate kinase	0.0129558	7.82121	0.945395	0.98883
VV1_1541	fbaA	class II fructose-bisphosphate aldolase	0.152418	9.49791	0.391617	0.749334
VV1_1542	mscS	small-conductance mechanosensitive channel MscS	0.372223	8.59531	0.036002	0.231591
VV1_1543		LysE/ArgO family amino acid transporter	0.632096	2.59579	0.195995	0.56436
VV1_1544		LysR family transcriptional regulator ArgP	-0.284943	3.53358	0.281099	0.661155
VV1_1545		oxidative stress defense protein	0.247754	6.1666	0.261895	0.63759
VV1_1546	serA	phosphoglycerate dehydrogenase	-0.0236008	8.90589	0.897945	0.983776
VV1_1547	rpiA	ribose-5-phosphate isomerase RpiA	0.624024	7.45027	0.0202852	0.167587
VV1_1548		5-formyltetrahydrofolate cyclo-ligase	-0.273314	6.42497	0.136494	0.478195
VV1_1549	zapA	cell division protein ZapA	-0.0545317	9.17982	0.807799	0.957053
VV1_1551		YecA family protein	0.0113404	6.96648	0.949497	0.98883
VV1_1552	ubiH	2-octaprenyl-6-methoxyphenyl hydroxylase	0.0942301	4.59938	0.638581	0.887462
VV1_1553		FAD-dependent 2-octaprenylphenol hydroxylase	0.161685	4.6066	0.455251	0.790199
VV1_1554		DUF1107 domain-containing protein	0.0548182	11.0071	0.851008	0.971837
VV1_1555		YbaK/EbsC family protein	-0.180569	4.36754	0.433221	0.777383
VV1_1556	ygfZ	tRNA-modifying protein YgfZ	-0.174984	5.794	0.365961	0.727176
VV1_1557		succinate dehydrogenase assembly factor 2	0.124455	7.85547	0.635973	0.885751
VV1_1558	nadB	L-aspartate oxidase	0.0900532	6.81417	0.604064	0.872105
VV1_1559	rpoE	RNA polymerase sigma factor RpoE	0.0674356	9.05157	0.726383	0.926529
VV1_1560		sigma-E factor negative regulatory protein	-0.118357	8.10519	0.520464	0.83239
VV1_1561	rseB	sigma-E factor regulatory protein RseB	-0.16254	5.88329	0.440735	0.782335
VV1_1562		SoxR reducing system RseC family protein	-0.127264	6.58002	0.470576	0.798308
VV1_1563	lepA	translation elongation factor 4	0.313291	5.70801	0.116184	0.436353
VV1_1564	lepB	signal peptidase I	0.448213	5.09005	0.0365014	0.232613
VV1_1565	rnc	ribonuclease III	0.306096	4.6882	0.183597	0.551908
VV1_1566	era	GTPase Era	0.157439	5.95521	0.454394	0.790199
VV1_1567	recO	DNA repair protein RecO	0.0725614	3.22341	0.823403	0.962985
VV1_1568	pdxJ	pyridoxine 5'-phosphate synthase	-0.0151613	7.15572	0.940014	0.987815
VV1_1569	acpS	holo-ACP synthase	-0.212822	5.79651	0.337823	0.712025
VV1_1570		hypothetical protein	-0.832525	5.83658	1.77521e-05	0.00101118
VV1_1571		hypothetical protein	-0.808993	6.03411	9.86655e-05	0.00398519
VV1_1572		diguanylate cyclase	-0.501162	4.60556	0.0159634	0.142985
VV1_1573	barA	two-component sensor histidine kinase BarA	0.0700885	4.26986	0.793052	0.949738
VV1_1574	rlmD	23S rRNA (uracil(1939)-C(5))-methyltransferase RlmD	0.0366993	5.25193	0.835657	0.967133
VV1_1575	relA	GTP diphosphokinase	-0.00854599	6.39209	0.960508	0.991003
VV1_1577	mazG	nucleoside triphosphate pyrophosphohydrolase	-0.218094	5.1818	0.355329	0.719655
VV1_1578		CTP synthase	-0.0317245	8.00828	0.888518	0.98274
VV1_1579	eno	phosphopyruvate hydratase	0.0203739	8.95409	0.932062	0.987695
VV1_1581	ftsB	cell division protein FtsB	0.495003	8.91183	0.051735	0.285184
VV1_1582	ispD	2-C-methyl-D-erythritol 4-phosphate cytidylyltransferase	0.0661621	5.80275	0.711145	0.921473
VV1_1583	ispF	2-C-methyl-D-erythritol 2,4-cyclodiphosphate synthase	0.112838	7.55226	0.572784	0.856004
VV1_1584	truD	tRNA pseudouridine(13) synthase TruD	0.0240098	6.45229	0.891637	0.982963
VV1_1585	surE	5'/3'-nucleotidase SurE	-0.0852206	6.09877	0.619461	0.87988
VV1_1586		protein-L-isoaspartate(D-aspartate) O-methyltransferase	-0.11996	6.9883	0.515641	0.829769
VV1_1587		peptidoglycan DD-metalloendopeptidase family protein	-0.00414152	10.4922	0.989267	0.998896
VV1_1588	rpoS	RNA polymerase sigma factor RpoS	-0.129991	10.7167	0.665181	0.900862
VV1_1589	mutS	DNA mismatch repair protein MutS	-0.0154374	5.06227	0.936883	0.987695
VV1_1590	pncC	nicotinamide-nucleotide amidase	0.315864	6.09552	0.0823885	0.362069
VV1_1591	recA	recombinase RecA	0.160333	9.2074	0.534889	0.838868
VV1_1592	recX	recombination regulator RecX	0.298251	5.54403	0.222185	0.592639
VV1_1593	alaS	alanine--tRNA ligase	0.358584	7.3032	0.0944	0.392715
VV1_1594		aspartate kinase	0.0372401	8.23587	0.844068	0.969824
VV1_1595	csrA	carbon storage regulator CsrA	0.490766	11.7209	0.038958	0.241262
VV1_1600		oxaloacetate decarboxylase subunit gamma	0.163124	9.67327	0.465534	0.794915
VV1_1601	oadA	sodium-extruding oxaloacetate decarboxylase subunit alpha	0.133391	7.99566	0.503398	0.821976
VV1_1602		sodium ion-translocating decarboxylase subunit beta	0.0725045	7.78024	0.705464	0.919465
VV1_1603		NADP-dependent oxidoreductase	-0.166385	6.91865	0.394571	0.749334
VV1_1604		YqaA family protein	-0.00298951	7.70738	0.987397	0.998896
VV1_1605		pitrilysin family protein	0.0261551	6.77715	0.886038	0.982495
VV1_1606	gshA	glutamate--cysteine ligase	-0.100087	5.70083	0.574139	0.856007
VV1_1607		hypothetical protein	0.0991392	6.58436	0.573629	0.856004
VV1_1608	luxS	S-ribosylhomocysteine lyase	-0.0442362	7.35564	0.819913	0.961915
VV1_1609		CNNM domain-containing protein	0.110662	6.16546	0.524306	0.83239
VV1_1610		inner membrane protein YpjD	-0.11051	6.29893	0.525535	0.83239
VV1_1612	ffh	signal recognition particle protein	0.0778207	6.69716	0.671124	0.903576
VV1_1615	rpsP	30S ribosomal protein S16	0.978393	9.56582	0.000540411	0.0142919
VV1_1616	rimM	ribosome maturation factor RimM	0.650564	9.76165	0.00120444	0.0261041
VV1_1617	trmD	tRNA (guanosine(37)-N1)-methyltransferase TrmD	0.62581	9.44895	0.00328808	0.0515771
VV1_1618	rplS	50S ribosomal protein L19	0.614449	10.1949	0.0070608	0.086041
VV1_1619	yacG	DNA gyrase inhibitor YacG	0.552208	6.88768	0.00943552	0.104805
VV1_1620	zapD	cell division protein ZapD	-0.113256	6.02857	0.513543	0.829691
VV1_1622	coaE	dephospho-CoA kinase	0.0770961	5.32866	0.678856	0.905816
VV1_1623		A24 family peptidase	0.33637	5.42526	0.10859	0.422768
VV1_1624		type II secretion system F family protein	0.199246	1.81053	0.594549	0.868085
VV1_1625	pilB	type IV-A pilus assembly ATPase PilB	-0.139356	2.05743	0.68612	0.909434
VV1_1626		pilin	-0.193312	3.86326	0.634654	0.885629
VV1_1627	nadC	carboxylating nicotinate-nucleotide diphosphorylase	0.476749	5.59299	0.0352054	0.229351
VV1_1628	ampD	1,6-anhydro-N-acetylmuramyl-L-alanine amidase AmpD	0.167125	5.4697	0.465502	0.794915
VV1_1629	pdhR	pyruvate dehydrogenase complex transcriptional repressor PdhR	0.71928	5.05893	0.00177524	0.0344428
VV1_1630	aceE	pyruvate dehydrogenase (acetyl-transferring), homodimeric type	0.966271	5.79391	0.00874206	0.0991384
VV1_1631	aceF	pyruvate dehydrogenase complex dihydrolipoyllysine-residue acetyltransferase	0.969592	5.6426	0.00075025	0.0187268
VV1_1632	lpdA	dihydrolipoyl dehydrogenase	0.326046	8.82319	0.0829101	0.363642
VV1_1634		LuxR/HapR/OpaR family quorum-sensing transcriptional regulator	-0.0259689	8.08742	0.930982	0.987196
VV1_1636	hpt	hypoxanthine phosphoribosyltransferase	0.0627049	7.57457	0.747705	0.932637
VV1_1637	can	carbonate dehydratase	0.0732083	7.32195	0.714112	0.9234
VV1_1638		SulP family inorganic anion transporter	0.136978	3.60062	0.601041	0.871081
VV1_1640		ABC transporter ATP-binding protein	0.56393	3.89415	0.0584954	0.303416
VV1_1641		ABC transporter permease	0.288919	3.30302	0.34978	0.717564
VV1_1642	panC	pantoate--beta-alanine ligase	0.341942	5.56633	0.0548629	0.293328
VV1_1643	panB	3-methyl-2-oxobutanoate hydroxymethyltransferase	0.250442	5.87048	0.158935	0.511701
VV1_1644	folK	2-amino-4-hydroxy-6-hydroxymethyldihydropteridine diphosphokinase	0.37684	5.24631	0.0561859	0.296478
VV1_1645	pcnB	polynucleotide adenylyltransferase PcnB	0.0272023	6.06417	0.878301	0.979107
VV1_1647	gluQRS	tRNA glutamyl-Q(34) synthetase GluQRS	0.655885	3.74003	0.0453415	0.263336
VV1_1648	dksA	RNA polymerase-binding protein DksA	0.542143	8.41393	0.0101055	0.106648
VV1_1649	sfsA	DNA/RNA nuclease SfsA	0.522436	5.983	0.0114384	0.114435
VV1_1650	hrpB	ATP-dependent helicase HrpB	0.456446	3.46128	0.140418	0.48325
VV1_1651	mrcB	penicillin-binding protein 1B	0.206236	3.50781	0.488613	0.809738
VV1_1652		patatin-like phospholipase family protein	-0.0548202	4.93557	0.763718	0.94177
VV1_1653	acnB	bifunctional aconitate hydratase 2/2-methylisocitrate dehydratase	-0.230075	9.95581	0.294885	0.675347
VV1_1654		glycerate kinase	-0.269704	4.00803	0.396303	0.749334
VV1_1655		SLC13 family permease	-0.238527	4.16822	0.410836	0.761512
VV1_1656		sugar diacid recognition domain-containing protein	-0.0352133	3.54813	0.916789	0.986432
VV1_1657		YacL family protein	-0.638484	4.9549	0.0292419	0.206882
VV1_1658	glnK	P-II family nitrogen regulator	0.864357	7.90858	0.195498	0.56436
VV1_1659		ammonium transporter	-0.538082	7.53078	0.341464	0.713269
VV1_1660		Fe(3+) ABC transporter substrate-binding protein	-0.0864136	10.0816	0.706154	0.919465
VV1_1662		iron ABC transporter permease	0.182562	4.4941	0.400536	0.751669
VV1_1663		ABC transporter ATP-binding protein	0.0835101	4.41311	0.753364	0.936279
VV1_1664		phosphoglucomutase/phosphomannomutase family protein	0.0127977	2.90538	0.97514	0.996446
VV1_1665		N,N'-diacetylchitobiose phosphorylase	-0.468153	3.57122	0.0578495	0.301728
VV1_1666		family 20 glycosylhydrolase	-0.203164	2.22622	0.544843	0.844949
VV1_1667		N-acetylglucosamine kinase	-0.160056	1.6303	0.740338	0.931246
VV1_1668		glycoside hydrolase family 9 protein	-0.248349	2.60116	0.395911	0.749334
VV1_1669		oligopeptide/dipeptide ABC transporter ATP-binding protein	-0.69108	2.23548	0.0798442	0.359785
VV1_1670		ABC transporter ATP-binding protein	0.480494	1.75125	0.345038	0.715021
VV1_1671		ABC transporter permease	-0.1406	2.21488	0.744703	0.932594
VV1_1672		ABC transporter permease	-0.391262	1.96836	0.33198	0.707645
VV1_1673		ABC transporter substrate-binding protein	-0.276182	4.86238	0.157561	0.51076
VV1_1674		response regulator	0.0178015	4.10523	0.938072	0.987801
VV1_1675	rsmC	16S rRNA (guanine(1207)-N(2))-methyltransferase RsmC	0.0721013	4.49612	0.732495	0.927466
VV1_1676		AI-2E family transporter	-0.209715	5.61947	0.263698	0.640071
VV1_1678	hemL	glutamate-1-semialdehyde 2,1-aminomutase	0.365404	5.65037	0.197081	0.565404
VV1_1679	erpA	iron-sulfur cluster insertion protein ErpA	0.246755	7.6936	0.19802	0.566518
VV1_1680		efflux RND transporter periplasmic adaptor subunit	0.0495367	6.05414	0.787395	0.948259
VV1_1681		efflux RND transporter permease subunit	0.0946775	5.95616	0.576309	0.85809
VV1_1682		peptidoglycan DD-metalloendopeptidase family protein	0.252147	4.29037	0.319204	0.696232
VV1_1683	tyrS	tyrosine--tRNA ligase	0.30393	6.53327	0.100417	0.404569
VV1_1684		YbaN family protein	-0.45903	4.31012	0.188815	0.557412
VV1_1685	dacB	serine-type D-Ala-D-Ala carboxypeptidase	0.0290179	4.98624	0.883853	0.981494
VV1_1686		porin	-0.157243	11.0651	0.413741	0.764345
VV1_1687	greA	transcription elongation factor GreA	0.45496	7.70867	0.0119723	0.11847
VV1_1688	yhbY	ribosome assembly RNA-binding protein YhbY	0.339211	6.76274	0.183585	0.551908
VV1_1689	rlmE	23S rRNA (uridine(2552)-2'-O)-methyltransferase RlmE	0.251889	7.09103	0.226838	0.596004
VV1_1690	ftsH	ATP-dependent zinc metalloprotease FtsH	-0.0549713	8.42283	0.75399	0.936697
VV1_1691	folP	dihydropteroate synthase	0.141831	5.60833	0.457846	0.790976
VV1_1692	glmM	phosphoglucosamine mutase	0.220755	6.53162	0.266663	0.644638
VV1_1693	secG	preprotein translocase subunit SecG	0.359038	9.6339	0.132325	0.470476
VV1_1694	rimP	ribosome maturation factor RimP	0.353	7.26255	0.0597747	0.304959
VV1_1695	nusA	transcription termination factor NusA	0.674163	7.09192	0.00131193	0.0277568
VV1_1696	infB	translation initiation factor IF-2	0.350358	8.13037	0.106699	0.418047
VV1_1697	rbfA	30S ribosome-binding factor RbfA	1.04359	5.15218	6.12287e-07	5.78807e-05
VV1_1698	truB	tRNA pseudouridine(55) synthase TruB	0.625362	5.36994	0.00985785	0.106434
VV1_1699		IS4-like element ISVvu2 family transposase	0.111648	2.68298	0.723193	0.925145
VV1_1701	rpsO	30S ribosomal protein S15	1.1465	6.52995	7.24899e-05	0.00306736
VV1_1702		PAAR domain-containing protein	-0.0586893	2.34936	0.882779	0.981283
VV1_1703		hypothetical protein	-0.1236	1.84191	0.798653	0.952363
VV1_1704		hypothetical protein	0.230745	2.66166	0.608557	0.875263
VV1_1705		hypothetical protein	-0.538739	1.36179	0.296932	0.676358
VV1_1706		hypothetical protein	-0.520326	2.41826	0.0936498	0.390691
VV1_1708	pnp	polyribonucleotide nucleotidyltransferase	-0.0374653	8.68958	0.847633	0.970499
VV1_1709	nlpI	lipoprotein NlpI	0.0938708	7.41328	0.609122	0.875263
VV1_1710		MarR family transcriptional regulator	-0.0910976	3.89352	0.785786	0.948259
VV1_1711		MATE family efflux transporter	0.548574	2.48248	0.146065	0.494824
VV1_1712		U32 family peptidase	-0.584757	2.93105	0.206758	0.5758
VV1_1713		peptidase U32 family protein	-0.980362	3.29068	0.0954067	0.39565
VV1_1714		bifunctional diguanylate cyclase/phosphodiesterase	-0.0263074	5.57589	0.891325	0.982963
VV1_1715		SCP2 domain-containing protein	-0.498955	4.4844	0.300136	0.67932
VV1_1716		N-acetyltransferase	-0.24085	5.09106	0.407288	0.758733
VV1_1717		DNA polymerase III subunit psi	0.179736	4.84827	0.416739	0.766111
VV1_1718	rimI	ribosomal protein S18-alanine N-acetyltransferase	-1.15698	2.84014	0.200444	0.568589
VV1_1719		EAL domain-containing protein	-0.81105	4.84703	0.00302546	0.0488804
VV1_1720		GGDEF domain-containing protein	-0.296776	4.73191	0.120494	0.447997
VV1_1721	prfC	peptide chain release factor 3	0.262108	5.21889	0.232898	0.605835
VV1_1722		TatD family hydrolase	-0.0706736	5.55326	0.731605	0.927466
VV1_1723		NupC/NupG family nucleoside CNT transporter	0.0508363	7.869	0.790803	0.948667
VV1_1725	deoC	deoxyribose-phosphate aldolase	-0.390681	7.62709	0.049638	0.278015
VV1_1726	deoA	thymidine phosphorylase	-0.0715786	5.27602	0.831192	0.96669
VV1_1727		phosphopentomutase	0.10588	6.37307	0.763295	0.94177
VV1_1728	deoD	purine-nucleoside phosphorylase	0.512719	5.75038	0.0395997	0.242356
VV1_1729		YtjB family periplasmic protein	0.0866232	5.60331	0.632265	0.885331
VV1_1730	serB	phosphoserine phosphatase	-0.0412428	8.04011	0.825236	0.963709
VV1_1731		PilZ domain-containing protein	-0.0058109	6.06996	0.976179	0.996837
VV1_1732	radA	DNA repair protein RadA	0.0355295	6.04371	0.84774	0.970499
VV1_1733		diguanylate cyclase	-0.367588	4.99241	0.0653457	0.319922
VV1_1734		hypothetical protein	0.11782	5.69205	0.495751	0.815544
VV1_1736		HAD family hydrolase	0.0930765	5.99672	0.65035	0.893555
VV1_1737	fusA	elongation factor G	0.506611	9.73291	0.0238362	0.180724
VV1_1740		LysR substrate-binding domain-containing protein	-0.328618	4.94766	0.115635	0.435011
VV1_1742		AMP-binding protein	-0.443899	8.14129	0.254018	0.626653
VV1_1743		helix-turn-helix transcriptional regulator	-0.590988	5.86863	0.0853672	0.369753
VV1_1745		hypothetical protein	-0.81545	10.0847	0.0515253	0.284735
VV1_1746		prepilin peptidase	-1.02777	6.97726	0.020873	0.169541
VV1_1747		ATPase AAA	-1.25297	3.13832	0.0317897	0.215966
VV1_1748	cpaB	Flp pilus assembly protein CpaB	-1.11487	2.42455	0.0552685	0.294282
VV1_1749		type II and III secretion system protein family protein	-0.891619	2.5946	0.0234675	0.179777
VV1_1750		hypothetical protein	-0.640159	6.03225	0.00824501	0.0951495
VV1_1751		pilus assembly protein TadG-related protein	-1.19925	3.23794	0.000414404	0.0119558
VV1_1752		TadE/TadG family type IV pilus assembly protein	-0.828002	4.58622	0.00418548	0.0601816
VV1_1753		TadE family protein	-0.619594	4.71945	0.124917	0.456905
VV1_1754		AAA family ATPase	-0.336427	3.92101	0.243631	0.615729
VV1_1755		CpaF family protein	-0.437435	3.81456	0.101548	0.405009
VV1_1756		type II secretion system F family protein	-0.378599	3.60278	0.12535	0.456905
VV1_1757		type II secretion system F family protein	-0.575338	3.38706	0.184844	0.554142
VV1_1758		tetratricopeptide repeat protein	-0.54426	5.68947	0.0204375	0.167813
VV1_1759	chrA	chromate efflux transporter	-0.3278	1.99832	0.398449	0.750767
VV1_1760		LysR family transcriptional regulator	-0.560938	3.20228	0.0292055	0.206882
VV1_1761		O-antigen ligase domain-containing protein	-0.617212	2.18383	0.218512	0.589108
VV1_1763	ygjK	alpha-glucosidase	-0.360973	2.28168	0.257399	0.631139
VV1_1764		amino acid permease	-0.269897	3.01673	0.360172	0.722784
VV1_1765		amino acid permease	0.0468337	2.33617	0.888735	0.98274
VV1_1766		beta-galactosidase subunit beta	0.439157	4.18936	0.312081	0.689951
VV1_1767	ebgA	beta-galactosidase subunit alpha	-0.268053	2.50271	0.537908	0.840634
VV1_1768		SGNH/GDSL hydrolase family protein	-0.201229	4.98495	0.376326	0.736108
VV1_1769	ebgR	transcriptional regulator EbgR	0.0624152	4.29842	0.77223	0.945841
VV1_1770	galE	UDP-glucose 4-epimerase GalE	-0.773757	4.59841	0.0714226	0.33613
VV1_1771		UDP-glucose--hexose-1-phosphate uridylyltransferase	-0.173695	5.21875	0.65	0.89355
VV1_1772	galK	galactokinase	0.604462	4.51335	0.247109	0.618366
VV1_1773	galM	galactose-1-epimerase	0.86695	4.85269	0.0218391	0.174119
VV1_1774		methyl-accepting chemotaxis protein	-0.822071	3.48136	0.00447931	0.0629797
VV1_1775		substrate-binding domain-containing protein	-0.19269	4.74157	0.37407	0.734013
VV1_1777		tRNA-binding protein	-0.261436	6.97324	0.234471	0.608745
VV1_1779		outer membrane beta-barrel protein	0.0223282	6.55176	0.928597	0.98687
VV1_1780		gamma-glutamylcyclotransferase family protein	0.000610444	6.59323	0.998373	1
VV1_1781		NnrS family protein	-0.19394	2.27396	0.591687	0.867174
VV1_1782		RimK family protein	-0.0169274	4.8775	0.928469	0.98687
VV1_1783		GNAT family N-acetyltransferase/peptidase C39 family protein	-0.111301	5.38041	0.529858	0.834498
VV1_1784		zinc transporter ZntB	0.0921292	7.06235	0.649191	0.893266
VV1_1785	glpD	glycerol-3-phosphate dehydrogenase	-0.265162	10.3154	0.129014	0.464411
VV1_1786		DeoR/GlpR family transcriptional regulator	-0.174982	7.37441	0.408141	0.759368
VV1_1787	glpK	glycerol kinase GlpK	-0.33994	12.7404	0.0539289	0.289518
VV1_1788		MIP/aquaporin family protein	-0.135723	12.5667	0.470148	0.798192
VV1_1790	dapD	2,3,4,5-tetrahydropyridine-2,6-dicarboxylate N-succinyltransferase	-0.310057	7.54898	0.136581	0.478195
VV1_1791		YebG family protein	0.338846	8.51655	0.071789	0.336154
VV1_1792		LysR substrate-binding domain-containing protein	0.0122358	4.45623	0.959734	0.990817
VV1_1793		TDT family transporter	-0.434358	1.52437	0.334402	0.709188
VV1_1794		DUF3413 domain-containing protein	-0.269869	2.03718	0.407164	0.758733
VV1_1795	recC	exodeoxyribonuclease V subunit gamma	-0.167445	4.75958	0.417628	0.766111
VV1_1796	recB	exodeoxyribonuclease V subunit beta	-0.110884	4.90587	0.581697	0.860561
VV1_1797	recD	exodeoxyribonuclease V subunit alpha	-0.38357	4.5818	0.0862126	0.37261
VV1_1798		hypothetical protein	0.249375	10.1264	0.158857	0.511701
VV1_1799	argA	amino-acid N-acetyltransferase	0.0778178	8.68402	0.693407	0.913915
VV1_1800		DUF2850 domain-containing protein	-0.361912	5.56564	0.170277	0.528442
VV1_1801	mltA	murein transglycosylase A	0.220893	4.89505	0.23825	0.611935
VV1_1802	tcdA	tRNA cyclic N6-threonylcarbamoyladenosine(37) synthase TcdA	0.31888	4.98265	0.112189	0.429703
VV1_1803	csdE	cysteine desulfurase sulfur acceptor subunit CsdE	-0.0698642	6.22435	0.731883	0.927466
VV1_1805		methyl-accepting chemotaxis protein	0.765167	10.4681	0.000463023	0.0127777
VV1_1806		hypothetical protein	1.10052	10.6649	0.000834753	0.0201566
VV1_1807		AraC family transcriptional regulator	0.31347	11.0344	0.233919	0.608136
VV1_1808	csdA	cysteine desulfurase CsdA	-0.173471	4.98851	0.475618	0.80105
VV1_1809		DJ-1 family glyoxalase III	-0.209996	4.71168	0.435047	0.778626
VV1_1810	panE	2-dehydropantoate 2-reductase	0.0702909	4.25492	0.785475	0.948259
VV1_1811		outer membrane protein OmpK	0.184888	6.21731	0.542241	0.842664
VV1_1813		LON peptidase substrate-binding domain-containing protein	0.00969975	6.47628	0.979473	0.997384
VV1_1814		RNA polymerase sigma factor	0.128109	8.58798	0.715423	0.923816
VV1_1815		ChrR family anti-sigma-E factor	0.0285112	8.3809	0.936651	0.987695
VV1_1816		MFS transporter	0.0158769	6.58842	0.932332	0.987695
VV1_1817		peptidylprolyl isomerase	0.0368753	8.74619	0.84148	0.968825
VV1_1818		YajG family lipoprotein	-0.036246	8.5362	0.856891	0.973202
VV1_1819		methyltransferase	0.10097	5.70805	0.610198	0.875263
VV1_1820		BolA/IbaG family iron-sulfur metabolism protein	0.0950742	7.30236	0.721142	0.924952
VV1_1821		Na(+)-translocating NADH-quinone reductase subunit A	0.404065	9.00285	0.032084	0.21697
VV1_1822		NADH:ubiquinone reductase (Na(+)-transporting) subunit B	0.391068	7.98413	0.0636148	0.315193
VV1_1823		Na(+)-translocating NADH-quinone reductase subunit C	0.265756	8.46447	0.182492	0.549704
VV1_1824		NADH:ubiquinone reductase (Na(+)-transporting) subunit D	0.320667	8.69608	0.095228	0.395419
VV1_1825	nqrE	NADH:ubiquinone reductase (Na(+)-transporting) subunit E	0.136672	8.534	0.51905	0.83239
VV1_1826	nqrF	NADH:ubiquinone reductase (Na(+)-transporting) subunit F	0.232238	8.3691	0.271138	0.652935
VV1_1827		FAD:protein FMN transferase	0.390914	5.7623	0.0370383	0.234084
VV1_1828	nqrM	(Na+)-NQR maturation NqrM	0.625896	4.79209	0.145898	0.494824
VV1_1829		response regulator	-0.616344	5.74319	0.000554879	0.0145877
VV1_1830	dinB	DNA polymerase IV	0.149502	4.36965	0.45538	0.790199
VV1_1831		RecQ family ATP-dependent DNA helicase	-0.0959601	4.88574	0.597917	0.869948
VV1_1832		YggN family protein	0.342851	6.58739	0.0539547	0.289518
VV1_1833		Ig-like domain-containing protein	-0.395882	2.60964	0.251464	0.623108
VV1_1834		sodium-dependent transporter	0.87892	7.21468	0.0549534	0.293459
VV1_1835		DUF4250 domain-containing protein	0.567483	7.16946	0.129738	0.465063
VV1_1836		YaeP family protein	0.154911	9.23211	0.579076	0.858978
VV1_1837		tellurite resistance TerB family protein	-0.0482246	7.68967	0.806981	0.956621
VV1_1838		proline--tRNA ligase	0.139141	7.38389	0.468994	0.797399
VV1_1839	tsaA	tRNA (N6-threonylcarbamoyladenosine(37)-N6)-methyltransferase TrmO	-0.492585	3.7706	0.0550371	0.293553
VV1_1840		type B 50S ribosomal protein L31	0.362715	2.91115	0.750774	0.934628
VV1_1841		AbgT family transporter	0.856234	2.87898	0.0458164	0.264022
VV1_1842		ATP-grasp domain-containing protein	-0.404854	2.94771	0.284023	0.663974
VV1_1843		F390 synthetase-related protein	0.34537	2.02717	0.350988	0.717564
VV1_1844		MBL fold metallo-hydrolase	0.231557	2.30612	0.631217	0.885193
VV1_1845		NAD-dependent epimerase/dehydratase family protein	-0.1111	2.61781	0.800876	0.952944
VV1_1846		ketoacyl-ACP synthase III	-0.153761	3.47731	0.628645	0.885004
VV1_1847		YaiI/YqxD family protein	0.23466	4.548	0.492793	0.8127
VV1_1848		hypothetical protein	0.0227264	6.85351	0.936002	0.987695
VV1_1852		GNAT family N-acetyltransferase	-0.168291	8.21773	0.485227	0.808246
VV1_1853		DUF3549 family protein	-0.167331	4.00282	0.475456	0.80105
VV1_1854		YqcC family protein	0.162481	3.83219	0.566516	0.852942
VV1_1855	truC	tRNA pseudouridine(65) synthase TruC	0.267949	4.16653	0.332835	0.707783
VV1_1856		DUF3461 family protein	-0.117219	9.52986	0.53881	0.840701
VV1_1857	glnD	bifunctional uridylyltransferase/uridylyl-removing protein GlnD	-0.0447526	5.90697	0.799844	0.952363
VV1_1858	map	type I methionyl aminopeptidase	0.196311	6.6197	0.255658	0.628605
VV1_1859	rpsB	30S ribosomal protein S2	0.603824	9.14175	0.00791094	0.0920113
VV1_1860	tsf	translation elongation factor Ts	0.545894	8.39309	0.0234555	0.179777
VV1_1861	pyrH	UMP kinase	0.685102	6.92951	0.001218	0.0262698
VV1_1864		isoprenyl transferase	0.168033	6.60952	0.363336	0.725529
VV1_1865		phosphatidate cytidylyltransferase	0.111902	5.15482	0.631967	0.885193
VV1_1866	ispC	1-deoxy-D-xylulose-5-phosphate reductoisomerase	0.0155983	4.82864	0.949052	0.98883
VV1_1867	rseP	sigma E protease regulator RseP	0.132511	6.80464	0.44205	0.782481
VV1_1868	bamA	outer membrane protein assembly factor BamA	0.0286543	6.97361	0.873517	0.977098
VV1_1869		OmpH family outer membrane protein	0.244791	7.32013	0.174011	0.535408
VV1_1870	lpxD	UDP-3-O-(3-hydroxymyristoyl)glucosamine N-acyltransferase	-0.0909288	7.32049	0.651747	0.894843
VV1_1871	fabZ	3-hydroxyacyl-ACP dehydratase FabZ	0.0320945	7.567	0.887775	0.982516
VV1_1872	lpxA	acyl-ACP--UDP-N-acetylglucosamine O-acyltransferase	0.18609	6.35967	0.398728	0.750975
VV1_1873	lpxB	lipid-A-disaccharide synthase	0.14183	4.25507	0.553529	0.847752
VV1_1874	rnhB	ribonuclease HII	-0.00892957	4.99307	0.97091	0.994769
VV1_1875	dnaE	DNA polymerase III subunit alpha	-0.215002	4.69671	0.248496	0.618905
VV1_1876	accA	acetyl-CoA carboxylase carboxyl transferase subunit alpha	0.135766	7.10268	0.507935	0.825639
VV1_1877	tilS	tRNA lysidine(34) synthetase TilS	-0.0993647	4.12085	0.641958	0.889095
VV1_1878		cytochrome c	0.264092	8.87268	0.192957	0.562325
VV1_1879	glnB	nitrogen regulatory protein P-II	0.193375	8.65034	0.357725	0.720477
VV1_1880		endonuclease/exonuclease/phosphatase family protein	-0.498876	4.38868	0.0996947	0.404146
VV1_1881		YIP1 family protein	0.459754	3.88421	0.0544601	0.291877
VV1_1882		LysM peptidoglycan-binding domain-containing protein	-0.104911	4.25935	0.625932	0.882666
VV1_1883	gloB	hydroxyacylglutathione hydrolase	-0.1008	6.75772	0.563854	0.851747
VV1_1884		class I SAM-dependent methyltransferase	-0.0280229	6.04972	0.877645	0.979107
VV1_1886	rnhA	ribonuclease HI	0.227637	6.18779	0.224345	0.593667
VV1_1887	dnaQ	DNA polymerase III subunit epsilon	0.0729234	5.69602	0.7469	0.932594
VV1_1888		TIGR03503 family protein	0.48067	5.93607	0.0742228	0.341732
VV1_1889		NAD(P)H-dependent oxidoreductase	0.0313138	5.66844	0.894506	0.983628
VV1_1890		monovalent cation:proton antiporter-2 (CPA2) family protein	0.299124	4.64331	0.111199	0.428127
VV1_1891		hypothetical protein	0.244675	2.95506	0.502462	0.821417
VV1_1892		hypothetical protein	-0.0182415	3.5384	0.956267	0.990817
VV1_1893		AHH domain-containing protein	0.0251136	4.99749	0.906682	0.98485
VV1_1894		PAAR domain-containing protein	-0.286463	1.73125	0.61746	0.879569
VV1_1896	fadE	acyl-CoA dehydrogenase FadE	0.362491	2.97999	0.21307	0.580601
VV1_1897	lpcA	D-sedoheptulose 7-phosphate isomerase	0.148458	8.39409	0.454051	0.790199
VV1_1898		class II glutamine amidotransferase	0.249255	6.73275	0.148235	0.497437
VV1_1899	purN	phosphoribosylglycinamide formyltransferase	0.598773	5.76785	0.0150271	0.136535
VV1_1900	purM	phosphoribosylformylglycinamidine cyclo-ligase	0.517183	7.39424	0.0624318	0.312236
VV1_1901	upp	uracil phosphoribosyltransferase	0.447761	8.32509	0.0123387	0.119436
VV1_1902		uracil-xanthine permease family protein	0.422203	5.46384	0.18219	0.549704
VV1_1903		DUF2066 domain-containing protein	0.199121	6.07022	0.2882	0.666565
VV1_1904		DUF2069 domain-containing protein	-0.138634	6.69548	0.486909	0.809246
VV1_1905	wrbA	NAD(P)H:quinone oxidoreductase	-0.20459	7.05939	0.306111	0.68482
VV1_1906	arsC	arsenate reductase (glutaredoxin)	-5.00685e-05	7.14827	1	1
VV1_1907		M48 family metallopeptidase	-0.225216	6.13148	0.222148	0.592639
VV1_1908		sulfurtransferase TusA family protein	0.441461	6.42132	0.0204714	0.167813
VV1_1909		AI-2E family transporter	-0.0523991	4.18847	0.798877	0.952363
VV1_1910	bcp	thioredoxin-dependent thiol peroxidase	0.201687	8.31679	0.440262	0.782121
VV1_1911		glycine cleavage system protein R	-0.234234	7.15129	0.19439	0.563748
VV1_1912	dapA	4-hydroxy-tetrahydrodipicolinate synthase	0.146209	9.03061	0.423119	0.771773
VV1_1913	bamC	outer membrane protein assembly factor BamC	0.185472	7.42731	0.327587	0.702446
VV1_1914		DUF2897 family protein	0.0429816	9.41887	0.867535	0.975882
VV1_1915		M15 family metallopeptidase	-0.0374559	6.24727	0.853694	0.973178
VV1_1916	dapE	succinyl-diaminopimelate desuccinylase	-0.158109	7.49575	0.403668	0.755474
VV1_1917		ArsC family reductase	-0.12263	8.02886	0.610305	0.875263
VV1_1918		helix-turn-helix domain-containing protein	-1.03154	7.04734	1.37379e-05	0.000813831
VV1_1919		DUF4156 domain-containing protein	-0.621927	6.41077	0.0127175	0.12209
VV1_1920		DUF2956 domain-containing protein	0.0436461	6.55739	0.82925	0.965756
VV1_1921		DUF2919 domain-containing protein	-0.0712246	6.37621	0.697073	0.916135
VV1_1922		Dyp-type peroxidase	-0.272646	6.58841	0.203409	0.573363
VV1_1923		flagellin	0.197159	5.71616	0.401991	0.753288
VV1_1924		flagellin	0.161094	9.45772	0.647636	0.892231
VV1_1926		flagellin	0.205987	10.0942	0.322999	0.698366
VV1_1927	flaG	flagellar protein FlaG	0.160954	11.1088	0.399974	0.751669
VV1_1928	fliD	flagellar filament capping protein FliD	0.0244619	7.44403	0.900925	0.984803
VV1_1929		flagellar protein FliT	0.376324	7.64323	0.0422324	0.252415
VV1_1930	fliS	flagellar export chaperone FliS	0.143559	7.87248	0.591973	0.867174
VV1_1931		sigma-54 dependent transcriptional regulator	-0.152402	6.86078	0.370685	0.731397
VV1_1932		ATP-binding protein	-0.130773	5.99325	0.658484	0.899091
VV1_1933		sigma-54 dependent transcriptional regulator	-0.435829	6.11249	0.0229488	0.179131
VV1_1934	fliE	flagellar hook-basal body complex protein FliE	-0.33615	7.2612	0.288036	0.666565
VV1_1935	fliF	flagellar basal-body MS-ring/collar protein FliF	-0.473927	5.14517	0.0447155	0.262445
VV1_1936	fliG	flagellar motor switch protein FliG	-0.351895	5.46526	0.110734	0.426705
VV1_1937	fliH	flagellar assembly protein FliH	-0.430195	6.1043	0.185862	0.554707
VV1_1938	fliI	flagellar protein export ATPase FliI	-0.854859	4.29999	0.00279751	0.0465782
VV1_1939	fliJ	flagellar export protein FliJ	-0.845363	4.87119	0.000700565	0.0176853
VV1_1940		flagellar hook-length control protein FliK	-0.397266	4.75064	0.100988	0.40497
VV1_1941	fliL	flagellar basal body-associated protein FliL	-0.248721	7.68429	0.158341	0.511629
VV1_1942	fliM	flagellar motor switch protein FliM	-0.0575246	6.62566	0.756653	0.937744
VV1_1943	fliN	flagellar motor switch protein FliN	-0.300882	6.15979	0.134767	0.474547
VV1_1944	fliO	flagellar biosynthetic protein FliO	-0.335429	5.55669	0.0654037	0.319922
VV1_1945	fliP	flagellar type III secretion system pore protein FliP	-0.267165	4.30869	0.219575	0.59054
VV1_1946	fliQ	flagellar biosynthesis protein FliQ	-0.384112	4.75216	0.0800614	0.360033
VV1_1947	fliR	flagellar biosynthetic protein FliR	-0.553396	2.85079	0.215076	0.584206
VV1_1948	flhB	flagellar biosynthesis protein FlhB	0.22864	3.06795	0.436457	0.779357
VV1_1949	flhA	flagellar biosynthesis protein FlhA	-0.174579	4.17912	0.553891	0.847992
VV1_1950	flhF	flagellar biosynthesis protein FlhF	-0.298444	6.34571	0.19327	0.562364
VV1_1951		MinD/ParA family protein	0.0536934	7.288	0.79282	0.949717
VV1_1952		RNA polymerase sigma factor FliA	-0.13389	8.69895	0.55749	0.849427
VV1_1953	cheY	chemotaxis response regulator CheY	-0.154739	10.2396	0.470532	0.798308
VV1_1954		protein phosphatase CheZ	-0.0232951	8.32387	0.908781	0.985289
VV1_1955		chemotaxis protein CheA	-0.194804	8.25488	0.321673	0.697849
VV1_1956		chemotaxis response regulator protein-glutamate methylesterase	-0.20727	8.13574	0.247604	0.618366
VV1_1957		ParA family protein	-0.145237	7.40228	0.51516	0.829691
VV1_1958		chemotaxis protein CheW	-0.255233	7.52623	0.174862	0.535513
VV1_1959		chemotaxis protein CheW	-0.252273	9.19725	0.148985	0.497728
VV1_1960		DUF2802 domain-containing protein	-0.0703787	7.8936	0.736725	0.929715
VV1_1961	ccmA	cytochrome c biogenesis heme-transporting ATPase CcmA	0.36066	6.73572	0.0496654	0.278015
VV1_1962	ccmB	heme exporter protein CcmB	-0.0253816	5.10191	0.905048	0.984846
VV1_1963		heme ABC transporter permease	-0.306263	6.22999	0.162005	0.514503
VV1_1964	ccmD	heme exporter protein CcmD	0.0397607	7.63532	0.88464	0.982123
VV1_1965	ccmE	cytochrome c maturation protein CcmE	-0.391973	6.64014	0.0600099	0.305062
VV1_1966		heme lyase CcmF/NrfE family subunit	-0.239944	5.73108	0.223848	0.593617
VV1_1967		DsbE family thiol:disulfide interchange protein	-0.363081	6.36202	0.0867179	0.373341
VV1_1968		cytochrome c-type biogenesis protein	-0.283332	6.76769	0.108859	0.422768
VV1_1969	ccmI	c-type cytochrome biogenesis protein CcmI	-0.137814	5.64649	0.446537	0.78604
VV1_1970		MlaA family lipoprotein	0.191928	6.1152	0.378461	0.737115
VV1_1971		outer membrane protein transport protein	0.102806	2.91423	0.742498	0.931635
VV1_1972		outer membrane protein transport protein	0.714494	8.06482	0.0104384	0.109382
VV1_1973		DUF3379 domain-containing protein	-0.0585563	7.9529	0.739245	0.931234
VV1_1974		sigma-70 family RNA polymerase sigma factor	0.133067	9.13051	0.513248	0.829691
VV1_1975	fadI	acetyl-CoA C-acyltransferase FadI	0.197439	5.10902	0.351797	0.717564
VV1_1976	fadJ	fatty acid oxidation complex subunit alpha FadJ	0.120375	5.58902	0.598371	0.869948
VV1_1977		insulinase family protein	-0.246021	6.87978	0.178718	0.542009
VV1_1978	sixA	phosphohistidine phosphatase SixA	-0.26386	7.48876	0.222882	0.592639
VV1_1979	smrB	endonuclease SmrB	-0.0904825	5.52478	0.634661	0.885629
VV1_1980	prmB	50S ribosomal protein L3 N(5)-glutamine methyltransferase	0.0977271	6.44337	0.634549	0.885629
VV1_1981	aroC	chorismate synthase	-0.123495	7.52524	0.524451	0.83239
VV1_1982		trimeric intracellular cation channel family protein	-0.162062	2.72153	0.810853	0.957226
VV1_1983		elongation factor P hydroxylase	0.143455	4.04521	0.704781	0.919465
VV1_1984		YfcL family protein	0.0456223	3.89159	0.939778	0.987801
VV1_1985	mnmC	bifunctional tRNA (5-methylaminomethyl-2-thiouridine)(34)-methyltransferase MnmD/FAD-dependent 5-carboxymethylaminomethyl-2-thiouridine(34) oxidoreductase MnmC	-0.147033	3.70721	0.591893	0.867174
VV1_1986	fabB	beta-ketoacyl-ACP synthase I	0.226112	8.49327	0.239227	0.611935
VV1_1988		4-phosphoerythronate dehydrogenase	0.261933	4.95973	0.19673	0.565404
VV1_1989		aspartate-semialdehyde dehydrogenase	0.166055	5.37829	0.377372	0.736108
VV1_1991		FimV/HubP family polar landmark protein	-0.120527	5.57672	0.547545	0.845624
VV1_1992	truA	tRNA pseudouridine(38-40) synthase TruA	0.226821	4.91488	0.313475	0.691513
VV1_1993	accD	acetyl-CoA carboxylase, carboxyltransferase subunit beta	0.211623	8.13307	0.267632	0.646244
VV1_1994	folC	bifunctional tetrahydrofolate synthase/dihydrofolate synthase	-0.106667	5.17987	0.557107	0.849427
VV1_1995		SPOR domain-containing protein	0.199507	5.60954	0.376713	0.736108
VV1_1996		CvpA family protein	0.461472	8.55403	0.020293	0.167587
VV1_1997	purF	amidophosphoribosyltransferase	0.671394	7.04369	0.0108941	0.112564
VV1_1998		LysR family transcriptional regulator	-0.331352	6.52382	0.085093	0.369289
VV1_1999		response regulator	-0.553866	7.72281	0.0627202	0.312756
VV1_2002	apt	adenine phosphoribosyltransferase	0.246619	7.49116	0.175005	0.535513
VV1_2003	dnaX	DNA polymerase III subunit gamma/tau	-0.166892	5.69414	0.34775	0.71663
VV1_2004		YbaB/EbfC family nucleoid-associated protein	0.144079	8.24577	0.454619	0.790199
VV1_2005	recR	recombination mediator RecR	0.338404	5.63915	0.202961	0.572542
VV1_2006		hypothetical protein	-1.07669	4.48952	0.00125995	0.0268387
VV1_2007		DUF2860 family protein	-0.903003	4.86479	0.00375721	0.0562063
VV1_2008		ATP-binding protein	-0.402365	4.0731	0.0560863	0.296387
VV1_2009		response regulator transcription factor	-0.384369	5.75569	0.0351247	0.229162
VV1_2010	aqpZ	aquaporin Z	-1.37541	3.45934	2.86952e-06	0.000227665
VV1_2012		YkgJ family cysteine cluster protein	-0.323937	4.18189	0.606127	0.874218
VV1_2014		YcgN family cysteine cluster protein	0.44645	2.85686	0.491817	0.812321
VV1_2015		putative quinol monooxygenase	0.745691	8.44203	0.00379409	0.0565607
VV1_2016		VOC family protein	0.432856	9.36416	0.0500034	0.279102
VV1_2017		ribbon-helix-helix domain-containing protein	-0.0140449	5.69042	0.965886	0.993157
VV1_2018		alkaline phosphatase	-0.349977	1.40361	0.380036	0.737534
VV1_2019		hypothetical protein	-0.0611512	6.5557	0.794837	0.950595
VV1_2020		ChaN family lipoprotein	0.788963	4.86107	0.0181059	0.155341
VV1_2021	rlmA	23S rRNA (guanine(745)-N(1))-methyltransferase	0.629072	4.60049	0.0188644	0.159385
VV1_2022	folD	bifunctional methylenetetrahydrofolate dehydrogenase/methenyltetrahydrofolate cyclohydrolase FolD	0.442866	5.98997	0.101048	0.40497
VV1_2024		competence protein CoiA family protein	-0.297767	5.88252	0.0935594	0.390691
VV1_2025		SAVED domain-containing protein	-0.0960748	6.10438	0.583768	0.861974
VV1_2027		nucleotidyltransferase	0.162008	7.74056	0.391451	0.749334
VV1_2028		WYL domain-containing protein	0.24759	7.11258	0.275921	0.656074
VV1_2030		restriction endonuclease subunit S	0.174839	4.87292	0.35535	0.719655
VV1_2031		N-6 DNA methylase	0.144997	4.34691	0.49698	0.816042
VV1_2032		hypothetical protein	0.364987	5.43169	0.104936	0.413326
VV1_2034		translation elongation factor Ts	0.254628	6.61494	0.276655	0.656612
VV1_2035		MATE family Na+-driven efflux transporter	0.0660175	3.04286	0.849509	0.971274
VV1_2036		hypothetical protein	-0.0255791	3.2012	0.936642	0.987695
VV1_2037		DEAD/DEAH box helicase family protein	-0.133026	6.39129	0.424954	0.7738
VV1_2038		helix-turn-helix transcriptional regulator	0.193841	6.46332	0.447038	0.786046
VV1_2039		hypothetical protein	0.29822	6.47643	0.138662	0.481309
VV1_2040		hypothetical protein	-0.011162	2.32161	0.992929	0.999453
VV1_2041		helix-turn-helix domain-containing protein	0.0241386	3.37404	0.992371	0.999453
VV1_2042		hypothetical protein	-0.0467399	4.012	0.849219	0.971274
VV1_2044		HNH endonuclease	0.283659	3.18667	0.310659	0.688989
VV1_2045		AAA family ATPase	0.151938	5.04488	0.482951	0.807325
VV1_2046		helix-turn-helix domain-containing protein	-0.0246105	4.54482	0.947737	0.98883
VV1_2047		type II toxin-antitoxin system HipA family toxin	0.238789	3.94646	0.334321	0.709188
VV1_2048		site-specific integrase	0.0576813	5.44324	0.748241	0.93274
VV1_2052		magnesium transporter	0.364636	2.70543	0.469322	0.797399
VV1_2053		GGDEF domain-containing protein	-0.827161	3.5566	0.00118983	0.0260415
VV1_2054		DUF2846 domain-containing protein	0.170654	4.65011	0.484114	0.808009
VV1_2055		methyl-accepting chemotaxis protein	0.223305	6.76684	0.557256	0.849427
VV1_2060		lysine decarboxylase CadA	-0.277578	0.749292	0.534177	0.83864
VV1_2061		sensor domain-containing diguanylate cyclase	-1.26393	4.10762	2.10429e-06	0.000169988
VV1_2062		CBS domain-containing protein	-0.834318	6.87268	0.00082907	0.0201566
VV1_2063		zinc/cadmium/mercury/lead-transporting ATPase	0.191853	6.41051	0.381223	0.738242
VV1_2064	udp	uridine phosphorylase	-0.367205	7.60785	0.0917544	0.386047
VV1_2065		DUF1887 family protein	0.0498926	4.5656	0.834904	0.966962
VV1_2066		methyl-accepting chemotaxis protein	-0.12598	6.82574	0.666321	0.900889
VV1_2067	hinT	purine nucleoside phosphoramidase	0.27942	7.75552	0.241442	0.615246
VV1_2068		hypothetical protein	0.0831844	5.00013	0.649622	0.893328
VV1_2069		YcfL family protein	-0.127816	8.61664	0.641608	0.889095
VV1_2070	lpoB	penicillin-binding protein activator LpoB	-0.00682174	7.50003	0.971797	0.994769
VV1_2071	thiK	thiamine kinase	-0.086852	6.32669	0.643667	0.890076
VV1_2072	ycfP	alpha/beta hydrolase YcfP	-0.00786991	9.06045	0.966152	0.993201
VV1_2074		NAD(P)/FAD-dependent oxidoreductase	-0.0811157	4.10354	0.712943	0.922425
VV1_2076		GNAT family protein	-0.435751	4.30431	0.0732168	0.33921
VV1_2077		peptidoglycan binding protein CsiV	-0.0280495	5.81499	0.878193	0.979107
VV1_2078	mfd	transcription-repair coupling factor	-0.0325101	4.835	0.861017	0.975231
VV1_2079		hypothetical protein	-0.0748644	6.00369	0.696636	0.916135
VV1_2080	lolC	lipoprotein-releasing ABC transporter permease subunit LolC	0.0118788	4.55326	0.958015	0.990817
VV1_2081	lolD	lipoprotein-releasing ABC transporter ATP-binding protein LolD	-0.152743	5.85528	0.488172	0.809674
VV1_2082	lolE	lipoprotein-releasing ABC transporter permease subunit LolE	0.0382817	4.87706	0.84613	0.970009
VV1_2083		DUF2062 domain-containing protein	-0.0525406	5.39177	0.823998	0.963427
VV1_2084		DNA internalization-related competence protein ComEC/Rec2	0.227628	2.55598	0.483151	0.807325
VV1_2085	msbA	lipid A ABC transporter ATP-binding protein/permease MsbA	0.145301	5.09367	0.431805	0.777326
VV1_2086	lpxK	tetraacyldisaccharide 4'-kinase	0.0128286	5.32388	0.946934	0.98883
VV1_2087		Trm112 family protein	0.594191	7.73596	0.0672091	0.324827
VV1_2088	kdsB	3-deoxy-manno-octulosonate cytidylyltransferase	-0.122809	4.8726	0.57109	0.856004
VV1_2089		GGDEF domain-containing protein	-0.343897	3.40761	0.296375	0.67632
VV1_2090		SpoVR family protein	-0.604824	8.78121	0.0631898	0.314028
VV1_2091		YeaH/YhbH family protein	-0.57657	9.04361	0.081878	0.361689
VV1_2092		PrkA family serine protein kinase	-0.578205	9.85049	0.046648	0.265374
VV1_2093		YfbU family protein	-0.904026	7.75901	0.0171108	0.149358
VV1_2094		energy-coupling factor ABC transporter permease	-0.0445373	4.13147	0.842265	0.969229
VV1_2095	pflA	pyruvate formate lyase 1-activating protein	0.0140374	5.82536	0.946864	0.98883
VV1_2096		methyl-accepting chemotaxis protein	-0.555259	6.34116	0.298699	0.67719
VV1_2097		lipid A deacylase LpxR family protein	-0.148008	5.01162	0.573277	0.856004
VV1_2098	pflB	formate C-acetyltransferase	-0.28323	8.12771	0.328925	0.702789
VV1_2099		DUF3360 family protein	-1.07255	5.51027	0.00997369	0.106563
VV1_2100		flagellar sheath protein A	-0.197793	5.96529	0.314876	0.691513
VV1_2101		ABC transporter ATP-binding protein	0.218617	9.29442	0.37868	0.737115
VV1_2102		ABC transporter substrate-binding protein	-0.417701	11.1573	0.0770527	0.351123
VV1_2103		ABC transporter permease	-0.195051	8.32335	0.393648	0.749334
VV1_2104		ABC transporter permease	-0.170513	7.29494	0.491266	0.812015
VV1_2105		ImpA family metalloprotease	0.0447027	4.61205	0.828325	0.964931
VV1_2106	xthA	exodeoxyribonuclease III	0.0856347	7.39721	0.625992	0.882666
VV1_2107		methyl-accepting chemotaxis protein	-0.210598	6.75694	0.314424	0.691513
VV1_2110	rsmS	pleiotropic regulatory protein RsmS	0.49105	7.51636	0.23928	0.611935
VV1_2111		primosomal replication protein	-0.068015	5.10051	0.711778	0.921722
VV1_2112		TSUP family transporter	0.666957	3.62105	0.0589951	0.303416
VV1_2113	dinG	ATP-dependent DNA helicase DinG	0.442894	3.44903	0.149469	0.497728
VV1_2114		porin	0.169725	13.2504	0.319941	0.696472
VV1_2115		DUF2057 domain-containing protein	0.365385	7.53567	0.0514875	0.284735
VV1_2116		rRNA large subunit pseudouridine synthase E	0.185809	5.10252	0.319867	0.696472
VV1_2118		NADP-dependent isocitrate dehydrogenase	0.142595	9.04816	0.459875	0.791948
VV1_2119	cspD	cold shock domain-containing protein CspD	-0.212124	11.6467	0.584442	0.862168
VV1_2120	clpS	ATP-dependent Clp protease adapter ClpS	-0.179669	11.3742	0.353202	0.718204
VV1_2121	clpA	ATP-dependent Clp protease ATP-binding subunit ClpA	-0.220142	9.10793	0.259966	0.635319
VV1_2123	infA	translation initiation factor IF-1	0.849968	8.80268	0.00059496	0.0155494
VV1_2124		arginyltransferase	-0.343599	5.16596	0.1351	0.475039
VV1_2125		glycine zipper 2TM domain-containing protein	-0.13018	5.92917	0.618613	0.879745
VV1_2127	aroA	3-phosphoshikimate 1-carboxyvinyltransferase	-0.00879457	7.96612	0.963321	0.992127
VV1_2128		YciN family protein	-0.356491	7.56531	0.091454	0.386047
VV1_2130	topA	type I DNA topoisomerase	0.0335548	7.20212	0.848571	0.97095
VV1_2131	glgC	glucose-1-phosphate adenylyltransferase	0.0792737	8.43122	0.75467	0.936697
VV1_2132	glgA	glycogen synthase GlgA	0.185996	7.63272	0.364155	0.725991
VV1_2133		alpha/beta hydrolase	0.0790582	4.61803	0.706334	0.919465
VV1_2134		DUF2007 domain-containing protein	0.028502	4.62447	0.930552	0.986976
VV1_2135		TVP38/TMEM64 family protein	-0.310725	3.51457	0.335901	0.710249
VV1_2136		TfoX/Sxy family DNA transformation protein	0.0352238	10.9475	0.863258	0.975231
VV1_2138	purR	HTH-type transcriptional repressor PurR	0.0416903	6.89502	0.82522	0.963709
VV1_2139	torD	molecular chaperone TorD	-0.0295335	9.42086	0.870608	0.975882
VV1_2140	torR	two-component system response regulator TorR	-0.0759876	6.04005	0.693957	0.914097
VV1_2141	elyC	envelope biogenesis factor ElyC	-0.0477888	5.76576	0.812437	0.957468
VV1_2142	cmoM	tRNA uridine 5-oxyacetic acid(34) methyltransferase CmoM	0.0799393	5.56299	0.712348	0.922192
VV1_2143	mukF	chromosome partition protein MukF	0.329458	5.24388	0.0665523	0.322455
VV1_2144	mukE	chromosome partition protein MukE	0.353166	5.68261	0.0727011	0.338357
VV1_2145	mukB	chromosome partition protein MukB	-0.13422	4.99788	0.5198	0.83239
VV1_2146		AraC family transcriptional regulator	-0.113922	4.67839	0.730057	0.927247
VV1_2147		coniferyl aldehyde dehydrogenase	-0.0964034	7.95353	0.719532	0.923816
VV1_2149		GMC family oxidoreductase N-terminal domain-containing protein	-0.142436	7.20984	0.620501	0.880513
VV1_2150		alpha-L-glutamate ligase-like protein	-0.020178	5.80307	0.914577	0.986432
VV1_2151		inactive transglutaminase family protein	0.0910111	6.14561	0.600856	0.871081
VV1_2152		RimK/LysX family protein	0.0238096	6.86791	0.895401	0.983628
VV1_2153	cmoB	tRNA 5-methoxyuridine(34)/uridine 5-oxyacetic acid(34) synthase CmoB	0.393567	4.69801	0.0683508	0.328021
VV1_2154	cmoA	carboxy-S-adenosyl-L-methionine synthase CmoA	0.386231	3.97428	0.194768	0.563748
VV1_2155		DUF72 domain-containing protein	-0.539946	4.71034	0.0113334	0.114435
VV1_2156	aspS	aspartate--tRNA ligase	0.222161	7.13197	0.244323	0.616272
VV1_2157	ruvC	crossover junction endodeoxyribonuclease RuvC	0.490166	3.48132	0.0991696	0.403859
VV1_2158		methyl-accepting chemotaxis protein	-0.081886	2.6604	0.819007	0.961133
VV1_2159	ruvA	Holliday junction branch migration protein RuvA	0.437974	6.49608	0.0337284	0.222999
VV1_2160	ruvB	Holliday junction branch migration DNA helicase RuvB	0.0730021	4.56291	0.732486	0.927466
VV1_2162	cydA	cytochrome ubiquinol oxidase subunit I	0.530108	7.22261	0.115157	0.435011
VV1_2163	cydB	cytochrome d ubiquinol oxidase subunit II	0.280563	7.03905	0.316754	0.69327
VV1_2164	cydX	cytochrome bd-I oxidase subunit CydX	1.58865	7.8432	9.99813e-05	0.00400195
VV1_2165	ybgE	cyd operon protein YbgE	0.731839	7.23582	0.00679475	0.084327
VV1_2166	ybgC	tol-pal system-associated acyl-CoA thioesterase	0.0114596	6.91072	0.950976	0.98883
VV1_2167	tolQ	protein TolQ	0.094645	6.90768	0.58755	0.864399
VV1_2168		ExbD/TolR family protein	0.235423	7.15826	0.217473	0.587493
VV1_2169	tolA	cell envelope integrity protein TolA	0.312264	5.30503	0.112585	0.430478
VV1_2170	tolB	Tol-Pal system beta propeller repeat protein TolB	0.120574	8.66463	0.502407	0.821417
VV1_2171	pal	peptidoglycan-associated lipoprotein Pal	-0.135549	10.2402	0.445563	0.785482
VV1_2172	ybgF	tol-pal system protein YbgF	0.0913163	6.93007	0.632612	0.885398
VV1_2173	nadA	quinolinate synthase NadA	-0.0396113	6.2552	0.824508	0.963696
VV1_2174		ion channel	0.365832	3.9632	0.157608	0.51076
VV1_2175		DUF350 domain-containing protein	-0.0286551	3.27932	0.949206	0.98883
VV1_2176		DUF1190 domain-containing protein	0.587557	3.55189	0.0218899	0.174119
VV1_2177		glutathionylspermidine synthase family protein	0.105488	2.80251	0.786754	0.948259
VV1_2178		UPF0149 family protein	0.196903	5.821	0.347199	0.715826
VV1_2179		hybrid sensor histidine kinase/response regulator	-0.2141	5.25805	0.23971	0.611935
VV1_2181		L-alanine exporter AlaE	0.0952646	5.32681	0.881553	0.98041
VV1_2182	dptF	DNA phosphorothioation-dependent restriction protein DptF	0.0478767	7.27649	0.799831	0.952363
VV1_2183		WYL domain-containing protein	-0.385252	6.03699	0.0510543	0.283543
VV1_2184		ATP-binding protein	-0.293985	4.47228	0.135145	0.475039
VV1_2185		hypothetical protein	-0.22218	5.5375	0.371262	0.731397
VV1_2186		hypothetical protein	-0.102153	4.64789	0.608879	0.875263
VV1_2187		hypothetical protein	0.0751372	5.80123	0.730862	0.927247
VV1_2188		DEAD/DEAH box helicase family protein	0.0175641	4.45635	0.948511	0.98883
VV1_2189		class I SAM-dependent methyltransferase	-0.253359	5.40372	0.231269	0.602302
VV1_2190		type II toxin-antitoxin system HipA family toxin	0.380913	2.80363	0.195953	0.56436
VV1_2191		helix-turn-helix transcriptional regulator	0.576138	3.57228	0.0250883	0.185779
VV1_2192		zf-TFIIB domain-containing protein	-0.107799	7.87667	0.560309	0.851075
VV1_2193		GNAT family N-acetyltransferase	-0.203535	6.1352	0.29617	0.67632
VV1_2194		AAA family ATPase	-0.239588	4.477	0.462917	0.793491
VV1_2195		GrpB family protein	-0.0714908	5.34721	0.73073	0.927247
VV1_2196		nucleotidyltransferase family protein	-0.260311	4.40252	0.319646	0.696472
VV1_2197		nuclear transport factor 2 family protein	0.0817942	7.93442	0.674705	0.905107
VV1_2198		HAD family phosphatase	-0.189149	5.92674	0.285	0.664523
VV1_2199		methyl-accepting chemotaxis protein	-0.111836	1.85718	0.76336	0.94177
VV1_2200		2-hydroxyacid dehydrogenase	-0.0207402	5.64329	0.929167	0.98687
VV1_2201		TerC family protein	-0.0215538	3.35229	0.949844	0.98883
VV1_2205		SgrR family transcriptional regulator	-0.313555	2.14566	0.463049	0.793491
VV1_2207		carboxymuconolactone decarboxylase family protein	0.020504	2.11196	0.977899	0.997384
VV1_2208		cupin domain-containing protein	-0.262917	3.57719	0.318404	0.695511
VV1_2209		SulP family inorganic anion transporter	-0.466321	3.69278	0.0620216	0.31137
VV1_2210		pyridoxal-phosphate dependent enzyme	0.0613847	3.96007	0.781271	0.94767
VV1_2211		cache domain-containing protein	-0.110832	4.36535	0.610849	0.875263
VV1_2212		YgiQ family radical SAM protein	0.643961	4.16703	0.0791229	0.357623
VV1_2213		EAL domain-containing protein	-0.257885	4.13791	0.49581	0.815544
VV1_2214		EAL domain-containing protein	-0.652473	3.33223	0.0113468	0.114435
VV1_2215		hypothetical protein	-0.0559236	1.86089	0.910379	0.985578
VV1_2216		DUF4250 domain-containing protein	0.0217094	7.15842	0.958394	0.990817
VV1_2218	metR	HTH-type transcriptional regulator MetR	0.38479	2.85359	0.258293	0.632981
VV1_2219	metE	5-methyltetrahydropteroyltriglutamate--homocysteine S-methyltransferase	-0.896351	1.28126	0.100743	0.40497
VV1_2220	pta	phosphate acetyltransferase	-0.17513	6.08249	0.536892	0.839935
VV1_2221		acetate kinase	-0.483656	6.90043	0.0527517	0.287931
VV1_2222	yfbV	terminus macrodomain insulation protein YfbV	-0.232378	8.26631	0.241961	0.61536
VV1_2224		ABC transporter substrate-binding protein	-0.729188	8.43765	0.113184	0.431471
VV1_2225		ABC transporter permease	-0.715311	6.9469	0.0977404	0.40024
VV1_2226		ABC transporter ATP-binding protein	-0.847573	6.74675	0.0396017	0.242356
VV1_2227	malZ	maltodextrin glucosidase	0.128559	2.69436	0.715579	0.923816
VV1_2228		sensor domain-containing diguanylate cyclase	0.264895	4.11707	0.251599	0.623108
VV1_2229	dusC	tRNA dihydrouridine(16) synthase DusC	0.557636	3.24637	0.0743339	0.34189
VV1_2230		SEC-C metal-binding domain-containing protein	0.372472	3.56672	0.207287	0.576332
VV1_2231	dsbB	disulfide bond formation protein DsbB	0.222852	4.34458	0.452904	0.789817
VV1_2232	nhaB	Na(+)/H(+) antiporter NhaB	-0.149582	6.10042	0.479024	0.803436
VV1_2233	fadR	fatty acid metabolism transcriptional regulator FadR	0.0159537	6.49555	0.939282	0.987801
VV1_2234	ribA	GTP cyclohydrolase II	0.342579	6.92971	0.213122	0.580601
VV1_2235		IS4-like element ISVvu3 family transposase	0.0790373	3.15151	0.805761	0.956244
VV1_2237		TRAP transporter substrate-binding protein	-0.672006	7.42176	0.308803	0.687251
VV1_2238		TRAP transporter small permease subunit	-0.682527	6.22464	0.350901	0.717564
VV1_2239		TRAP transporter large permease subunit	-0.886883	4.94068	0.175882	0.536706
VV1_2240		cache domain-containing protein	0.0262182	5.29341	0.88809	0.982516
VV1_2241		response regulator transcription factor	0.0779292	6.16872	0.684292	0.908097
VV1_2242		MarR family transcriptional regulator	0.183706	7.47277	0.318058	0.695097
VV1_2243		BCCT family transporter	0.170559	8.1891	0.361753	0.723994
VV1_2244		methyl-accepting chemotaxis protein	0.650311	4.60345	0.0712666	0.335798
VV1_2245		3'-5' exonuclease	0.207441	5.11389	0.392479	0.749334
VV1_2246		DUF294 nucleotidyltransferase-like domain-containing protein	-0.0428061	6.62379	0.809722	0.957226
VV1_2247		hypothetical protein	-0.34206	7.95828	0.12909	0.464411
VV1_2248		amino acid aminotransferase	-0.0967989	7.67312	0.623436	0.882073
VV1_2249		HD domain-containing phosphohydrolase	0.0297953	3.06599	0.932569	0.987695
VV1_2250		hypothetical protein	-0.346822	7.38087	0.0719794	0.336154
VV1_2251		hypothetical protein	-0.906913	7.23057	0.00119648	0.0260585
VV1_2252		PLP-dependent aminotransferase family protein	0.175135	4.04416	0.390958	0.749334
VV1_2253		hypothetical protein	0.202994	3.78588	0.738365	0.930665
VV1_2254	asnS	asparagine--tRNA ligase	0.047024	8.61307	0.790876	0.948667
VV1_2255		methyl-accepting chemotaxis protein	0.0539223	5.92163	0.815532	0.959157
VV1_2257	queD	6-carboxytetrahydropterin synthase QueD	0.590275	4.80401	0.0243582	0.182194
VV1_2258		GNAT family N-acetyltransferase	-0.176032	6.67401	0.349991	0.717564
VV1_2259		EAL domain-containing protein	-0.347068	7.28773	0.0980203	0.400648
VV1_2260		L-serine ammonia-lyase	0.712667	4.73037	0.0721032	0.336154
VV1_2261		aromatic amino acid transport family protein	0.23755	5.87494	0.569074	0.853709
VV1_2262		CoA pyrophosphatase	-0.485013	5.44212	0.0536382	0.289518
VV1_2263		heme NO-binding domain-containing protein	-0.501217	6.70306	0.103865	0.410291
VV1_2264		ATP-binding protein	-0.404803	5.59101	0.112312	0.429803
VV1_2265	pabB	aminodeoxychorismate synthase component 1	0.123572	4.2105	0.533565	0.837975
VV1_2266		fumarate hydratase	-0.0164832	7.98219	0.940486	0.98784
VV1_2267		hypothetical protein	0.575838	7.21347	0.065567	0.320052
VV1_2268		YcjX family protein	-0.145501	5.24151	0.453817	0.790199
VV1_2269		TIGR01620 family protein	-0.260247	5.3041	0.184963	0.554142
VV1_2270	tyrR	transcriptional regulator TyrR	0.201164	5.48852	0.276442	0.656456
VV1_2271	rimJ	ribosomal protein S5-alanine N-acetyltransferase	0.0453375	4.77093	0.869542	0.975882
VV1_2272		HD domain-containing protein	0.0781399	5.45472	0.7111	0.921473
VV1_2273		DUF2947 domain-containing protein	0.0811357	5.29109	0.723788	0.925145
VV1_2274		SLC13 family permease	-0.943995	3.29392	0.161647	0.513732
VV1_2275		ATP-binding protein	-1.0222	3.81204	0.00559482	0.0735438
VV1_2276		response regulator	-0.440255	5.52807	0.177501	0.540162
VV1_2277		sensor domain-containing diguanylate cyclase	-0.507111	2.10796	0.155252	0.506451
VV1_2278		EAL domain-containing protein	-0.204297	6.62183	0.239605	0.611935
VV1_2279		AEC family transporter	-0.158234	5.19785	0.415645	0.766111
VV1_2280		HD-GYP domain-containing protein	-0.0216762	5.95525	0.902561	0.984803
VV1_2281		EAL domain-containing protein	-0.547945	4.4134	0.00970393	0.106434
VV1_2282		YjjI family glycine radical enzyme	-0.573348	7.03506	0.00116982	0.0257304
VV1_2283		YjjW family glycine radical enzyme activase	-0.147968	7.6621	0.45673	0.790207
VV1_2284		LysR family transcriptional regulator	-0.345355	5.01461	0.0838648	0.366676
VV1_2286		DUF4382 domain-containing protein	-0.834046	6.15486	1.14987e-05	0.000729842
VV1_2287		2OG-Fe(II) oxygenase	-0.885248	1.82598	0.0974222	0.399878
VV1_2288		HD domain-containing phosphohydrolase	0.329014	6.1137	0.0802471	0.36036
VV1_2289		patatin family protein	-0.369436	1.07566	0.395535	0.749334
VV1_2290		transporter substrate-binding domain-containing protein	-0.624934	3.54054	0.0702481	0.333282
VV1_2292		diacylglycerol kinase family protein	0.0641917	3.55266	0.848095	0.970656
VV1_2293		aromatic amino acid transport family protein	-1.16958	4.30043	0.000476425	0.0129862
VV1_2294		VOC family protein	-0.152846	5.46079	0.614891	0.87722
VV1_2295		HD domain-containing phosphohydrolase	-1.19581	5.99895	8.61886e-06	0.000589132
VV1_2296		Dps family protein	-1.45382	4.62837	4.25165e-09	5.90314e-07
VV1_2297		hypothetical protein	-0.174684	8.85189	0.515548	0.829769
VV1_2298		hypothetical protein	-0.0973204	7.08467	0.584868	0.862168
VV1_2299		ABC transporter transmembrane domain-containing protein	-0.391896	6.26511	0.0623852	0.312236
VV1_2300		ABC transporter transmembrane domain-containing protein	-0.446134	6.09697	0.0603788	0.306236
VV1_2301		alanine/glycine:cation symporter family protein	-1.07645	7.82254	0.0425274	0.253283
VV1_2302		undecaprenyl-phosphate glucose phosphotransferase	0.956012	4.59748	1.93891e-06	0.000159529
VV1_2303		capsular biosynthesis protein	0.701583	4.23838	0.00311644	0.0494512
VV1_2304		polysaccharide biosynthesis/export family protein	0.529612	4.17115	0.0210866	0.170795
VV1_2305		polysaccharide biosynthesis tyrosine autokinase	0.778124	3.87312	0.00475592	0.0654392
VV1_2306		capsular polysaccharide biosynthesis protein	0.732191	2.41097	0.052941	0.287996
VV1_2307		hypothetical protein	0.103317	2.42378	0.760342	0.940271
VV1_2308		glycosyltransferase	0.55479	3.54545	0.071511	0.33613
VV1_2309		glycosyltransferase family 4 protein	0.221355	4.32693	0.293566	0.673513
VV1_2310		glycosyltransferase family 4 protein	0.474127	3.23851	0.0972778	0.39982
VV1_2311		hypothetical protein	-0.323489	3.61581	0.315034	0.691513
VV1_2312		DUF4832 domain-containing protein	0.233096	3.19535	0.361259	0.723481
VV1_2313		type II secretion system protein	-1.88339	3.55091	1.04332e-06	9.46019e-05
VV1_2314		ABC transporter substrate-binding protein	-1.26395	2.3283	0.0411264	0.248267
VV1_2315		diguanylate cyclase	-0.965526	2.74216	0.0183887	0.156515
VV1_2316		GNAT family N-acetyltransferase	0.0531085	4.19529	0.84576	0.970009
VV1_2317		DNA-3-methyladenine glycosylase I	-0.131594	5.96311	0.534694	0.838868
VV1_2318		Hsp70 family protein	0.510971	2.46723	0.161247	0.513732
VV1_2319		Hsp70 family protein	0.118636	3.33735	0.713855	0.923336
VV1_2320		DUF2760 domain-containing protein	0.570915	4.15516	0.0407956	0.247278
[truncated: 2,335 more rows]
