# Supplementary material for: Identification and characterization of a small molecule BFstatin inhibiting BrpR, the transcriptional regulator for biofilm formation of Vibrio vulnificus
Source: Front Microbiol. 2024 Sep 9;15:1468567. doi: 10.3389/fmicb.2024.1468567 (PMC11416940; doi:10.3389/fmicb.2024.1468567)
Supplement: Supplementary file 5 [file Data_Sheet_5.xlsx]

## Sheet: Sheet1
Changes in the gene expression by the addition of BFstatin and deletion of brpR.
locus tag	gene	product	logFC	logCPM	P value	adjusted P value
VV1_0001	bla	class A beta-lactamase	0.04761	9.81675	0.781234	0.90567
VV1_0002		GTP-binding protein	-0.15678	5.68469	0.322542	0.588372
VV1_0003		amidohydrolase family protein	-0.333293	7.36001	0.0443285	0.167893
VV1_0004		MlrC C-terminal domain-containing protein	0.282711	4.67666	0.264952	0.524829
VV1_0005		IS630 family transposase	-0.158032	7.46957	0.301088	0.56945
VV1_0006		AI-2E family transporter	0.257759	7.67434	0.174051	0.408014
VV1_0007		mechanosensitive ion channel domain-containing protein	0.175326	5.03178	0.39948	0.656742
VV1_0008		hypothetical protein	-0.0702173	7.27034	0.634298	0.820932
VV1_0009		MlaD family protein	0.106712	6.75337	0.507219	0.741243
VV1_0010		ATP-binding cassette domain-containing protein	-0.00994429	7.15507	0.951826	0.986527
VV1_0011		ABC transporter permease	0.0374956	7.77771	0.826726	0.927226
VV1_0013	yfbR	5'-deoxynucleotidase	0.24512	6.15683	0.125887	0.33459
VV1_0014		anti-phage deoxyguanosine triphosphatase	-0.211898	5.92439	0.13556	0.351097
VV1_0015		DTW domain-containing protein	-0.0426281	5.26798	0.802837	0.917384
VV1_0016	rrtA	rhombosortase	0.634071	4.23869	0.00627194	0.039339
VV1_0017		helix-hairpin-helix domain-containing protein	0.297473	3.23244	0.483474	0.725618
VV1_0018	ppiD	peptidylprolyl isomerase	0.000214543	7.33571	0.998787	1
VV1_0019		HU family DNA-binding protein	0.0266704	12.3941	0.853744	0.936999
VV1_0021	lon	endopeptidase La	-0.120002	6.47796	0.419186	0.675406
VV1_0022	clpX	ATP-dependent protease ATP-binding subunit ClpX	-0.0175338	9.21621	0.91935	0.97216
VV1_0023	clpP	ATP-dependent Clp endopeptidase proteolytic subunit ClpP	-0.0505029	9.56888	0.732835	0.878886
VV1_0024	tig	trigger factor	0.502784	7.58437	0.00620277	0.0390704
VV1_0025		ATP-binding protein	-0.424566	3.96739	0.0280866	0.121146
VV1_0026		sigma-54 dependent transcriptional regulator	-0.170083	4.04651	0.451955	0.704343
VV1_0027		DUF3857 domain-containing protein	-0.0464526	4.38702	0.80155	0.917265
VV1_0028		TRAP transporter large permease	-1.09054	5.3023	0.00154192	0.0124899
VV1_0029		TRAP transporter small permease	-1.19823	6.69341	0.000352441	0.00352489
VV1_0030		TRAP transporter substrate-binding protein	-0.441663	9.05766	0.0141925	0.0722955
VV1_0032	ugpC	sn-glycerol-3-phosphate ABC transporter ATP-binding protein UgpC	0.11372	2.44277	0.777722	0.904058
VV1_0033		carbohydrate ABC transporter permease	0.258699	1.69839	0.532249	0.757412
VV1_0034		sugar ABC transporter permease	0.311948	1.6493	0.549989	0.770145
VV1_0035		ABC transporter substrate-binding protein	0.00538297	3.83047	0.984995	0.994612
VV1_0036		ATP-binding protein	-0.1551	3.70081	0.497292	0.736004
VV1_0037		response regulator	-0.382688	5.53504	0.0109781	0.0599482
VV1_0039		YdiU family protein	0.187729	5.43672	0.244926	0.499115
VV1_0040		methyl-accepting chemotaxis protein	-0.576742	4.9957	0.000813464	0.00732282
VV1_0041		M6 family metalloprotease domain-containing protein	-0.119211	5.48576	0.491596	0.732767
VV1_0042		NAD(P)/FAD-dependent oxidoreductase	-0.285134	5.3592	0.181939	0.417267
VV1_0043		methyltransferase	-0.116758	6.21441	0.52039	0.751775
VV1_0044		hypothetical protein	0.266105	8.14864	0.229901	0.479459
VV1_0045		beta-ketoacyl synthase chain length factor	0.283561	6.50981	0.0607808	0.208077
VV1_0046		lysophospholipid acyltransferase family protein	0.197511	5.37121	0.22904	0.479121
VV1_0047		phosphopantetheine-binding protein	0.445991	10.6894	0.0193006	0.0917965
VV1_0048		acyl carrier protein	0.466406	9.77324	0.0340221	0.13817
VV1_0049		septation protein IspZ	0.475824	5.32298	0.0332897	0.136306
VV1_0050		AMP-binding protein	0.199886	5.03941	0.255973	0.513447
VV1_0051		3-hydroxyacyl-ACP dehydratase	-0.0783721	5.8167	0.70952	0.86516
VV1_0052		glycosyltransferase family 2 protein	0.171031	4.80021	0.329443	0.595025
VV1_0053		aromatic amino acid ammonia-lyase	-0.357001	5.26068	0.0770329	0.242782
VV1_0054		acyl-CoA thioesterase	-0.30642	5.95787	0.0849814	0.259199
VV1_0055		outer membrane lipoprotein carrier protein LolA	0.272416	5.66612	0.192862	0.43258
VV1_0056		MMPL family transporter	0.116091	2.87416	0.668887	0.840503
VV1_0057		DUF3261 domain-containing protein	0.376857	5.98961	0.0661288	0.218535
VV1_0058		beta-ketoacyl-[acyl-carrier-protein] synthase family protein	-0.16197	5.80082	0.327807	0.593791
VV1_0059		hotdog family protein	0.0122648	7.18003	0.966525	0.990811
VV1_0060	fabG	3-oxoacyl-ACP reductase FabG	-0.0979689	6.2813	0.580625	0.789445
VV1_0061		beta-ketoacyl-ACP synthase	-0.302081	6.02907	0.126966	0.335883
VV1_0063		tyrosine-type recombinase/integrase	-0.123631	2.79538	0.746157	0.888159
VV1_0064		hypothetical protein	-0.317743	2.43757	0.342225	0.606223
VV1_0065		PadR family transcriptional regulator	-0.0821355	2.98483	0.842247	0.932382
VV1_0066		HNH endonuclease signature motif containing protein	0.116232	3.63539	0.639537	0.822209
VV1_0067		hypothetical protein	0.476815	3.42926	0.373298	0.633647
VV1_0068		hypothetical protein	-1.0642	3.65349	0.048727	0.178471
VV1_0069		hypothetical protein	-0.326287	3.71164	0.368816	0.629849
VV1_0070		DUF3850 domain-containing protein	-0.511899	3.61559	0.213364	0.459481
VV1_0071		3'-5' exonuclease	-0.955745	2.07056	0.0288996	0.123677
VV1_0074		hypothetical protein	1.24058	2.9798	0.361487	0.623228
VV1_0075		hypothetical protein	-0.220971	0.499206	0.948922	0.985257
VV1_0077		hypothetical protein	0.144133	0.683307	0.971734	0.992314
VV1_0078		tyrosine-type recombinase/integrase	-0.37157	0.331678	0.811792	0.921164
VV1_0079		phage regulatory CII family protein	0.950426	1.87647	0.260017	0.517415
VV1_0080		hypothetical protein	-0.0443769	3.75624	0.909858	0.96693
VV1_0081		helix-turn-helix transcriptional regulator	-0.248889	5.7046	0.108007	0.302945
VV1_0083		helix-turn-helix transcriptional regulator	-0.187083	3.25616	0.614888	0.807801
VV1_0084		hypothetical protein	0.012668	5.35085	0.950391	0.985861
VV1_0085		contractile injection system protein, VgrG/Pvc8 family	-0.434878	0.794117	0.378982	0.639838
VV1_0086		tail protein X	9.39781	0.66585	7.61638e-05	0.000940835
VV1_0087		phage tail protein	0.0354559	1.47132	0.94396	0.98355
VV1_0089		phage tail assembly protein	-0.101485	1.1727	0.834252	0.93051
VV1_0092		hypothetical protein	0.0437861	5.11812	0.866704	0.945824
VV1_0093		phage tail protein	0.400226	2.02934	0.271496	0.532574
VV1_0100		phage baseplate assembly protein V	2.91261	-0.473365	0.117069	0.319193
VV1_0101		hypothetical protein	0.661498	0.3388	0.657196	0.834062
VV1_0102		hypothetical protein	0.725524	0.150286	0.623779	0.812759
VV1_0103		hypothetical protein	-0.466364	0.132007	0.769509	0.901002
VV1_0105		3TM-type holin	1.03131	-0.0875167	0.320323	0.58664
VV1_0108		hypothetical protein	-0.185716	7.74628	0.355429	0.616779
VV1_0109		type II toxin-antitoxin system antitoxin SocA domain-containing protein	-0.162857	8.05214	0.303442	0.570527
VV1_0110		type II toxin-antitoxin system RelE/ParE family toxin	0.655961	8.18862	0.00632996	0.0396469
VV1_0111		hypothetical protein	0.473416	8.49884	0.073006	0.233735
VV1_0112		hypothetical protein	-0.201661	5.73604	0.455534	0.704343
VV1_0113		hypothetical protein	0.377944	5.18424	0.410486	0.666946
VV1_0114		hypothetical protein	-0.391263	1.2796	0.326642	0.59295
VV1_0119		hypothetical protein	-0.0882296	3.10868	0.841393	0.932156
VV1_0120		co-chaperone GroES	0.620763	2.51066	0.19153	0.430605
VV1_0124		putative peptidoglycan-binding domain-containing protein	0.139462	1.22417	0.832412	0.930084
VV1_0125		HAMP domain-containing sensor histidine kinase	-0.357116	3.2743	0.134938	0.34969
VV1_0126		response regulator transcription factor	-0.0402052	5.44766	0.820337	0.924225
VV1_0127		DUF5666 domain-containing protein	0.22845	3.73034	0.29235	0.560138
VV1_0129		LysR family transcriptional regulator	-0.0141885	4.18431	0.946438	0.98455
VV1_0130		lytic murein transglycosylase	-0.0351925	6.63014	0.820953	0.924225
VV1_0131		YcgL domain-containing protein	0.424958	9.46282	0.0331748	0.136122
VV1_0132	minC	septum site-determining protein MinC	0.0288078	5.30231	0.876046	0.948108
VV1_0133	minD	septum site-determining protein MinD	-0.335893	6.26006	0.0535328	0.190448
VV1_0134	minE	cell division topological specificity factor MinE	-0.338862	5.65164	0.116659	0.319054
VV1_0135	rnd	ribonuclease D	0.100904	4.82384	0.571052	0.783722
VV1_0136	fadD	long-chain-fatty-acid--CoA ligase FadD	-0.145594	5.70012	0.358051	0.619554
VV1_0137		alpha/beta hydrolase	0.242253	3.69162	0.355488	0.616779
VV1_0138		Slp family lipoprotein	0.184214	6.32126	0.392169	0.649284
VV1_0139		hypothetical protein	0.36293	7.74112	0.0580604	0.201243
VV1_0140	tsaB	tRNA (adenosine(37)-N6)-threonylcarbamoyltransferase complex dimerization subunit type 1 TsaB	0.151889	5.93498	0.339543	0.604509
VV1_0141		ATP-dependent DNA helicase	0.312131	5.03719	0.0972381	0.282758
VV1_0142		hypothetical protein	-0.65477	12.9766	0.000466549	0.00454988
VV1_0143	purU	formyltetrahydrofolate deformylase	0.648773	7.44635	0.000390056	0.00383757
VV1_0144		VOC family protein	0.79669	4.53418	0.000102725	0.00121818
VV1_0145	argS	arginine--tRNA ligase	0.0910366	5.3848	0.605868	0.803025
VV1_0146		HIT domain-containing protein	-0.0458706	5.36392	0.815922	0.923729
VV1_0147		FeoC-like transcriptional regulator	-2.83436	6.85352	6.74898e-26	5.55791e-24
VV1_0148	feoB	Fe(2+) transporter permease subunit FeoB	-3.31577	6.4304	4.38716e-78	2.16774e-75
VV1_0149		FeoA family protein	-2.90331	8.31467	9.94944e-11	3.45665e-09
VV1_0150		AraC family transcriptional regulator	-0.107601	4.04684	0.5999	0.799687
VV1_0151	znuA	zinc ABC transporter substrate-binding protein ZnuA	-0.0873533	4.5449	0.619192	0.810343
VV1_0152	znuC	zinc ABC transporter ATP-binding protein ZnuC	-0.0699206	4.88278	0.713501	0.867307
VV1_0153	znuB	zinc ABC transporter permease subunit ZnuB	-0.145007	3.79343	0.564872	0.779637
VV1_0154	sucD	succinate--CoA ligase subunit alpha	-0.143114	10.2281	0.373095	0.633647
VV1_0155	sucC	ADP-forming succinate--CoA ligase subunit beta	0.0750549	10.0207	0.648376	0.828542
VV1_0156	odhB	2-oxoglutarate dehydrogenase complex dihydrolipoyllysine-residue succinyltransferase	-0.337121	9.48505	0.0268455	0.117502
VV1_0157	sucA	2-oxoglutarate dehydrogenase E1 component	-0.06391	9.7869	0.681056	0.849077
VV1_0158		succinate dehydrogenase iron-sulfur subunit	-0.0523369	10.7361	0.739904	0.883317
VV1_0159	sdhA	succinate dehydrogenase flavoprotein subunit	0.102299	9.359	0.517604	0.749523
VV1_0160	sdhD	succinate dehydrogenase, hydrophobic membrane anchor protein	0.335622	10.5172	0.0369567	0.146647
VV1_0161	sdhC	succinate dehydrogenase cytochrome b556 subunit	0.300185	10.2576	0.0643491	0.214513
VV1_0162		citrate synthase	0.244889	11.4013	0.0900202	0.269757
VV1_0163		Nif3-like dinuclear metal center hexameric protein	0.0812823	5.5683	0.645274	0.825774
VV1_0164		DUF1853 family protein	0.308497	3.82171	0.229148	0.479121
VV1_0165		CoA-disulfide reductase	-0.882457	4.80055	0.000186814	0.00205282
VV1_0166		cation:dicarboxylase symporter family transporter	-1.38693	5.01152	6.43719e-12	2.44668e-10
VV1_0167		RidA family protein	-2.27477	6.73565	1.66341e-28	1.54108e-26
VV1_0168		PAS domain-containing protein	-1.46114	6.18791	3.73993e-15	1.69709e-13
VV1_0169	pgm	phosphoglucomutase (alpha-D-glucose-1,6-bisphosphate-dependent)	-0.0427163	7.52987	0.794672	0.912808
VV1_0170	seqA	replication initiation negative regulator SeqA	0.120957	7.65222	0.46622	0.711238
VV1_0171		alpha/beta fold hydrolase	0.141007	6.23256	0.443851	0.698577
VV1_0172		DUF2788 domain-containing protein	0.259503	9.64354	0.23042	0.480168
VV1_0173	fldA	flavodoxin FldA	0.0770558	7.85516	0.662742	0.837991
VV1_0174		DUF4442 domain-containing protein	0.358152	4.45496	0.157537	0.383532
VV1_0175	fcrX	ferric iron uptake transcriptional regulator FcrX	0.297478	10.4127	0.0421884	0.16104
VV1_0176	glnS	glutamine--tRNA ligase	0.109892	7.5623	0.494359	0.734539
VV1_0179	nagE	N-acetylglucosamine-specific PTS transporter subunit IIBC	-0.593053	6.65422	0.000370489	0.0036776
VV1_0180	nagA	N-acetylglucosamine-6-phosphate deacetylase	0.258213	7.47937	0.270085	0.530741
VV1_0181		ROK family protein	-0.488099	6.32305	0.000625161	0.00581609
VV1_0182		cation:proton antiporter family protein	-0.225028	4.97048	0.174224	0.408136
VV1_0183	asnB	asparagine synthase B	0.223372	10.0671	0.15238	0.376493
VV1_0184	rfaH	transcription/translation regulatory transformer protein RfaH	0.474763	7.35688	0.00852921	0.0493872
VV1_0185		peptide MFS transporter	0.0724727	3.16838	0.779536	0.904881
VV1_0186		HAMP domain-containing methyl-accepting chemotaxis protein	-0.123344	4.98257	0.562495	0.77799
VV1_0187	hemH	ferrochelatase	0.17192	5.62478	0.315975	0.582693
VV1_0188	adk	adenylate kinase	0.498332	8.93986	0.00603792	0.0381944
VV1_0189	htpG	molecular chaperone HtpG	-0.312285	5.32937	0.0961414	0.280907
VV1_0190		transcriptional regulator	0.351864	6.26375	0.0644708	0.214665
VV1_0191		regulatory protein ToxS	0.239153	5.77657	0.126384	0.334863
VV1_0192		sulfite exporter TauE/SafE family protein	0.363031	3.07116	0.298924	0.567114
VV1_0193		SelT/SelW/SelH family protein	0.234786	6.07182	0.693412	0.854933
VV1_0194	yfcE	phosphodiesterase	-0.274889	7.40395	0.101446	0.289929
VV1_0195		CBS domain-containing protein	-0.672475	6.60147	0.00208511	0.0160147
VV1_0196		P-II family nitrogen regulator	-0.444552	7.51176	0.035053	0.141196
VV1_0197		DUF1538 domain-containing protein	-1.26577	5.13738	2.93315e-09	8.3081e-08
VV1_0198		DUF1538 domain-containing protein	-1.98576	5.57105	1.77615e-15	8.22763e-14
VV1_0199		TIGR01777 family oxidoreductase	-0.171382	6.36811	0.478084	0.720018
VV1_0200		SDR family oxidoreductase	-0.0714808	5.52581	0.668323	0.840503
VV1_0201		tetratricopeptide repeat protein	-0.475926	5.43524	0.00793279	0.0469735
VV1_0202		SPFH domain-containing protein	-0.207269	8.82502	0.187445	0.424857
VV1_0203		NfeD family protein	-0.168399	7.74355	0.340679	0.60455
VV1_0204		DUF2799 domain-containing protein	-0.246757	8.35304	0.288573	0.55588
VV1_0205		hypothetical protein	-0.318243	6.20619	0.123414	0.330147
VV1_0206	ligA	NAD-dependent DNA ligase LigA	-0.0376869	4.99867	0.83109	0.9298
VV1_0207	zipA	cell division protein ZipA	0.209843	6.72945	0.283368	0.548125
VV1_0208	cysZ	sulfate transporter CysZ	0.385365	5.75613	0.106799	0.300646
VV1_0209	cysK	cysteine synthase A	0.0788341	7.94924	0.675445	0.845816
VV1_0210		HPr family phosphocarrier protein	-0.21702	9.41533	0.449074	0.703428
VV1_0211	ptsI	phosphoenolpyruvate-protein phosphotransferase PtsI	-0.380739	7.06069	0.00806051	0.047477
VV1_0212	crr	PTS glucose transporter subunit IIA	0.246234	10.3434	0.241116	0.493894
VV1_0213		flagellin	0.203403	7.72081	0.302478	0.570272
VV1_0214		flagellin	-0.696487	8.90872	0.000880945	0.00785082
VV1_0215		flagellin	-0.143326	7.85206	0.413808	0.669652
VV1_0216	flgL	flagellar hook-associated protein FlgL	0.0629298	5.04436	0.720124	0.869877
VV1_0217	flgK	flagellar hook-associated protein FlgK	0.153964	4.93578	0.445903	0.700434
VV1_0218	flgJ	flagellar assembly peptidoglycan hydrolase FlgJ	-0.0288439	6.27971	0.87763	0.94913
VV1_0219		flagellar basal body P-ring protein FlgI	0.176178	5.24921	0.324467	0.590627
VV1_0220	flgH	flagellar basal body L-ring protein FlgH	0.000232708	5.84849	1	1
VV1_0221	flgG	flagellar basal-body rod protein FlgG	-0.379222	5.64763	0.0229357	0.104718
VV1_0222	flgF	flagellar basal-body rod protein FlgF	0.180576	6.63928	0.372044	0.632803
VV1_0223	flgE	flagellar hook protein FlgE	-0.25569	8.1709	0.105802	0.29854
VV1_0224	flgD	flagellar hook assembly protein FlgD	0.231234	7.63607	0.202135	0.444777
VV1_0225	flgC	flagellar basal body rod protein FlgC	0.1609	9.21645	0.351906	0.614642
VV1_0226	flgB	flagellar basal body rod protein FlgB	0.234628	9.6784	0.235705	0.48677
VV1_0227		protein-glutamate O-methyltransferase	-0.123035	8.55773	0.41005	0.666879
VV1_0228		chemotaxis protein CheV	-0.255159	8.47012	0.116499	0.318812
VV1_0229	flgA	flagellar basal body P-ring formation chaperone FlgA	0.302806	7.29969	0.0623004	0.211005
VV1_0230	flgM	flagellar biosynthesis anti-sigma factor FlgM	-0.275011	9.58378	0.0821926	0.252773
VV1_0231	flgN	flagellar export chaperone FlgN	0.0271321	8.44962	0.863525	0.943513
VV1_0232	flgP	flagellar assembly lipoprotein FlgP	0.0534466	6.70939	0.75053	0.890357
VV1_0233		FlgO family outer membrane protein	0.170484	7.79892	0.548076	0.767894
VV1_0234		flagellar assembly protein FlgT	-0.0466149	5.47211	0.750165	0.890357
VV1_0235		hypothetical protein	0.00504013	6.30969	0.977893	0.993195
VV1_0236	gltX	glutamate--tRNA ligase	0.053823	5.91183	0.768579	0.901002
VV1_0237		DUF2057 domain-containing protein	0.542633	3.69454	0.0264057	0.116264
VV1_0238	chiP	chitoporin	0.13223	2.51941	0.691537	0.853729
VV1_0239		copper-translocating P-type ATPase	-0.755991	4.38002	0.0209255	0.0980565
VV1_0240		DUF411 domain-containing protein	-0.525537	6.31525	0.119033	0.322767
VV1_0241		family 20 glycosylhydrolase	0.0270874	1.92866	0.947225	0.98455
VV1_0243		TraB/GumN family protein	-0.472231	4.41967	0.121685	0.327564
VV1_0244		DUF3149 domain-containing protein	-0.485729	11.1804	0.337924	0.602933
VV1_0245	smrA	DNA endonuclease SmrA	0.0228034	4.56686	0.907901	0.966588
VV1_0246	rluF	23S rRNA pseudouridine(2604) synthase RluF	0.127255	4.68186	0.514547	0.74753
VV1_0247	ybaK	Cys-tRNA(Pro) deacylase	0.414422	4.55306	0.210284	0.455717
VV1_0248	ushA	bifunctional UDP-sugar hydrolase/5'-nucleotidase UshA	-0.229385	9.10635	0.152909	0.376754
VV1_0249	kdsA	3-deoxy-8-phosphooctulonate synthase	-0.159828	7.06076	0.367873	0.628793
VV1_0250		SirB1 family protein	0.359705	5.89787	0.0288478	0.123667
VV1_0251		SirB2 family protein	0.376766	6.90974	0.0106591	0.0587374
VV1_0252	prmC	peptide chain release factor N(5)-glutamine methyltransferase	0.360505	3.86372	0.134454	0.348844
VV1_0253	prfA	peptide chain release factor 1	0.274496	5.05927	0.191236	0.430178
VV1_0254	hemA	glutamyl-tRNA reductase	0.622978	4.96146	0.000509111	0.0049111
VV1_0255	lolB	lipoprotein insertase outer membrane protein LolB	0.176383	6.53019	0.295249	0.563783
VV1_0256	ispE	4-(cytidine 5'-diphospho)-2-C-methyl-D-erythritol kinase	0.596311	7.03443	0.00460348	0.0305805
VV1_0257		ribose-phosphate pyrophosphokinase	0.27089	7.35695	0.166906	0.396916
VV1_0258	pth	aminoacyl-tRNA hydrolase	0.689831	7.22268	0.0136928	0.0701518
VV1_0260	ychF	redox-regulated ATPase YchF	0.272656	6.30624	0.06682	0.22011
VV1_0265		2-octaprenyl-3-methyl-6-methoxy-1,4-benzoquinol hydroxylase	0.131891	4.63734	0.510894	0.744413
VV1_0266	miaB	tRNA (N6-isopentenyl adenosine(37)-C2)-methylthiotransferase MiaB	0.204357	6.6566	0.211182	0.456774
VV1_0267		PhoH family protein	-0.118433	6.12864	0.444746	0.699358
VV1_0268	ybeY	rRNA maturation RNase YbeY	0.279424	7.67394	0.0690331	0.224793
VV1_0269	corC	CNNM family magnesium/cobalt transport protein CorC	0.0146451	8.3707	0.922748	0.972614
VV1_0270	lnt	apolipoprotein N-acyltransferase	0.241959	4.32745	0.222212	0.471233
VV1_0271		zinc ribbon-containing protein	-0.983404	8.33306	6.18571e-07	1.22257e-05
VV1_0272	leuS	leucine--tRNA ligase	-0.0480686	7.47894	0.770447	0.901388
VV1_0274	lptE	LPS assembly lipoprotein LptE	0.223704	7.40029	0.1494	0.372621
VV1_0275	holA	DNA polymerase III subunit delta	0.215269	5.87793	0.175608	0.410366
VV1_0276	rsfS	ribosome silencing factor	0.293394	7.90437	0.0966598	0.281866
VV1_0277	rlmH	23S rRNA (pseudouridine(1915)-N(3))-methyltransferase RlmH	0.0147562	5.45834	0.92831	0.974833
VV1_0278	mrdA	penicillin-binding protein 2	0.0893873	3.70179	0.70396	0.860114
VV1_0279	rodA	rod shape-determining protein RodA	0.0945312	3.74456	0.699794	0.858479
VV1_0280		septal ring lytic transglycosylase RlpA family protein	0.283745	5.3502	0.0628973	0.212118
VV1_0281		serine hydrolase	0.161145	6.95316	0.273352	0.534798
VV1_0282	ybeD	DUF493 family protein YbeD	0.203557	7.32827	0.328153	0.593825
VV1_0283	lipB	lipoyl(octanoyl) transferase LipB	0.428932	6.09278	0.00626576	0.039339
VV1_0284	lipA	lipoyl synthase	0.029137	6.25833	0.85874	0.940132
VV1_0285		hypothetical protein	-0.0466718	8.68228	0.814805	0.923404
VV1_0286	glyA	serine hydroxymethyltransferase	-0.238271	7.91207	0.176787	0.411177
VV1_0287		YitT family protein	-0.296534	3.03992	0.582637	0.790423
VV1_0288	treC	alpha,alpha-phosphotrehalase	-0.500743	3.20954	0.19866	0.439961
VV1_0289	treB	PTS trehalose transporter subunit IIBC	-0.900599	4.17087	0.0681453	0.222989
VV1_0290	treR	trehalose operon repressor TreR	0.185353	4.27932	0.340021	0.604509
VV1_0291	gmhB	D-glycero-beta-D-manno-heptose 1,7-bisphosphate 7-phosphatase	0.19881	6.35711	0.326278	0.592849
VV1_0292	metN	methionine ABC transporter ATP-binding protein MetN	0.125851	3.23803	0.688443	0.851915
VV1_0293		methionine ABC transporter permease	-0.657145	4.58967	0.0239978	0.108447
VV1_0294	ilpA	MetQ/NlpA family lipoprotein adhesin IlpA	-0.926575	7.35623	0.000556904	0.00523584
VV1_0295		Zn-ribbon-containing protein	-0.404722	4.86233	0.123284	0.330068
VV1_0296	syd	SecY-interacting protein	0.206477	5.42531	0.51895	0.750739
VV1_0297	queF	NADPH-dependent 7-cyano-7-deazaguanine reductase QueF	0.182356	5.02773	0.307719	0.573527
VV1_0298		tetratricopeptide repeat protein	0.149739	3.78834	0.500168	0.737483
VV1_0299		GGDEF domain-containing protein	-0.461492	6.67649	0.00137626	0.0113128
VV1_0300	ppnN	nucleotide 5'-monophosphate nucleosidase PpnN	-0.557634	9.08602	0.000252647	0.00266449
VV1_0301	xni	flap endonuclease Xni	-0.114347	4.81659	0.504443	0.740349
VV1_0302		DNA/RNA non-specific endonuclease	-0.598825	1.14649	0.396682	0.654066
VV1_0303	rlmM	23S rRNA (cytidine(2498)-2'-O)-methyltransferase RlmM	-0.221105	4.64396	0.288644	0.55588
VV1_0304		DUF423 domain-containing protein	-0.398526	4.76246	0.164258	0.393048
VV1_0305		alpha/beta fold hydrolase	-0.60026	4.59913	0.00111137	0.00950434
VV1_0306		transcriptional regulator GcvA	0.00309808	4.80628	0.990206	0.996705
VV1_0310	thiI	tRNA uracil 4-sulfurtransferase ThiI	0.286478	4.93052	0.102529	0.2919
VV1_0311		flagellar motor protein MotB	-0.271915	6.01131	0.198215	0.439575
VV1_0312	pomA	flagellar motor protein PomA	-0.0398146	6.13771	0.80512	0.91817
VV1_0313	xseB	exodeoxyribonuclease VII small subunit	0.636768	7.08803	0.00865725	0.0500234
VV1_0314	ispA	(2E,6E)-farnesyl diphosphate synthase	0.162781	5.18972	0.437756	0.69294
VV1_0315	dxs	1-deoxy-D-xylulose-5-phosphate synthase	0.0291597	4.96684	0.868953	0.946421
VV1_0316	pgpA	phosphatidylglycerophosphatase A	0.0687404	3.33725	0.835456	0.930681
VV1_0317	thiL	thiamine-phosphate kinase	0.269112	4.68951	0.454213	0.704343
VV1_0318	nusB	transcription antitermination factor NusB	0.381645	7.53309	0.0578088	0.200527
VV1_0319	ribE	6,7-dimethyl-8-ribityllumazine synthase	0.3779	8.67622	0.252411	0.508999
VV1_0321	ribBA	bifunctional 3,4-dihydroxy-2-butanone-4-phosphate synthase/GTP cyclohydrolase II	-0.44902	7.13926	0.00943516	0.0532464
VV1_0322		riboflavin synthase	0.0859012	6.7336	0.659017	0.835128
VV1_0323	ribD	bifunctional diaminohydroxyphosphoribosylaminopyrimidine deaminase/5-amino-6-(5-phosphoribosylamino)uracil reductase RibD	0.169764	5.5152	0.29038	0.557681
VV1_0324	nrdR	transcriptional regulator NrdR	-0.254673	7.13052	0.343935	0.606857
VV1_0325		glutamate-5-semialdehyde dehydrogenase	-0.141996	5.46462	0.492775	0.73339
VV1_0326	proB	glutamate 5-kinase	0.0148905	5.4524	0.947462	0.98455
VV1_0327	crl	sigma factor-binding protein Crl	0.307128	8.27692	0.227306	0.477636
VV1_0328	frsA	esterase FrsA	0.02883	6.039	0.843734	0.932891
VV1_0329	tet(34)	oxytetracycline resistance phosphoribosyltransferase domain-containing protein Tet(34)	0.517461	7.67257	0.00898941	0.0515818
VV1_0331		NCS2 family permease	-0.197582	4.67073	0.368057	0.628793
VV1_0333		aminoacyl-histidine dipeptidase	0.122727	7.46466	0.562804	0.77799
VV1_0334		DUF3332 domain-containing protein	0.524295	4.47707	0.0431119	0.164002
VV1_0336		succinylglutamate desuccinylase/aspartoacylase family protein	-0.353581	6.44377	0.0179353	0.0869775
VV1_0337		hypothetical protein	0.875501	3.63382	0.0074994	0.0453122
VV1_0338		DUF3622 domain-containing protein	0.937887	4.27147	0.00123289	0.0103252
VV1_0340	purL	phosphoribosylformylglycinamidine synthase	-0.484546	5.661	0.0576468	0.200323
VV1_0341	mltF	membrane-bound lytic murein transglycosylase MltF	-0.121103	4.75385	0.471378	0.714945
VV1_0342	tadA	tRNA adenosine(34) deaminase TadA	0.25742	5.88698	0.080228	0.248623
VV1_0343		LysR substrate-binding domain-containing protein	0.0193075	5.36533	0.90742	0.966588
VV1_0344		S-(hydroxymethyl)glutathione dehydrogenase/class III alcohol dehydrogenase	-0.870353	8.76567	3.50139e-06	5.94301e-05
VV1_0345	fghA	S-formylglutathione hydrolase	-0.575643	8.15877	0.00912598	0.0521
VV1_0346		AbgT family transporter	-1.3933	5.52205	1.16386e-14	5.07421e-13
VV1_0349		prepilin-type N-terminal cleavage/methylation domain-containing protein	-0.107563	6.04134	0.61633	0.80845
VV1_0350		hypothetical protein	0.380353	4.71716	0.0635526	0.212816
VV1_0351		hypothetical protein	1.2292	3.50341	6.04372e-07	1.20522e-05
VV1_0352		GspH/FimT family pseudopilin	0.319623	4.14591	0.123007	0.329526
VV1_0353		type IV pilin protein	-0.254138	4.86502	0.289579	0.556989
VV1_0354	dnaJ	molecular chaperone DnaJ	-0.0802871	4.72746	0.72237	0.870799
VV1_0357	dnaK	molecular chaperone DnaK	-0.296377	6.73388	0.107113	0.301095
VV1_0358		metal ABC transporter permease	0.0768339	2.34531	0.83883	0.931638
VV1_0359		zinc ABC transporter substrate-binding protein	-0.935449	1.01629	0.0945064	0.277725
VV1_0360		TonB-dependent receptor	0.136417	1.4114	0.750591	0.890357
VV1_0361		hypothetical protein	-0.654934	0.407249	0.320437	0.58664
VV1_0362		hypothetical protein	-0.0645162	1.58933	0.915597	0.969674
VV1_0363		dicarboxylate/amino acid:cation symporter	0.351725	5.45509	0.126465	0.334863
VV1_0365	grpE	nucleotide exchange factor GrpE	0.786705	6.19081	9.11955e-07	1.74054e-05
VV1_0366	nadK	NAD(+) kinase	-0.224464	6.53408	0.133585	0.347734
VV1_0367	recN	DNA repair protein RecN	-0.303849	6.11398	0.207571	0.452484
VV1_0368	bamE	outer membrane protein assembly factor BamE	0.28825	5.95921	0.0762491	0.241355
VV1_0369		RnfH family protein	0.14232	7.83788	0.381043	0.640884
VV1_0370		SRPBCC family protein	0.264422	6.70864	0.0920682	0.273498
VV1_0371	smpB	SsrA-binding protein SmpB	-0.712511	9.28911	1.72972e-06	3.10164e-05
VV1_0372		tyrosine-type recombinase/integrase	0.435633	5.13677	0.0310884	0.130671
VV1_0373		AlpA family phage regulatory protein	0.986231	6.62556	0.000158731	0.00177803
VV1_0374		H-NS family nucleoid-associated regulatory protein	0.686645	7.2785	0.00013115	0.00149929
VV1_0375		hypothetical protein	0.195283	2.79201	0.670521	0.841842
VV1_0376		relaxase/mobilization nuclease domain-containing protein	0.536781	2.84959	0.0573342	0.20013
VV1_0377		hypothetical protein	0.582455	3.06952	0.133256	0.347152
VV1_0378		helix-turn-helix domain-containing protein	0.197413	6.1733	0.345937	0.609501
VV1_0379		hypothetical protein	0.112992	7.58917	0.506132	0.740628
VV1_0380		hypothetical protein	0.192604	8.03719	0.244382	0.498288
VV1_0381		hypothetical protein	0.302942	8.6238	0.209738	0.4552
VV1_0382		AAA family ATPase	0.256495	5.93739	0.190018	0.42903
VV1_0383		hypothetical protein	0.0578001	7.45112	0.791775	0.910979
VV1_0387		hypothetical protein	0.57262	5.83033	0.00166448	0.0133851
VV1_0388		hypothetical protein	1.15671	4.19521	3.34699e-05	0.000457971
VV1_0389		hypothetical protein	0.114316	5.05851	0.821649	0.924225
VV1_0390		S24 family peptidase	0.458718	4.73556	0.192813	0.43258
VV1_0391		Y-family DNA polymerase	0.538813	4.33411	0.0408625	0.157603
VV1_0392		hypothetical protein	0.451066	7.08627	0.0377301	0.148351
VV1_0393		ImmA/IrrE family metallo-endopeptidase	0.337784	8.3264	0.0326211	0.13482
VV1_0394		beta family protein	0.108357	7.4193	0.564909	0.779637
VV1_0395		hypothetical protein	-0.322806	6.5501	0.0449744	0.16949
VV1_0396		hypothetical protein	0.236254	6.1567	0.146316	0.368232
VV1_0397		molecular chaperone DnaJ	-0.30111	7.79566	0.0688957	0.224641
VV1_0398		hypothetical protein	0.25684	4.66449	0.439802	0.694284
VV1_0399		hypothetical protein	-0.108399	3.9761	0.738405	0.882403
VV1_0400		hypothetical protein	0.47703	4.03873	0.0367862	0.146322
VV1_0401		type II toxin-antitoxin system HipA family toxin	0.00977883	5.05529	0.963386	0.99008
VV1_0402		helix-turn-helix transcriptional regulator	0.0842637	5.42208	0.677078	0.846252
VV1_0403		GNAT family N-acyltransferase	-0.07024	2.52539	0.833168	0.93051
VV1_0404		YHS domain-containing (seleno)protein	-0.801858	3.81285	0.0564033	0.197656
VV1_0405		NRDE family protein	-0.234941	1.45128	0.594153	0.796563
VV1_0406		hypothetical protein	-0.239741	2.32599	0.488771	0.730119
VV1_0407		ATP-grasp domain-containing protein	-0.321263	2.47085	0.405588	0.663351
VV1_0408		DedA family protein	-0.589317	2.67923	0.0773013	0.243111
VV1_0409		L-threonylcarbamoyladenylate synthase	-0.0273387	4.21096	0.904896	0.965237
VV1_0410		DedA family protein	0.237348	2.71721	0.535287	0.759962
VV1_0411		BCCT family transporter	0.186926	1.73975	0.603631	0.802329
VV1_0412		ion channel	-0.0819172	6.45025	0.625931	0.813893
VV1_0413		LysR substrate-binding domain-containing protein	0.709769	5.02555	1.36543e-05	0.000209382
VV1_0414		D-amino acid dehydrogenase	0.372304	6.53911	0.0694875	0.225062
VV1_0415		alanine/glycine:cation symporter family protein	0.336002	9.52806	0.0638209	0.213141
VV1_0416		GPR1/FUN34/YaaH family transporter	0.0838377	2.60372	0.853487	0.936999
VV1_0417		chitinase	-0.210649	2.27995	0.539345	0.762238
VV1_0418	guaA	glutamine-hydrolyzing GMP synthase	0.161292	5.93501	0.331946	0.597998
VV1_0419	guaB	IMP dehydrogenase	0.099482	6.50413	0.54529	0.765161
VV1_0420	xseA	exodeoxyribonuclease VII large subunit	0.20813	4.54853	0.295987	0.563961
VV1_0421		sensor domain-containing diguanylate cyclase	-0.0386386	5.11068	0.832083	0.930084
VV1_0422		metal-dependent hydrolase	0.637615	4.12255	0.00484536	0.0318277
VV1_0423	der	ribosome biogenesis GTPase Der	-0.0687308	6.51262	0.633808	0.820536
VV1_0424	bamB	outer membrane protein assembly factor BamB	-0.0310167	6.11604	0.845474	0.933479
VV1_0425		YfgM family protein	0.00475071	7.69485	0.977038	0.993195
VV1_0426	hisS	histidine--tRNA ligase	0.00497587	7.10953	0.975007	0.993022
VV1_0427	ispG	flavodoxin-dependent (E)-4-hydroxy-3-methylbut-2-enyl-diphosphate synthase	-0.0935182	6.73637	0.603867	0.802329
VV1_0428	rodZ	cytoskeleton protein RodZ	0.00440781	6.97156	0.976473	0.993195
VV1_0429		bifunctional tRNA (adenosine(37)-C2)-methyltransferase TrmG/ribosomal RNA large subunit methyltransferase RlmN	0.162843	4.81628	0.52108	0.751792
VV1_0430	ndk	nucleoside-diphosphate kinase	-0.0118538	9.57782	0.945611	0.98455
VV1_0431	pepB	aminopeptidase PepB	0.0754821	7.88786	0.645061	0.825774
VV1_0432	iscX	Fe-S cluster assembly protein IscX	0.187068	8.70627	0.429882	0.686916
VV1_0433	fdx	ISC system 2Fe-2S type ferredoxin	0.03919	7.96536	0.851809	0.93679
VV1_0434	hscA	Fe-S protein assembly chaperone HscA	-0.121639	6.01234	0.5212	0.751792
VV1_0435	hscB	co-chaperone HscB	0.434771	6.21198	0.0073671	0.0445735
VV1_0436	iscA	iron-sulfur cluster assembly protein IscA	0.197578	9.18651	0.192929	0.43258
VV1_0437	iscU	Fe-S cluster assembly scaffold IscU	0.0850259	8.52447	0.65085	0.830007
VV1_0438		IscS subfamily cysteine desulfurase	0.440593	7.74813	0.00525479	0.0341638
VV1_0439	iscR	Fe-S cluster assembly transcriptional regulator IscR	0.282253	7.52484	0.195836	0.436314
VV1_0440	trmJ	tRNA (cytosine(32)/uridine(32)-2'-O)-methyltransferase TrmJ	0.127241	6.22796	0.398084	0.654931
VV1_0441	suhB	inositol-1-monophosphatase	0.376382	5.23856	0.0765817	0.242046
VV1_0442	secF	protein translocase subunit SecF	0.172955	6.61841	0.307802	0.573527
VV1_0443	secD	protein translocase subunit SecD	0.14164	6.15426	0.521988	0.75233
VV1_0444	yajC	preprotein translocase subunit YajC	-0.0246597	7.99672	0.897866	0.960965
VV1_0445	tgt	tRNA guanosine(34) transglycosylase Tgt	0.292504	5.51779	0.0557734	0.19604
VV1_0446	queA	tRNA preQ1(34) S-adenosylmethionine ribosyltransferase-isomerase QueA	0.299656	4.50171	0.14	0.358423
VV1_0447		trypsin-like serine protease	0.0815255	2.44446	0.816442	0.924082
VV1_0448		CBS domain-containing protein	-1.75627	9.32545	2.61397e-13	1.07633e-11
VV1_0449	aceA	isocitrate lyase	-0.564421	7.53895	0.0211776	0.0990278
VV1_0450	aceB	malate synthase A	0.111579	7.01059	0.635211	0.820971
VV1_0451		hydrogen peroxide-inducible genes activator	-0.10216	5.42559	0.555095	0.774312
VV1_0453		peroxiredoxin C	0.56217	10.7233	0.00107215	0.00924005
VV1_0454		copper homeostasis protein CutC	-0.390673	5.22755	0.0101955	0.0564626
VV1_0455	ppk2	polyphosphate kinase 2	-0.294236	8.21068	0.090689	0.271147
VV1_0456		LysR family transcriptional regulator	-0.0270778	7.02367	0.857033	0.938725
VV1_0457		hypothetical protein	0.283514	3.35699	0.366379	0.627614
VV1_0458		hypothetical protein	-0.562533	2.82955	0.0586152	0.202724
VV1_0459		hypothetical protein	0.193019	4.16821	0.526779	0.75435
VV1_0460	phoU	phosphate signaling complex protein PhoU	-0.552651	5.83714	0.000291681	0.00302356
VV1_0461	pstB	phosphate ABC transporter ATP-binding protein PstB	0.0972693	5.34523	0.623726	0.812759
VV1_0462	pstA	phosphate ABC transporter permease PstA	-0.0788211	3.89521	0.697349	0.857396
VV1_0463		ABC transporter permease subunit	-0.160971	3.29925	0.523948	0.752856
VV1_0464	ppk1	polyphosphate kinase 1	-0.00299893	5.59259	0.988667	0.996169
VV1_0465	ppx	exopolyphosphatase	-0.231838	6.00876	0.149222	0.372386
VV1_0466		phosphate ABC transporter substrate-binding protein PstS family protein	-0.178887	3.43454	0.436491	0.692804
VV1_0467	phoR	phosphate regulon sensor histidine kinase PhoR	0.141687	4.42675	0.468545	0.712106
VV1_0468	phoB	phosphate regulon transcriptional regulator PhoB	-0.016827	5.60878	0.92594	0.973671
VV1_0469	rdgC	recombination-associated protein RdgC	0.344512	5.26686	0.0493622	0.179786
VV1_0470	yegQ	tRNA 5-hydroxyuridine modification protein YegQ	0.0993188	4.76842	0.577351	0.787804
VV1_0471		YfhL family 4Fe-4S dicluster ferredoxin	1.62672	4.03785	0.0739154	0.235629
VV1_0472	mepA	penicillin-insensitive murein endopeptidase	-0.010101	2.93838	0.971044	0.992314
VV1_0482	clpB	ATP-dependent chaperone ClpB	-0.464963	4.71045	0.0259302	0.115038
VV1_0483	pgeF	peptidoglycan editing factor PgeF	0.0426962	6.07994	0.803324	0.917384
VV1_0484	rluD	23S rRNA pseudouridine(1911/1915/1917) synthase RluD	0.13483	7.32995	0.36223	0.623406
VV1_0485		outer membrane protein assembly factor BamD	0.220218	7.10473	0.24951	0.505729
VV1_0486	raiA	ribosome-associated translation inhibitor RaiA	-0.409333	12.8772	0.170325	0.402036
VV1_0487	pheA	prephenate dehydratase	0.0447627	6.66525	0.760819	0.896255
VV1_0488	yjjX	inosine/xanthosine triphosphatase	0.108104	5.5805	0.550375	0.770145
VV1_0489	trpR	trp operon repressor	0.239109	7.12717	0.15434	0.379106
VV1_0490	sltY	murein transglycosylase	-0.0309316	5.07957	0.85987	0.940674
VV1_0491	ettA	energy-dependent translational throttle protein EttA	-0.151905	6.51772	0.35664	0.617965
VV1_0492		PilZ domain-containing protein	-0.390487	7.12512	0.0332117	0.136122
VV1_0493		M23 family metallopeptidase	-0.733774	5.11607	0.0288544	0.123667
VV1_0494	tyrA	bifunctional chorismate mutase/prephenate dehydrogenase	-1.62911	8.13199	0.0134215	0.0689207
VV1_0495		3-deoxy-7-phosphoheptulonate synthase	-2.90214	7.63495	0.00064151	0.00594332
VV1_0496	nagZ	beta-N-acetylhexosaminidase	0.107586	4.94815	0.591297	0.795316
VV1_0497		anhydro-N-acetylmuramic acid kinase	-0.643457	4.75064	0.00667056	0.0411428
VV1_0498		sodium:proton antiporter	0.0735702	6.22062	0.598927	0.799389
VV1_0499		DUF2799 domain-containing protein	0.304109	8.36755	0.0615308	0.209195
VV1_0501		carbon starvation protein A	0.0344257	2.13254	0.92571	0.973671
VV1_0502		sensor histidine kinase	-0.0160906	2.84214	0.975158	0.993022
VV1_0503	btsR	two-component system response regulator BtsR	-0.348851	4.61994	0.177518	0.412231
VV1_0504	ispH	4-hydroxy-3-methylbut-2-enyl diphosphate reductase	-0.0044338	6.38268	0.978888	0.993195
VV1_0505	fkpB	FKBP-type peptidyl-prolyl cis-trans isomerase	0.417472	7.34962	0.0528151	0.188801
VV1_0506	lspA	signal peptidase II	0.383707	5.16974	0.142259	0.362053
VV1_0507	ileS	isoleucine--tRNA ligase	-0.105117	7.31027	0.50643	0.740725
VV1_0508	ribF	bifunctional riboflavin kinase/FAD synthetase	0.539885	7.08302	0.000240785	0.00256165
VV1_0509	murJ	murein biosynthesis integral membrane protein MurJ	0.0907624	4.82697	0.570952	0.783722
VV1_0511	rpsT	30S ribosomal protein S20	0.80552	10.0116	0.000225872	0.00242037
VV1_0512		metalloregulator ArsR/SmtB family transcription factor	-0.0647241	9.25636	0.701844	0.85957
VV1_0513	nhaR	transcriptional activator NhaR	0.010033	6.05692	0.948792	0.985257
VV1_0514		Na/Pi symporter	0.290566	2.10017	0.503748	0.740307
VV1_0515		flavohemoglobin expression-modulating QEGLA motif protein	-0.0568324	4.68848	0.791681	0.910979
VV1_0516		thymidylate synthase	0.000666414	6.07697	1	1
VV1_0517	lgt	prolipoprotein diacylglyceryl transferase	-0.00680237	5.62097	0.973929	0.992649
VV1_0518		sulfite exporter TauE/SafE family protein	-0.133338	5.27801	0.407863	0.665114
VV1_0519	ptsP	phosphoenolpyruvate--protein phosphotransferase	-0.0901727	6.26107	0.529729	0.755275
VV1_0520	rppH	RNA pyrophosphohydrolase	0.124447	7.94817	0.45609	0.704343
VV1_0521	mutH	DNA mismatch repair endonuclease MutH	0.227645	5.02073	0.183421	0.419444
VV1_0522		hypothetical protein	0.0393851	8.14565	0.874118	0.94781
VV1_0523		NADP(H)-dependent aldo-keto reductase	-0.00869258	7.23558	0.954818	0.986781
VV1_0524		hypothetical protein	-0.278271	9.21202	0.0958555	0.280441
VV1_0525	brpR	cyclic-di-GMP-binding transcriptional regulator BrpR	-3.14331	7.32035	3.19616e-58	7.89629e-56
VV1_0526	lysS	lysine--tRNA ligase	-0.0490044	6.74778	0.774414	0.902942
VV1_0527	prfB	peptide chain release factor 2	0.130613	6.94726	0.451362	0.704343
VV1_0528	recJ	single-stranded-DNA-specific exonuclease RecJ	-0.17446	4.6263	0.371667	0.632531
VV1_0529	dsbC	bifunctional protein-disulfide isomerase/oxidoreductase DsbC	0.335364	6.41465	0.022823	0.104418
VV1_0530	xerD	site-specific tyrosine recombinase XerD	0.343044	6.08483	0.0712326	0.229689
VV1_0531	fldB	flavodoxin FldB	0.329424	3.83651	0.162087	0.389623
VV1_0532	brnQ	branched-chain amino acid transport system II carrier protein	-0.4643	3.15111	0.104814	0.296884
VV1_0533		methyltransferase	0.0135878	3.95776	0.967401	0.991329
VV1_0534	srmB	ATP-dependent RNA helicase SrmB	0.214638	5.22722	0.303742	0.570527
VV1_0535	yaaA	peroxide stress protein YaaA	-0.0352284	7.2067	0.817177	0.924208
VV1_0536		sodium:alanine symporter family protein	-1.28516	5.10919	1.63807e-06	2.94918e-05
VV1_0539		hemerythrin domain-containing protein	-1.47147	7.82123	1.96189e-16	1.00282e-14
VV1_0540	ung	uracil-DNA glycosylase	-0.0342791	5.36337	0.871553	0.947396
VV1_0541	nfo	deoxyribonuclease IV	0.116371	4.55545	0.537428	0.761592
VV1_0542	grcA	autonomous glycyl radical cofactor GrcA	0.56638	9.40131	0.0111686	0.0603042
VV1_0543	thrC	threonine synthase	-0.436288	8.2781	0.00668756	0.0411906
VV1_0544	thrB	homoserine kinase	-0.739796	7.19191	2.90784e-05	0.000404626
VV1_0545	thrA	bifunctional aspartate kinase/homoserine dehydrogenase I	-0.832674	7.15671	2.08221e-06	3.68909e-05
VV1_0546		hypothetical protein	-0.274385	7.02631	0.0934749	0.276432
VV1_0547		putative 4-hydroxy-4-methyl-2-oxoglutarate aldolase	-0.410291	9.78755	0.109788	0.305906
VV1_0548	arcA	two-component system response regulator ArcA	-0.338367	7.96164	0.0600238	0.206282
VV1_0549		hypothetical protein	0.109737	7.27088	0.523307	0.752856
VV1_0550	arcB	aerobic respiration two-component sensor histidine kinase ArcB	-0.239241	5.66573	0.105757	0.29854
VV1_0551		diguanylate cyclase	-0.062354	3.45545	0.810092	0.920479
VV1_0552		TIGR01212 family radical SAM protein	-0.929601	2.78183	0.0115893	0.0619441
VV1_0553	gltB	glutamate synthase large subunit	-0.221374	7.89357	0.2043	0.447989
VV1_0554		glutamate synthase subunit beta	-0.489281	7.88568	0.00311576	0.0222048
VV1_0555	gltB	glutamate synthase large subunit	-0.0356023	9.27544	0.821046	0.924225
VV1_0556		FAD-dependent oxidoreductase	-0.323143	9.18708	0.0665223	0.219455
VV1_0557		DUF1499 domain-containing protein	-0.539858	7.75499	0.000894808	0.00792672
VV1_0558	mtnN	5'-methylthioadenosine/S-adenosylhomocysteine nucleosidase	-0.472503	6.31431	0.00231772	0.0176187
VV1_0559		cobalamin biosynthesis family protein	0.00523474	4.31728	0.980624	0.993195
VV1_0560	btuF	vitamin B12 ABC transporter substrate-binding protein BtuF	0.255273	4.39989	0.250827	0.507473
VV1_0561		TRIC cation channel family protein	-0.0500826	2.63795	0.898138	0.961025
VV1_0562		LysR family transcriptional regulator	-0.0959623	2.0676	0.786955	0.908041
VV1_0563		TSUP family transporter	0.196249	2.10909	0.590212	0.795095
VV1_0564		hypothetical protein	-0.271316	3.81254	0.503616	0.740307
VV1_0565	carB	carbamoyl-phosphate synthase large subunit	-0.148803	7.00811	0.409048	0.666558
VV1_0566	carA	glutamine-hydrolyzing carbamoyl-phosphate synthase small subunit	0.314946	7.21095	0.0552689	0.195183
VV1_0567	dapB	4-hydroxy-tetrahydrodipicolinate reductase	0.135639	7.0593	0.453068	0.704343
VV1_0568	mutT	8-oxo-dGTP diphosphatase MutT	0.660794	4.97227	0.0211201	0.0988641
VV1_0569	secA	preprotein translocase subunit SecA	-0.289881	6.40623	0.0513133	0.184845
VV1_0570		DciA family protein	-0.041699	4.9429	0.836325	0.930681
VV1_0571	lpxC	UDP-3-O-acyl-N-acetylglucosamine deacetylase	0.2493	9.02305	0.130215	0.342258
VV1_0572	ftsZ	cell division protein FtsZ	-0.133952	9.08855	0.389771	0.647968
VV1_0574	ftsA	cell division protein FtsA	0.129457	7.31861	0.385564	0.644885
VV1_0575		cell division protein FtsQ/DivIB	0.107766	7.88489	0.595739	0.797246
VV1_0577	murC	UDP-N-acetylmuramate--L-alanine ligase	-0.0689207	6.34766	0.72163	0.870386
VV1_0578	murG	undecaprenyldiphospho-muramoylpentapeptide beta-N-acetylglucosaminyltransferase	-0.0972082	5.62948	0.537217	0.761592
VV1_0579	ftsW	cell division protein FtsW	0.149196	5.05481	0.424785	0.681465
VV1_0580	murD	UDP-N-acetylmuramoyl-L-alanine--D-glutamate ligase	-0.0940578	5.42202	0.635989	0.820971
VV1_0581	mraY	phospho-N-acetylmuramoyl-pentapeptide-transferase	0.0164826	4.81913	0.931489	0.975844
VV1_0582	murF	UDP-N-acetylmuramoyl-tripeptide--D-alanyl-D-alanine ligase	-0.180432	4.66938	0.380609	0.640785
VV1_0583	murE	UDP-N-acetylmuramoyl-L-alanyl-D-glutamate--2,6-diaminopimelate ligase	-0.00306956	4.85579	0.986781	0.995286
VV1_0584		peptidoglycan glycosyltransferase FtsI	-0.047903	3.45675	0.846155	0.933879
VV1_0585	ftsL	cell division protein FtsL	0.269986	5.75515	0.131386	0.343691
VV1_0586	rsmH	16S rRNA (cytosine(1402)-N(4))-methyltransferase RsmH	-0.0614889	5.58817	0.771293	0.901666
VV1_0588	rsmI	16S rRNA (cytidine(1402)-2'-O)-methyltransferase	-0.0563026	6.81835	0.70908	0.864859
VV1_0589		penicillin-binding protein activator	-0.0810819	6.53573	0.598958	0.799389
VV1_0590		YraN family protein	0.23343	6.92782	0.286344	0.552199
VV1_0591		phosphoheptose isomerase	0.103758	5.81955	0.565224	0.779637
VV1_0592		BON domain-containing protein	-0.0311135	6.60051	0.841093	0.932156
VV1_0593	sspB	ClpXP protease specificity-enhancing factor	0.220341	7.35794	0.258374	0.515715
VV1_0594	sspA	stringent starvation protein SspA	0.281293	8.01233	0.0750925	0.238867
VV1_0595		cytochrome c1	0.0191631	8.52951	0.903479	0.96442
VV1_0596		cytochrome bc complex cytochrome b subunit	0.159121	8.87872	0.308126	0.573561
VV1_0597	petA	ubiquinol-cytochrome c reductase iron-sulfur subunit	0.231042	9.43803	0.122051	0.32815
VV1_0598	rpsI	30S ribosomal protein S9	0.158977	8.07219	0.397694	0.654774
VV1_0599	rplM	50S ribosomal protein L13	0.539045	10.0886	0.0018711	0.0147271
VV1_0600	zapE	cell division protein ZapE	0.39589	7.00235	0.00781751	0.0465388
VV1_0601	zapG	Z-ring associated protein ZapG	0.277139	9.48192	0.0963837	0.281246
VV1_0603		DegQ family serine endoprotease	-0.166252	6.09191	0.33213	0.597998
VV1_0604	degS	outer membrane-stress sensor serine endopeptidase DegS	0.348257	5.56296	0.0238097	0.108042
VV1_0605	parC	DNA topoisomerase IV subunit A	0.0753292	5.50173	0.720236	0.869877
VV1_0606	parE	DNA topoisomerase IV subunit B	0.0298033	5.71189	0.860526	0.941161
VV1_0607	yqiA	esterase YqiA	0.0652595	6.34748	0.757626	0.894426
VV1_0608	cpdA	3',5'-cyclic-AMP phosphodiesterase	0.0319596	6.45578	0.819286	0.924225
VV1_0609		DUF1249 family protein	0.20944	6.90485	0.305879	0.571771
VV1_0610	nudF	ADP-ribose diphosphatase	0.114547	6.56361	0.519756	0.751172
VV1_0612	tolC	outer membrane channel protein TolC	1.2079	8.68421	7.52769e-15	3.34756e-13
VV1_0613	hldE	bifunctional D-glycero-beta-D-manno-heptose-7-phosphate kinase/D-glycero-beta-D-manno-heptose 1-phosphate adenylyltransferase HldE	-0.157672	6.55827	0.366307	0.627614
VV1_0614	glnE	bifunctional [glutamate--ammonia ligase]-adenylyl-L-tyrosine phosphorylase/[glutamate--ammonia-ligase] adenylyltransferase	-0.315369	5.91605	0.0274372	0.119189
VV1_0615		methyl-accepting chemotaxis protein	-0.953474	5.8044	1.07694e-05	0.000167453
VV1_0616		potassium channel family protein	0.322392	5.71276	0.117211	0.319387
VV1_0617		inorganic triphosphatase	0.137624	7.17621	0.372112	0.632803
VV1_0618		TIGR00153 family protein	-0.407596	7.22897	0.0108396	0.0594375
VV1_0619		inorganic phosphate transporter	-0.356467	5.39105	0.057171	0.199718
VV1_0620		TIGR04211 family SH3 domain-containing protein	0.24646	6.56253	0.124608	0.332215
VV1_0621		AAA family ATPase	-0.0968359	4.08383	0.629806	0.816759
VV1_0622		multifunctional CCA addition/repair protein	-0.276535	4.5205	0.109455	0.305615
VV1_0623		undecaprenyl-diphosphate phosphatase	-0.24911	4.35804	0.234266	0.484867
VV1_0624	folK	2-amino-4-hydroxy-6-hydroxymethyldihydropteridine diphosphokinase	-0.152155	4.86001	0.47502	0.7172
VV1_0625	folB	bifunctional dihydroneopterin aldolase/7,8-dihydroneopterin epimerase	0.616099	6.66355	0.000177889	0.00196296
VV1_0626	plsY	glycerol-3-phosphate 1-O-acyltransferase PlsY	-0.0620487	6.48274	0.764262	0.898645
VV1_0627		alpha/beta fold hydrolase	0.0379471	5.13093	0.819826	0.924225
VV1_0628	tsaD	tRNA (adenosine(37)-N6)-threonylcarbamoyltransferase complex transferase subunit TsaD	0.228573	5.07418	0.156349	0.382235
VV1_0629	rpsU	30S ribosomal protein S21	0.773475	9.39789	0.000338942	0.00342562
VV1_0630		GatB/YqeY domain-containing protein	0.671509	9.04266	0.00866158	0.0500234
VV1_0631	dnaG	DNA primase	0.293334	5.20156	0.0969668	0.282206
VV1_0632	rpoD	RNA polymerase sigma factor RpoD	0.125187	8.05248	0.43745	0.69294
VV1_0634		SIMPL domain-containing protein	-1.55129	6.35954	1.82619e-11	6.82441e-10
VV1_0636		lysophospholipid acyltransferase family protein	0.227294	1.69723	0.573094	0.785377
VV1_0637		TRAP transporter substrate-binding protein	0.250741	7.25826	0.36751	0.628793
VV1_0638		PTS mannitol transporter subunit IICBA	0.0665295	5.64857	0.687877	0.851915
VV1_0639		mannitol-1-phosphate 5-dehydrogenase	0.00592457	5.69825	0.967854	0.99139
VV1_0640		MltR family transcriptional regulator	0.181908	5.44266	0.424498	0.681249
VV1_0641	glmS	glutamine--fructose-6-phosphate transaminase (isomerizing)	-0.999446	8.13239	9.75764e-07	1.84648e-05
VV1_0642		DeoR family transcriptional regulator	-0.581197	8.18814	0.000151768	0.00170626
VV1_0644	pykF	pyruvate kinase PykF	-0.557946	7.05567	0.00251911	0.0188594
VV1_0645		GntR family transcriptional regulator	0.219648	2.9414	0.582819	0.790423
VV1_0646		diguanylate cyclase	0.0444544	4.41783	0.805228	0.91817
VV1_0647	ilvN	acetolactate synthase small subunit	-0.0550119	6.98923	0.790189	0.910979
VV1_0648		acetolactate synthase 3 large subunit	0.0923397	8.05508	0.574251	0.78672
VV1_0649		long-chain fatty acid--CoA ligase	0.00234592	4.76557	0.990205	0.996705
VV1_0650	leuO	transcriptional regulator LeuO	0.0945207	7.54672	0.577739	0.787804
VV1_0651		MJ1255/VC2487 family glycosyltransferase	1.59968	0.882835	0.0275386	0.119304
VV1_0652		phosphatase PAP2 family protein	-0.344513	1.61431	0.479527	0.721216
VV1_0653		SH3 domain-containing protein	-1.64077	4.39382	5.99503e-14	2.53904e-12
VV1_0654	leuA	2-isopropylmalate synthase	-0.955063	8.09732	0.109545	0.305615
VV1_0655	leuB	3-isopropylmalate dehydrogenase	-1.30584	8.16752	0.0114182	0.0612505
VV1_0656	leuC	3-isopropylmalate dehydratase large subunit	-1.27702	7.99312	0.00736236	0.0445735
VV1_0657	leuD	3-isopropylmalate dehydratase small subunit	-1.10191	7.58836	0.0225574	0.103843
VV1_0658		DUF547 domain-containing protein	-0.461523	5.06728	0.266662	0.526809
VV1_0659	djlA	co-chaperone DjlA	0.534667	6.11166	0.00286237	0.02078
VV1_0660	lptD	LPS assembly protein LptD	0.107886	6.25551	0.456038	0.704343
VV1_0661	surA	peptidylprolyl isomerase SurA	-0.0849033	5.97344	0.583489	0.790608
VV1_0662	pdxA	4-hydroxythreonine-4-phosphate dehydrogenase PdxA	0.194456	6.84557	0.183573	0.419501
VV1_0663	rsmA	16S rRNA (adenine(1518)-N(6)/adenine(1519)-N(6))-dimethyltransferase RsmA	-0.122347	6.76952	0.398258	0.654975
VV1_0664	apaG	Co2+/Mg2+ efflux protein ApaG	-0.300571	6.28572	0.125951	0.33459
VV1_0665	apaH	bis(5'-nucleosyl)-tetraphosphatase (symmetrical) ApaH	0.196789	5.11059	0.210501	0.455735
VV1_0666	folA	type 3 dihydrofolate reductase	-0.273254	6.4831	0.16635	0.395804
VV1_0667		threonine/serine exporter family protein	-1.25543	4.68385	3.46102e-07	7.15868e-06
VV1_0668		threonine/serine exporter ThrE family protein	-1.16062	4.55134	3.7105e-09	1.03777e-07
VV1_0669	cgtA	Obg family GTPase CgtA	0.0964818	5.67559	0.558361	0.776122
VV1_0670	rpmA	50S ribosomal protein L27	0.700502	9.96086	0.000939758	0.00824281
VV1_0671	rplU	50S ribosomal protein L21	0.473352	11.7794	0.00520594	0.0339454
VV1_0672	ispB	octaprenyl diphosphate synthase	0.0799607	6.76394	0.581568	0.78993
VV1_0673	mdh	malate dehydrogenase	0.0963769	10.0739	0.563071	0.778115
VV1_0674	argR	transcriptional regulator ArgR	-0.225803	8.30555	0.373268	0.633647
VV1_0675		TAXI family TRAP transporter solute-binding subunit	-0.236965	9.60164	0.224796	0.474451
VV1_0676		TRAP transporter permease	0.0816938	6.29271	0.589705	0.794913
VV1_0677		universal stress protein	-0.13122	7.53108	0.558522	0.776122
VV1_0678		1-acylglycerol-3-phosphate O-acyltransferase	0.780734	5.26736	0.000145583	0.00164317
VV1_0679	murA	UDP-N-acetylglucosamine 1-carboxyvinyltransferase	0.150945	6.37626	0.44958	0.703725
VV1_0680	ibaG	BolA family iron metabolism protein IbaG	0.346161	7.15622	0.0762298	0.241355
VV1_0681		lipid asymmetry maintenance protein MlaB	0.487079	8.73017	0.0260774	0.115389
VV1_0682		phospholipid-binding protein MlaC	0.128476	6.16291	0.380696	0.640785
VV1_0683	mlaD	outer membrane lipid asymmetry maintenance protein MlaD	0.203187	5.93189	0.362874	0.623773
VV1_0684	mlaE	lipid asymmetry maintenance ABC transporter permease subunit MlaE	0.095119	4.7138	0.625714	0.813893
VV1_0685	mlaF	phospholipid ABC transporter ATP-binding protein MlaF	0.403796	5.76557	0.007201	0.0438069
VV1_0686		calcium/sodium antiporter	0.313396	4.70997	0.111685	0.308871
VV1_0687	kdsD	arabinose-5-phosphate isomerase KdsD	-0.14328	5.96364	0.334928	0.600841
VV1_0688	kdsC	3-deoxy-manno-octulosonate-8-phosphatase KdsC	0.122168	6.22117	0.443396	0.698447
VV1_0689	lptC	LPS export ABC transporter periplasmic protein LptC	-0.136285	6.25775	0.386872	0.645319
VV1_0690	lptA	lipopolysaccharide transport periplasmic protein LptA	0.0815731	5.71128	0.571048	0.783722
VV1_0691	lptB	LPS export ABC transporter ATP-binding protein	0.143078	6.4648	0.453572	0.704343
VV1_0692		RNA polymerase factor sigma-54	-0.0807162	8.51556	0.582675	0.790423
VV1_0693	hpf	ribosome hibernation promoting factor	-0.32342	11.7058	0.139484	0.357308
VV1_0694	ptsN	PTS IIA-like nitrogen regulatory protein PtsN	-0.130654	8.37427	0.525302	0.753069
VV1_0695	rapZ	RNase adapter RapZ	0.178008	6.41992	0.281715	0.546114
VV1_0697		HPr family phosphocarrier protein	-0.200754	6.58268	0.175999	0.411065
VV1_0698	mgtE	magnesium transporter	-0.282668	5.5223	0.069234	0.225042
VV1_0699	pmbA	metalloprotease PmbA	-0.501985	5.88002	0.00441039	0.0295822
VV1_0700	yjgA	ribosome biogenesis factor YjgA	-0.0991957	6.68039	0.58708	0.792817
VV1_0701	thiQ	thiamine ABC transporter ATP-binding protein	-0.107142	2.65638	0.715187	0.867307
VV1_0702	thiP	thiamine/thiamine pyrophosphate ABC transporter permease ThiP	0.599488	1.84055	0.0832605	0.255704
VV1_0703	thiB	thiamine ABC transporter substrate binding subunit	0.0891803	5.14321	0.588868	0.794266
VV1_0705		flavin prenyltransferase UbiX	-0.0488848	5.90217	0.757382	0.894426
VV1_0706	mpl	UDP-N-acetylmuramate:L-alanyl-gamma-D-glutamyl-meso-diaminopimelate ligase	-0.298705	5.92127	0.076038	0.241355
VV1_0707	fbp	class 1 fructose-bisphosphatase	-0.0313251	10.0444	0.838338	0.931355
VV1_0708	ppa	inorganic diphosphatase	-0.249648	9.52761	0.140112	0.358502
VV1_0709		DUF2799 domain-containing protein	-0.220872	6.52863	0.182646	0.418385
VV1_0710		gamma-glutamylcyclotransferase	-0.536392	7.48804	0.00449192	0.0299933
VV1_0711		translocation/assembly module TamB domain-containing protein	-0.147566	3.99893	0.458133	0.705687
VV1_0712		autotransporter assembly complex family protein	-0.264569	4.75654	0.184461	0.42045
VV1_0713	msrA	peptide-methionine (S)-S-oxide reductase MsrA	0.0294204	6.81581	0.865485	0.945189
VV1_0714		DUF1107 domain-containing protein	0.450165	9.90704	0.0470457	0.173547
VV1_0715		YtfJ family protein	0.0392639	7.62555	0.814775	0.923404
VV1_0717		DUF2796 domain-containing protein	0.0145632	4.42022	0.961304	0.989565
VV1_0719		ABC transporter ATP-binding protein	-0.485511	2.07717	0.155594	0.380921
VV1_0720		ABC transporter permease	0.65976	3.90419	0.00245929	0.0185678
VV1_0721		DUF3299 domain-containing protein	0.619138	6.51506	0.00937462	0.052972
VV1_0722		TIGR03899 family protein	-0.18093	6.8647	0.227379	0.477636
VV1_0723	cysC	adenylyl-sulfate kinase	-2.00329	6.14614	3.88287e-18	2.24248e-16
VV1_0724		SLC13 family permease	-2.05357	5.62497	2.63059e-31	2.72052e-29
VV1_0725	cysN	sulfate adenylyltransferase subunit CysN	-2.55811	7.28796	1.02455e-51	2.16962e-49
VV1_0726	cysD	sulfate adenylyltransferase subunit CysD	-2.62399	7.60837	2.62061e-49	4.48225e-47
VV1_0727	cobA	uroporphyrinogen-III C-methyltransferase	0.217511	4.11029	0.384651	0.644272
VV1_0728	cpdB	2',3'-cyclic-nucleotide 2'-phosphodiesterase	-0.355161	7.00783	0.035876	0.143601
VV1_0729		Crp/Fnr family transcriptional regulator	-0.119618	4.95151	0.467898	0.711913
VV1_0730		GNAT family N-acetyltransferase	0.112982	5.47224	0.616204	0.80845
VV1_0731		DMT family transporter	-0.0313768	3.55434	0.901036	0.962968
VV1_0732		LysM-like peptidoglycan-binding domain-containing protein	-0.538008	6.38096	0.00112628	0.00961336
VV1_0733		FKBP-type peptidyl-prolyl cis-trans isomerase	0.0151024	9.31151	0.931517	0.975844
VV1_0734		DUF2780 domain-containing protein	-1.04628	7.66092	2.05624e-10	6.92736e-09
VV1_0735	rplQ	50S ribosomal protein L17	0.432728	9.82902	0.0168243	0.0823982
VV1_0736	rpoA	DNA-directed RNA polymerase subunit alpha	0.360307	9.58499	0.0407772	0.157603
VV1_0737	rpsD	30S ribosomal protein S4	0.642337	11.5163	0.00584079	0.0372326
VV1_0738	rpsK	30S ribosomal protein S11	0.187543	10.8282	0.330868	0.596662
VV1_0739	rpsM	30S ribosomal protein S13	0.500402	11.1717	0.0016744	0.0134163
VV1_0740	secY	preprotein translocase subunit SecY	0.0869845	9.23982	0.61958	0.810612
VV1_0741	rplO	50S ribosomal protein L15	0.222632	10.9261	0.240414	0.49269
VV1_0742	rpmD	50S ribosomal protein L30	0.571575	9.93757	0.0418725	0.160335
VV1_0743	rpsE	30S ribosomal protein S5	0.056052	10.0997	0.811276	0.921004
VV1_0744	rplR	50S ribosomal protein L18	0.295647	10.0742	0.193187	0.43258
VV1_0745	rplF	50S ribosomal protein L6	0.279419	9.28444	0.151955	0.376458
VV1_0746	rpsH	30S ribosomal protein S8	0.260522	9.5615	0.231115	0.481389
VV1_0747	rpsN	30S ribosomal protein S14	0.324293	10.1261	0.159266	0.385687
VV1_0749	rplE	50S ribosomal protein L5	0.1862	10.2606	0.33234	0.598105
VV1_0750	rplX	50S ribosomal protein L24	0.0864054	9.99936	0.638487	0.821572
VV1_0751	rplN	50S ribosomal protein L14	0.276115	9.29294	0.219442	0.467365
VV1_0753	rpsQ	30S ribosomal protein S17	0.643409	8.40354	0.0347811	0.140338
VV1_0754	rpmC	50S ribosomal protein L29	1.11046	12.4346	1.73558e-05	0.000258132
VV1_0755	rplP	50S ribosomal protein L16	0.427786	9.33451	0.0889719	0.267156
VV1_0756	rpsC	30S ribosomal protein S3	0.120252	9.61442	0.566534	0.780928
VV1_0757	rplV	50S ribosomal protein L22	0.506362	11.2287	0.00679902	0.0416463
VV1_0758	rpsS	30S ribosomal protein S19	0.254138	11.1544	0.45955	0.705913
VV1_0759	rplB	50S ribosomal protein L2	-0.0690331	10.0639	0.704028	0.860114
VV1_0760	rplW	50S ribosomal protein L23	0.517026	10.6869	0.00271174	0.0199985
VV1_0761	rplD	50S ribosomal protein L4	0.494326	9.39892	0.0182289	0.088119
VV1_0762	rplC	50S ribosomal protein L3	0.452702	9.82393	0.0268952	0.117558
VV1_0763	rpsJ	30S ribosomal protein S10	0.253943	11.6672	0.162636	0.39052
VV1_0767		SslE/AcfD family lipoprotein zinc metalloprotease	0.218753	2.6847	0.459331	0.705821
VV1_0769		MBL fold metallo-hydrolase	0.236932	3.19744	0.411705	0.667409
VV1_0770		GIY-YIG nuclease family protein	0.92325	4.51072	0.00112954	0.00962269
VV1_0774		nucleotide sugar dehydrogenase	0.653645	2.76308	0.0307798	0.129497
VV1_0775		nucleoside-diphosphate sugar epimerase/dehydratase	-0.154919	5.81927	0.357688	0.619167
VV1_0776		sugar transferase	-0.0720039	6.36898	0.64969	0.829507
VV1_0777		NAD-dependent epimerase/dehydratase family protein	-0.176925	6.38582	0.213965	0.459664
VV1_0778		glycosyltransferase	0.0915729	7.12349	0.55888	0.776122
VV1_0779	wecC	UDP-N-acetyl-D-mannosamine dehydrogenase	0.422057	8.33956	0.00923076	0.0524926
VV1_0780	wecB	UDP-N-acetylglucosamine 2-epimerase (non-hydrolyzing)	0.151358	7.75494	0.339466	0.604509
VV1_0781		polysaccharide biosynthesis tyrosine autokinase	0.0422944	6.49111	0.775387	0.903602
VV1_0783		low molecular weight protein-tyrosine-phosphatase	0.0820741	6.96647	0.649549	0.829507
VV1_0786		polysaccharide export protein	-0.182764	6.51852	0.291267	0.558545
VV1_0787		hypothetical protein	-0.35528	11.7048	0.109281	0.305615
VV1_0793		YjbF family lipoprotein	0.568197	6.0787	9.40733e-05	0.00112761
VV1_0794		capsule biosynthesis GfcC family protein	0.266898	5.29729	0.0942752	0.27746
VV1_0795		YjbH domain-containing protein	-0.0959528	5.48189	0.55729	0.775467
VV1_0796	rfaD	ADP-glyceromanno-heptose 6-epimerase	-0.0499694	8.34781	0.751419	0.890846
VV1_0797	lpxM	lauroyl-Kdo(2)-lipid IV(A) myristoyltransferase	0.523019	6.30783	0.000302555	0.0031073
VV1_0798	waaF	lipopolysaccharide heptosyltransferase II	-0.181102	5.0809	0.329006	0.594751
VV1_0799	waaA	lipid IV(A) 3-deoxy-D-manno-octulosonic acid transferase	0.298494	4.80276	0.106721	0.300646
VV1_0800		hypothetical protein	0.124121	5.63431	0.406274	0.663984
VV1_0801		Gfo/Idh/MocA family oxidoreductase	-0.236215	7.09083	0.109185	0.305566
VV1_0802		Gfo/Idh/MocA family oxidoreductase	-0.365366	7.40166	0.0266512	0.116882
VV1_0803		acylneuraminate cytidylyltransferase family protein	-0.0526858	7.98449	0.786174	0.908041
VV1_0804		nucleotidyltransferase family protein	-0.319618	7.26135	0.0342001	0.138606
VV1_0805		GNAT family protein	-0.0550951	7.53511	0.72581	0.873526
VV1_0806		hypothetical protein	0.116405	6.24897	0.427695	0.684529
VV1_0807	neuC	UDP-N-acetylglucosamine 2-epimerase	-0.129931	7.26145	0.389077	0.647546
VV1_0808	neuB	N-acetylneuraminate synthase	-0.253551	7.82593	0.11088	0.308113
VV1_0809		GNAT family N-acetyltransferase	0.0957113	7.31915	0.514313	0.74753
VV1_0810		LegC family aminotransferase	-0.1067	7.29935	0.560248	0.777112
VV1_0811		UDP-N-acetylglucosamine 4,6-dehydratase	0.0124882	7.42205	0.931907	0.976022
VV1_0812		hypothetical protein	0.452478	6.48178	0.0127332	0.0663828
VV1_0813		DUF3413 domain-containing protein	0.0333236	5.28642	0.836256	0.930681
VV1_0814		3-deoxy-D-manno-octulosonic acid kinase	0.274859	5.43927	0.0719308	0.231292
VV1_0815		diacylglycerol kinase	0.267123	6.30827	0.227833	0.478137
VV1_0816		glycosyltransferase family 9 protein	-0.0400442	4.90164	0.818786	0.924225
VV1_0817		glycosyltransferase family 2 protein	0.0145471	5.73064	0.921888	0.972263
VV1_0818		glycosyltransferase family 9 protein	-0.122911	5.28951	0.500814	0.73819
VV1_0819	coaD	pantetheine-phosphate adenylyltransferase	-0.269585	5.64386	0.20201	0.444722
VV1_0820		alkaline phosphatase family protein	0.16747	3.55639	0.496163	0.735725
VV1_0821	mutM	bifunctional DNA-formamidopyrimidine glycosylase/DNA-(apurinic or apyrimidinic site) lyase	-0.267435	4.7505	0.14579	0.367742
VV1_0822		hypothetical protein	0.229216	6.03878	0.249329	0.505594
VV1_0823	rpmG	50S ribosomal protein L33	0.814956	10.1228	4.24519e-05	0.000563534
VV1_0824	rpmB	50S ribosomal protein L28	0.777546	10.2798	5.80222e-05	0.000739325
VV1_0825	radC	DNA repair protein RadC	-0.0513353	3.9914	0.895578	0.959209
VV1_0826		methyl-accepting chemotaxis protein	-1.21699	5.64717	2.90189e-11	1.0665e-09
VV1_0828	coaBC	bifunctional phosphopantothenoylcysteine decarboxylase/phosphopantothenate--cysteine ligase CoaBC	-0.256605	6.11772	0.121388	0.327158
VV1_0829	slmA	nucleoid occlusion factor SlmA	0.118021	7.07955	0.471356	0.714945
VV1_0830		Kdo(2)-lipid IV(A) acyltransferase	-0.165806	5.42721	0.33729	0.602557
VV1_0831	pyrE	orotate phosphoribosyltransferase	0.0698524	5.83356	0.724549	0.872514
VV1_0832	rph	ribonuclease PH	-0.00707774	5.5395	0.98453	0.994368
VV1_0833		YicC/YloC family endoribonuclease	0.047176	6.28909	0.773352	0.90265
VV1_0834		DMT family transporter	0.52062	1.20691	0.269472	0.529934
VV1_0835		hypothetical protein	-0.110938	4.03197	0.813986	0.922978
VV1_0836		phosphate-starvation-inducible PsiE family protein	-0.1598	4.84312	0.477039	0.719116
VV1_0837		ABC transporter ATP-binding protein	-0.0695307	7.64007	0.653951	0.831663
VV1_0838		ABC transporter ATP-binding protein	-0.0837653	7.09175	0.591136	0.795316
VV1_0839		extracellular solute-binding protein	-0.249753	7.91149	0.125687	0.334488
VV1_0840		ABC transporter permease subunit	0.0996949	7.63004	0.594929	0.796808
VV1_0841		ABC transporter permease subunit	0.470741	6.5011	0.0028381	0.020742
VV1_0842		TonB-dependent receptor	-0.0587905	8.21223	0.809735	0.920479
VV1_0843		DUF3450 domain-containing protein	-0.651259	7.06924	0.0169382	0.0827739
VV1_0844		MotA/TolQ/ExbB proton channel family protein	-1.06228	7.38377	0.00104301	0.00900635
VV1_0845		MotA/TolQ/ExbB proton channel family protein	-1.42393	6.99612	5.25634e-05	0.000675577
VV1_0846		biopolymer transporter ExbD	-1.50599	6.03932	7.88004e-05	0.000968026
VV1_0847		energy transducer TonB	-1.50237	6.20847	2.67498e-05	0.000376444
VV1_0848		tetratricopeptide repeat protein	-1.74474	5.86931	8.22682e-08	1.92551e-06
VV1_0850	gmk	guanylate kinase	-0.141859	5.79269	0.363971	0.625417
VV1_0851	rpoZ	DNA-directed RNA polymerase subunit omega	0.367136	11.6696	0.318509	0.585051
VV1_0852	spoT	bifunctional GTP diphosphokinase/guanosine-3',5'-bis pyrophosphate 3'-pyrophosphohydrolase	0.0505416	5.86937	0.750607	0.890357
VV1_0853	trmH	tRNA (guanosine(18)-2'-O)-methyltransferase TrmH	0.131216	3.5861	0.684168	0.850208
VV1_0854	recG	ATP-dependent DNA helicase RecG	0.027079	5.24826	0.871096	0.947396
VV1_0856		uracil-xanthine permease family protein	-0.372475	1.28661	0.365107	0.626643
VV1_0857	envZ	two-component system sensor histidine kinase EnvZ	-0.112384	3.48514	0.643248	0.824596
VV1_0858	ompR	two-component system response regulator OmpR	-0.224688	5.99509	0.312484	0.578941
VV1_0859	greB	transcription elongation factor GreB	-0.453086	3.23745	0.149667	0.372868
VV1_0860		Tex family protein	-0.289983	4.03878	0.238226	0.489778
VV1_0861		hypothetical protein	-0.221973	9.78417	0.209476	0.454853
VV1_0862	bioH	pimeloyl-ACP methyl ester esterase BioH	0.0468065	4.85431	0.853771	0.936999
VV1_0863		amidophosphoribosyltransferase	-0.374755	2.28699	0.392447	0.649309
VV1_0864	nfuA	Fe-S biogenesis protein NfuA	0.291433	7.74574	0.0607455	0.208077
VV1_0865	nudE	ADP compounds hydrolase NudE	0.00537935	6.47886	0.975037	0.993022
VV1_0866	cysQ	3'(2'),5'-bisphosphate nucleotidase CysQ	-0.385525	6.23906	0.0321246	0.133015
VV1_0867		type II secretion system protein N	0.1682	5.57405	0.568244	0.782105
VV1_0868		type II secretion system protein M	-0.0995791	5.23	0.638961	0.821873
VV1_0869	gspL	type II secretion system protein GspL	0.0212513	5.18492	0.907637	0.966588
VV1_0870	gspK	type II secretion system minor pseudopilin GspK	-0.00781459	5.45364	0.971087	0.992314
VV1_0871	gspJ	type II secretion system minor pseudopilin GspJ	0.147938	4.9946	0.463966	0.709324
VV1_0872	gspI	type II secretion system minor pseudopilin GspI	-0.192707	6.3722	0.414425	0.670402
VV1_0873	gspH	type II secretion system minor pseudopilin GspH	9.9775e-05	5.9632	1	1
VV1_0874	gspG	type II secretion system major pseudopilin GspG	-0.167779	8.29597	0.458378	0.705797
VV1_0875	gspF	type II secretion system inner membrane protein GspF	0.0946099	6.44042	0.672986	0.844461
VV1_0876	gspE	type II secretion system ATPase GspE	-0.0876682	6.53015	0.590265	0.795095
VV1_0877	gspD	type II secretion system secretin GspD	-0.109892	6.95666	0.454303	0.704343
VV1_0878	gspC	type II secretion system protein GspC	0.170702	6.81503	0.23173	0.481624
VV1_0879	hslR	ribosome-associated heat shock protein Hsp15	0.201062	6.90804	0.263316	0.522917
VV1_0880	hslO	Hsp33 family molecular chaperone HslO	0.0473486	6.47059	0.781091	0.90567
VV1_0881	pckA	phosphoenolpyruvate carboxykinase (ATP)	-0.551965	10.312	0.00090337	0.0079708
VV1_0882		AsmA family protein	-0.0820213	4.26562	0.669621	0.841188
VV1_0883		bifunctional GNAT family N-acetyltransferase/hotdog fold thioesterase	-0.052425	6.76083	0.761088	0.896334
VV1_0884	dtd	D-aminoacyl-tRNA deacylase	0.00887724	7.57533	0.960155	0.989264
VV1_0885		virulence factor BrkB family protein	0.125739	4.32933	0.513697	0.747517
VV1_0886		DUF2959 domain-containing protein	-0.221888	5.74176	0.267173	0.527543
VV1_0887		AAA family ATPase	0.337446	2.00221	0.452674	0.704343
VV1_0888	typA	translational GTPase TypA	0.299272	6.71692	0.0938695	0.276875
VV1_0889	glnA	glutamate--ammonia ligase	0.0795872	10.6573	0.649975	0.829547
VV1_0890		DUF4124 domain-containing protein	-0.307722	5.35334	0.0999796	0.287959
VV1_0891	glnL	nitrogen regulation protein NR(II)	0.612352	5.76056	0.00128332	0.010659
VV1_0892	glnG	nitrogen regulation protein NR(I)	-0.0701719	5.90754	0.765757	0.899689
VV1_0893		EAL domain-containing protein	-0.283857	5.04036	0.101251	0.289713
VV1_0894	hemN	oxygen-independent coproporphyrinogen III oxidase	0.25123	6.15752	0.172917	0.405786
VV1_0895		DUF2489 domain-containing protein	-0.251462	5.50969	0.161561	0.388779
VV1_0896	yihI	Der GTPase-activating protein YihI	0.123004	6.26278	0.52208	0.75233
VV1_0897		class I SAM-dependent methyltransferase	0.234027	5.2558	0.137355	0.353893
VV1_0899		c-type cytochrome	0.296276	9.28596	0.0576703	0.200323
VV1_0900	yihA	ribosome biogenesis GTP-binding protein YihA/YsxC	0.101454	7.04344	0.534106	0.758915
VV1_0901	polA	DNA polymerase I	-0.176851	5.86295	0.271432	0.532574
VV1_0902	hemB	porphobilinogen synthase	-0.0546393	6.48022	0.740221	0.883436
VV1_0903		TatD family hydrolase	0.087101	4.02705	0.686667	0.851915
VV1_0904	tatC	twin-arginine translocase subunit TatC	0.372765	4.8874	0.0374199	0.147917
VV1_0905	tatB	Sec-independent protein translocase protein TatB	-0.105547	8.03275	0.580678	0.789445
VV1_0906	tatA	Sec-independent protein translocase subunit TatA	0.130581	10.8556	0.470948	0.71478
VV1_0907	ubiB	ubiquinone biosynthesis regulatory protein kinase UbiB	-0.297191	6.1085	0.0334219	0.136487
VV1_0908		SCP2 domain-containing protein	0.289127	6.38692	0.0376074	0.148023
VV1_0909	ubiE	bifunctional demethylmenaquinone methyltransferase/2-methoxy-6-polyprenyl-1,4-benzoquinol methylase UbiE	0.415336	7.28781	0.0117423	0.0626114
VV1_0910	rmuC	DNA recombination protein RmuC	0.254301	4.26292	0.307397	0.573527
VV1_0911		DMT family transporter	-0.00611063	5.23872	0.974122	0.992649
VV1_0912		HDOD domain-containing protein	-0.239303	6.86799	0.154595	0.379197
VV1_0933	fre	NAD(P)H-flavin reductase	0.218126	8.18996	0.152646	0.376493
VV1_0934		2Fe-2S iron-sulfur cluster-binding protein	0.390809	8.23413	0.0931127	0.275864
VV1_0935	ubiD	4-hydroxy-3-polyprenylbenzoate decarboxylase	0.293634	6.69607	0.0367377	0.14626
VV1_0936		hypothetical protein	0.543943	7.84384	0.000970959	0.00845211
VV1_0937	rho	transcription termination factor Rho	0.212911	7.92103	0.207762	0.452679
VV1_0938	trxA	thioredoxin TrxA	0.746943	10.16	2.91163e-05	0.000404626
VV1_0939	rhlB	ATP-dependent RNA helicase RhlB	-0.086571	7.76946	0.569414	0.783326
VV1_0940	gppA	guanosine-5'-triphosphate,3'-diphosphate diphosphatase	-0.124662	6.26976	0.458784	0.705797
VV1_0941		7-cyano-7-deazaguanine/7-aminomethyl-7-deazaguanine transporter	0.0197737	3.1075	0.960051	0.989264
VV1_0942		DUF3630 family protein	0.750454	4.19446	0.0216136	0.10033
VV1_0943	recQ	ATP-dependent DNA helicase RecQ	0.552859	3.86301	0.0234506	0.10674
VV1_0944	rarD	EamA family transporter RarD	-0.116394	3.71976	0.688798	0.851915
VV1_0945		AraC family transcriptional regulator	0.216064	4.53563	0.232703	0.482438
VV1_0946		LysE family translocator	-0.219867	3.31778	0.545861	0.765433
VV1_0949	uvrD	DNA helicase II	-0.0282392	5.0246	0.87666	0.948542
VV1_0950		DUF2282 domain-containing protein	-0.592873	6.81409	0.00206498	0.0158875
VV1_0952		DUF692 domain-containing protein	-0.0230326	2.86044	0.943627	0.983433
VV1_0953		DNA-binding domain-containing protein	-0.573801	2.09416	0.111199	0.308485
VV1_0954		DoxX family protein	0.0980006	2.2988	0.815112	0.923516
VV1_0955		hypothetical protein	0.535949	6.10175	0.0731142	0.233913
VV1_0956		multidrug effflux MFS transporter	-0.166611	4.39134	0.386364	0.644885
VV1_0957		LysR family transcriptional regulator	0.297008	3.89498	0.142737	0.362716
VV1_0958		aminopeptidase P family protein	-0.12907	6.06889	0.476945	0.719116
VV1_0959	thiH	2-iminoacetate synthase ThiH	0.0723569	3.12085	0.802663	0.917384
VV1_0960		thiazole synthase	-0.0270552	4.64699	0.875026	0.94781
VV1_0961	thiS	sulfur carrier protein ThiS	-0.20718	4.07092	0.659915	0.835842
VV1_0962		HesA/MoeB/ThiF family protein	0.0392006	4.2176	0.906474	0.966456
VV1_0963		thiamine phosphate synthase	0.116268	4.2924	0.566862	0.780928
VV1_0964	thiC	phosphomethylpyrimidine synthase ThiC	0.148251	5.59469	0.298731	0.567105
VV1_0965	crcB	fluoride efflux transporter CrcB	0.0239622	6.37728	0.881181	0.951147
VV1_0966		multicopper oxidase family protein	-0.569906	5.39728	9.64694e-05	0.00115322
VV1_0978	hemG	menaquinone-dependent protoporphyrinogen IX dehydrogenase	0.00967264	6.09588	0.95787	0.988547
VV1_0979		TrkH family potassium uptake protein	0.152312	3.88462	0.456754	0.704512
VV1_0980		YigZ family protein	0.383044	5.8579	0.122034	0.32815
VV1_0981	fadB	fatty acid oxidation complex subunit alpha FadB	0.00653439	5.41656	0.966239	0.990746
VV1_0982	fadA	acetyl-CoA C-acyltransferase FadA	0.00316708	4.5882	0.991598	0.997497
VV1_0983		MDR family oxidoreductase	0.0330351	4.0604	0.892788	0.957482
VV1_0984		LysR family transcriptional regulator	-0.106059	4.16672	0.701788	0.85957
VV1_0985		hypothetical protein	1.22786	15.1836	2.41996e-06	4.25358e-05
VV1_0986	tusA	sulfurtransferase TusA	-0.155575	6.96786	0.450746	0.704063
VV1_0987		hypothetical protein	-1.01769	9.79365	5.80368e-07	1.16783e-05
VV1_0988		TMEM165/GDT1 family protein	0.129903	4.63518	0.638246	0.821552
VV1_0989	glyQ	glycine--tRNA ligase subunit alpha	0.234239	7.55389	0.172859	0.405786
VV1_0990	glyS	glycine--tRNA ligase subunit beta	0.0264036	7.34319	0.879343	0.950498
VV1_0991		hypothetical protein	0.624786	6.03526	2.59986e-05	0.000367034
VV1_0992		valine--pyruvate transaminase	0.15117	6.89973	0.343967	0.606857
VV1_0993		EAL domain-containing protein	-0.0273124	4.69023	0.894215	0.958422
VV1_0994		Hsp20 family protein	-0.365726	5.4191	0.106996	0.300955
VV1_0996	gyrB	DNA topoisomerase (ATP-hydrolyzing) subunit B	-0.00721618	7.32178	0.965003	0.990638
VV1_0997	recF	DNA replication/repair protein RecF	0.272754	6.23473	0.0797883	0.247788
VV1_0998	dnaN	DNA polymerase III subunit beta	-0.102059	6.51897	0.559044	0.776122
VV1_0999	dnaA	chromosomal replication initiator protein DnaA	0.183485	7.43999	0.224931	0.474511
VV1_1001		amino acid ABC transporter substrate-binding protein	0.399167	7.1737	0.0285228	0.12273
VV1_1002		amino acid ABC transporter permease	0.167709	4.30411	0.352698	0.615077
VV1_1003		amino acid ABC transporter ATP-binding protein	0.288486	5.00767	0.176772	0.411177
VV1_1004	rpmH	50S ribosomal protein L34	0.851722	8.67046	0.0655066	0.217232
VV1_1005	rnpA	ribonuclease P protein component	0.355212	8.09508	0.0370068	0.146675
VV1_1007	yidC	membrane protein insertase YidC	0.0934274	6.7896	0.592666	0.79566
VV1_1008	mnmE	tRNA uridine-5-carboxymethylaminomethyl(34) synthesis GTPase MnmE	-0.385419	5.20842	0.0216377	0.100337
VV1_1009	mioC	FMN-binding protein MioC	-0.435203	6.81392	0.0381803	0.14933
VV1_1010	mnmG	tRNA uridine-5-carboxymethylaminomethyl(34) synthesis enzyme MnmG	0.166591	6.23841	0.27116	0.532383
VV1_1011	rsmG	16S rRNA (guanine(527)-N(7))-methyltransferase RsmG	0.382287	6.37025	0.0466613	0.172919
VV1_1012		ParA family protein	0.0962541	6.75493	0.656305	0.833406
VV1_1013		ParB/RepB/Spo0J family partition protein	0.12121	6.44914	0.446549	0.700954
VV1_1014		F0F1 ATP synthase subunit I	0.157132	9.65297	0.341005	0.604885
VV1_1015	atpB	F0F1 ATP synthase subunit A	0.382361	9.67037	0.0133085	0.0687366
VV1_1016	atpE	F0F1 ATP synthase subunit C	0.362502	10.7524	0.130608	0.342258
VV1_1017	atpF	F0F1 ATP synthase subunit B	0.434155	11.0733	0.0852087	0.259359
VV1_1018	atpH	F0F1 ATP synthase subunit delta	0.407332	10.887	0.0122935	0.0649279
VV1_1019	atpA	F0F1 ATP synthase subunit alpha	0.0659104	9.81048	0.698485	0.857819
VV1_1020	atpG	F0F1 ATP synthase subunit gamma	0.203158	10.2088	0.242978	0.496564
VV1_1021	atpD	F0F1 ATP synthase subunit beta	-0.118963	9.7236	0.525759	0.753481
VV1_1022		F0F1 ATP synthase subunit epsilon	-0.420088	9.55953	0.0459789	0.17139
VV1_1023	glmU	bifunctional UDP-N-acetylglucosamine diphosphorylase/glucosamine-1-phosphate N-acetyltransferase GlmU	-0.259211	5.72032	0.15438	0.379106
VV1_1024		amino acid ABC transporter permease	-0.0588958	4.36108	0.754288	0.893056
VV1_1025		transporter substrate-binding domain-containing protein	-0.381785	7.63625	0.0111657	0.0603042
VV1_1026	punC	purine nucleoside transporter PunC	-0.0688592	4.42692	0.746815	0.8887
VV1_1027	punR	DNA-binding transcriptional activator PunR	-0.201398	2.30625	0.592937	0.79566
VV1_1028	ilvA	threonine ammonia-lyase, biosynthetic	-0.805707	6.37509	0.00995442	0.0554034
VV1_1029	ilvD	dihydroxy-acid dehydratase	-0.882611	7.35169	0.0019369	0.015218
VV1_1030	ilvE	branched-chain-amino-acid transaminase	-0.89669	7.49778	0.00206149	0.0158875
VV1_1031	ilvM	acetolactate synthase 2 small subunit	-0.431853	8.26051	0.300704	0.56945
VV1_1032	ilvG	acetolactate synthase 2 catalytic subunit	-0.704213	7.39238	0.09513	0.279052
VV1_1033		YifB family Mg chelatase-like AAA ATPase	-1.24459	2.73203	5.62271e-05	0.000718511
VV1_1034		DUF2860 domain-containing protein	-0.229615	6.36592	0.205992	0.450368
VV1_1035		acyltransferase	0.551353	4.83099	0.0163247	0.0805298
VV1_1036		thiol:disulfide interchange protein DsbA/DsbL	0.00480094	6.7603	0.979331	0.993195
VV1_1037		serine/threonine protein kinase	0.51984	5.26222	0.0061331	0.0387413
VV1_1038	ccoG	cytochrome c oxidase accessory protein CcoG	-0.382709	5.26579	0.0123926	0.0652189
VV1_1039		YihD family protein	0.428338	7.55397	0.126381	0.334863
VV1_1040		hypothetical protein	-0.205941	10.0542	0.618527	0.810343
VV1_1041		sporulation protein	-0.84946	6.69183	1.37514e-05	0.000210145
VV1_1043		hemolysin III family protein	-0.00681636	5.76454	0.972989	0.992632
VV1_1044		TrkH family potassium uptake protein	-0.104834	3.02481	0.731556	0.878886
VV1_1045	trkA	Trk system potassium transporter TrkA	-0.125821	5.02219	0.534159	0.758915
VV1_1046	rsmB	16S rRNA (cytosine(967)-C(5))-methyltransferase RsmB	-0.0456292	5.31449	0.778432	0.904185
VV1_1047	fmt	methionyl-tRNA formyltransferase	-0.066427	6.01552	0.697755	0.857396
VV1_1048	def	peptide deformylase	-0.00505675	7.32132	0.973789	0.992649
VV1_1049		LysM peptidoglycan-binding domain-containing protein	-0.148574	3.12301	0.626748	0.814717
VV1_1050	dprA	DNA-processing protein DprA	0.645857	4.48196	0.000973124	0.00845211
VV1_1051		DUF494 family protein	-0.125971	8.70988	0.407534	0.664821
VV1_1052		type I DNA topoisomerase	0.0704465	6.74487	0.685663	0.851003
VV1_1053		5-(carboxyamino)imidazole ribonucleotide synthase	0.281531	6.45424	0.0638417	0.213141
VV1_1054	purE	5-(carboxyamino)imidazole ribonucleotide mutase	0.009508	6.66375	0.952142	0.986527
VV1_1055		L-threonylcarbamoyladenylate synthase	0.439533	5.35542	0.0128124	0.0666392
VV1_1056	hemF	oxygen-dependent coproporphyrinogen oxidase	0.137034	6.18473	0.443157	0.698342
VV1_1057	aroE	shikimate dehydrogenase	0.0956595	6.29483	0.524526	0.752926
VV1_1058		DUF1488 domain-containing protein	0.0237455	5.02071	0.925758	0.973671
VV1_1059		gamma carbonic anhydrase family protein	-0.0347398	7.50601	0.813273	0.922608
VV1_1076	ilvY	HTH-type transcriptional activator IlvY	-0.549331	3.12042	0.0694509	0.225062
VV1_1077	ilvC	ketol-acid reductoisomerase	-0.41517	5.91339	0.00780093	0.0465023
VV1_1078		accessory factor UbiK family protein	0.176853	7.93487	0.293205	0.561441
VV1_1079	vmeD	multidrug efflux RND transporter permease subunit VmeD	-1.80027	4.15413	1.1182e-13	4.69117e-12
VV1_1080		efflux RND transporter periplasmic adaptor subunit	-1.45387	4.94777	2.35268e-16	1.17555e-14
VV1_1081		TetR/AcrR family transcriptional regulator	-1.81135	4.2668	1.81079e-19	1.13416e-17
VV1_1082	rep	DNA helicase Rep	0.10954	3.68108	0.613814	0.807245
VV1_1084		cytochrome c5 family protein	0.167179	9.39913	0.282027	0.546242
VV1_1085		ABC transporter ATP-binding protein	0.352845	9.7346	0.0196938	0.0931687
VV1_1086		ABC transporter substrate-binding protein	-0.338306	10.3243	0.0682297	0.223101
VV1_1087		ABC transporter permease	0.238462	7.8666	0.147533	0.370261
VV1_1088		ABC transporter permease	-0.18015	7.13688	0.303045	0.570527
VV1_1089		SPOR domain-containing protein	-0.259048	6.31091	0.0877951	0.265234
VV1_1090		hypothetical protein	0.0549009	2.97481	0.854924	0.937659
VV1_1091		hypothetical protein	0.472135	1.6058	0.314511	0.580745
VV1_1092		hypothetical protein	0.0783794	1.9341	0.83773	0.931346
VV1_1093		sigma-70 family RNA polymerase sigma factor	0.505613	2.86901	0.212669	0.458651
VV1_1094		hypothetical protein	0.378272	1.97634	0.38573	0.644885
VV1_1095		serine/threonine-protein kinase	0.578234	3.61931	0.0413128	0.158788
VV1_1096		chromosome segregation ATPase	0.00940275	4.51267	0.972608	0.992568
VV1_1097		response regulator	-0.152676	4.05285	0.461058	0.707009
VV1_1098		substrate-binding domain-containing protein	-0.197987	3.74039	0.348545	0.61095
VV1_1099	edd	phosphogluconate dehydratase	-0.704251	0.955808	0.179084	0.413708
VV1_1100		gluconokinase	-0.127242	2.28932	0.856347	0.938437
VV1_1101		GntP family permease	0.0878416	2.04338	0.818919	0.924225
VV1_1102		bifunctional 4-hydroxy-2-oxoglutarate aldolase/2-dehydro-3-deoxy-phosphogluconate aldolase	-0.536053	4.26863	0.00822857	0.0482114
VV1_1103		M23 family metallopeptidase	0.619644	4.47332	0.00428699	0.028973
VV1_1104		hypothetical protein	0.69909	5.05152	0.000898042	0.00793955
VV1_1105	gorA	glutathione-disulfide reductase	-0.635728	6.81511	0.00998778	0.0555196
VV1_1106		23S rRNA (adenine(2030)-N(6))-methyltransferase RlmJ	-0.0453931	6.19947	0.787614	0.908565
VV1_1108	prlC	oligopeptidase A	-0.223911	6.76627	0.167407	0.397251
VV1_1109	asnC	transcriptional regulator AsnC	-0.31214	5.94897	0.0843653	0.257851
VV1_1110		EAL domain-containing protein	-0.105003	3.73421	0.619052	0.810343
VV1_1112		class I SAM-dependent methyltransferase	-0.198428	3.71956	0.455988	0.704343
VV1_1113		hypothetical protein	-0.786508	6.68532	2.41626e-05	0.000342201
VV1_1114		carboxylate/amino acid/amine transporter	-0.51017	4.95398	0.00437142	0.0294095
VV1_1115	uspA	universal stress protein UspA	-1.99451	9.00406	3.7411e-18	2.18904e-16
VV1_1116	ftnA	non-heme ferritin	-0.0554291	9.70257	0.721045	0.870386
VV1_1117	uspB	universal stress protein UspB	-0.334353	10.5504	0.0693018	0.225042
VV1_1118		NAD(P)/FAD-dependent oxidoreductase	0.00594909	2.74012	0.992828	0.99755
VV1_1119		heme biosynthesis protein HemY	-0.315043	5.94869	0.0862948	0.261234
VV1_1120		uroporphyrinogen-III C-methyltransferase	0.00242002	5.9397	0.989907	0.996705
VV1_1121		uroporphyrinogen-III synthase	0.195249	6.97575	0.388722	0.647546
VV1_1122	hemC	hydroxymethylbilane synthase	-0.472504	4.96121	0.0274511	0.119189
VV1_1123		class I adenylate cyclase	0.229289	6.39759	0.115528	0.316935
VV1_1124	cyaY	iron donor protein CyaY	-0.130373	6.26721	0.524431	0.752926
VV1_1126	lysA	diaminopimelate decarboxylase	-0.106828	8.20911	0.531263	0.756699
VV1_1127	dapF	diaminopimelate epimerase	-0.0809038	7.63171	0.595142	0.796808
VV1_1128		DUF484 family protein	-0.303392	5.99012	0.154411	0.379106
VV1_1129	xerC	tyrosine recombinase XerC	0.0796555	4.87473	0.661622	0.837051
VV1_1130	yigB	5-amino-6-(5-phospho-D-ribitylamino)uracil phosphatase YigB	0.491998	4.9676	0.0390602	0.151836
VV1_1132		EAL domain-containing protein	-0.0437549	5.99713	0.805644	0.91817
VV1_1133		DTW domain-containing protein	-0.53536	4.41422	0.0172134	0.0840264
VV1_1134		membrane protein	-0.0679149	4.58164	0.74428	0.886399
VV1_1135		EVE domain-containing protein	-0.137543	5.79598	0.437035	0.69294
VV1_1136		Cof-type HAD-IIB family hydrolase	-0.145129	5.62474	0.340468	0.604509
VV1_1137		alpha/beta fold hydrolase	-0.0841001	4.87818	0.636792	0.820973
VV1_1138	rhtB	homoserine/homoserine lactone efflux protein	0.0870788	7.44365	0.57015	0.783722
VV1_1139		EAL and HDOD domain-containing protein	0.131702	5.64285	0.390228	0.648485
VV1_1140		metalloregulator ArsR/SmtB family transcription factor	0.322233	4.05709	0.235777	0.48677
VV1_1141		ArsJ-associated glyceraldehyde-3-phosphate dehydrogenase	-0.155033	4.05425	0.518168	0.750095
VV1_1142		dual specificity protein phosphatase family protein	-0.303271	3.46221	0.470458	0.714281
VV1_1143	arsJ	organoarsenical effux MFS transporter ArsJ	0.465646	2.96596	0.169206	0.400245
VV1_1144		acyltransferase	0.0960619	4.45545	0.680956	0.849077
VV1_1145		DUF2500 domain-containing protein	0.0903827	6.20593	0.57858	0.787804
VV1_1146		hypothetical protein	-0.51867	8.42445	0.0378217	0.148472
VV1_1147		lysoplasmalogenase	0.10535	4.86139	0.601458	0.800803
VV1_1151		YhgN family NAAT transporter	-0.196412	4.01465	0.609717	0.804644
VV1_1152		DUF1145 domain-containing protein	-0.855029	3.66957	0.0763088	0.241355
VV1_1153	rsmD	16S rRNA (guanine(966)-N(2))-methyltransferase RsmD	0.262373	5.50292	0.20819	0.453388
VV1_1154	ftsY	signal recognition particle-docking protein FtsY	0.177916	6.28535	0.231675	0.481624
VV1_1155	ftsE	cell division ATP-binding protein FtsE	0.123682	5.63582	0.551548	0.7713
VV1_1157	ftsX	permease-like cell division protein FtsX	0.231256	5.99884	0.176485	0.411121
VV1_1158	rpoH	RNA polymerase sigma factor RpoH	0.0721137	8.39251	0.647769	0.828005
VV1_1160	glpE	thiosulfate sulfurtransferase GlpE	0.178919	7.37065	0.349452	0.612057
VV1_1161	glpG	rhomboid family intramembrane serine protease GlpG	0.242115	6.18091	0.14364	0.364385
VV1_1162		flagellar basal body-associated protein FliL	0.223074	7.36999	0.332146	0.597998
VV1_1163		chorismate lyase	0.110279	5.79465	0.533796	0.758885
VV1_1164	ubiA	4-hydroxybenzoate octaprenyltransferase	-0.0545813	4.14402	0.786205	0.908041
VV1_1165	plsB	glycerol-3-phosphate 1-O-acyltransferase PlsB	0.031974	4.13106	0.890309	0.956896
VV1_1166	lexA	transcriptional repressor LexA	0.00281726	7.56506	0.986695	0.995286
VV1_1167		class I SAM-dependent methyltransferase	-0.550381	6.63988	0.000840814	0.00752334
VV1_1168	sthA	Si-specific NAD(P)(+) transhydrogenase	-0.262353	7.10511	0.0916805	0.272894
VV1_1169	fabR	HTH-type transcriptional repressor FabR	0.0806833	5.31102	0.624833	0.813392
VV1_1170		YijD family membrane protein	0.0342222	7.28593	0.827394	0.927741
VV1_1171	trmA	tRNA (uridine(54)-C5)-methyltransferase TrmA	0.0276833	4.50254	0.890441	0.956896
VV1_1173		TonB-dependent receptor	-0.56704	5.81325	0.00125562	0.0104761
VV1_1174		ATPase	0.555505	1.22382	0.594828	0.796808
VV1_1175	murI	glutamate racemase	-0.243149	3.87194	0.225871	0.47559
VV1_1176		RNA-binding protein	0.0481671	8.28253	0.821764	0.924225
VV1_1193		IS630 family transposase	0.465356	2.32312	0.257378	0.514641
VV1_1194		winged helix-turn-helix domain-containing protein	8.64481	-0.315562	0.0300244	0.126926
VV1_1195	pssA	CDP-diacylglycerol--serine O-phosphatidyltransferase	0.157683	7.71034	0.298677	0.567105
VV1_1196		GNAT family N-acetyltransferase	0.162385	4.86797	0.586463	0.792533
VV1_1197	murB	UDP-N-acetylmuramate dehydrogenase	0.111189	5.37172	0.574861	0.787296
VV1_1198	birA	bifunctional biotin--[acetyl-CoA-carboxylase] ligase/biotin operon repressor BirA	-0.105043	5.34837	0.544327	0.765051
VV1_1200	coaA	type I pantothenate kinase	0.454679	4.99193	0.0510722	0.184499
VV1_1203	tuf	elongation factor Tu	-0.105132	10.3085	0.57765	0.787804
VV1_1205	secE	preprotein translocase subunit SecE	0.310803	8.59456	0.193567	0.433013
VV1_1206	nusG	transcription termination/antitermination protein NusG	0.212157	7.71345	0.17548	0.410283
VV1_1207	rplK	50S ribosomal protein L11	0.100786	10.2378	0.609174	0.804644
VV1_1208	rplA	50S ribosomal protein L1	0.108641	9.68488	0.616473	0.80845
VV1_1209	rplJ	50S ribosomal protein L10	0.268671	10.1606	0.247662	0.503395
VV1_1210	rplL	50S ribosomal protein L7/L12	0.371043	10.6865	0.0816492	0.25145
VV1_1211	rpoB	DNA-directed RNA polymerase subunit beta	-0.0068605	7.99507	0.970317	0.992314
VV1_1212	rpoC	DNA-directed RNA polymerase subunit beta'	-0.19103	7.79708	0.342777	0.606619
VV1_1213		Rsd/AlgQ family anti-sigma factor	-0.00335739	10.8769	0.986129	0.995256
VV1_1214	nudC	NAD(+) diphosphatase	-0.0113689	4.99249	0.955049	0.986781
VV1_1215		hypothetical protein	0.339318	4.68636	0.147368	0.370252
VV1_1216		hypothetical protein	0.527739	3.2387	0.0408275	0.157603
VV1_1218	hemE	uroporphyrinogen decarboxylase	-0.113443	6.09659	0.49467	0.734539
VV1_1220		uracil-DNA glycosylase family protein	0.00909027	5.69798	0.958915	0.989264
VV1_1221		D-2-hydroxyacid dehydrogenase	-0.202746	6.0182	0.15083	0.374397
VV1_1222		DUF416 family protein	0.138981	5.67112	0.434661	0.692193
VV1_1223		hemolysin family protein	0.420228	2.81555	0.170954	0.403092
VV1_1224	hupA	nucleoid-associated protein HU-alpha	0.408637	11.1062	0.0754027	0.239583
VV1_1225		DUF1481 domain-containing protein	-0.00582052	6.35659	0.978763	0.993195
VV1_1226	purD	phosphoribosylamine--glycine ligase	-0.239235	6.07438	0.447413	0.701816
VV1_1227	purH	bifunctional phosphoribosylaminoimidazolecarboxamide formyltransferase/IMP cyclohydrolase	-0.345437	6.31682	0.118604	0.321998
VV1_1229	zntR	Zn(2+)-responsive transcriptional regulator	0.377832	6.64567	0.0114585	0.061393
VV1_1230		methyl-accepting chemotaxis protein	0.331316	7.8813	0.141394	0.360744
VV1_1231	fis	DNA-binding transcriptional regulator Fis	0.561542	6.98551	0.0076155	0.0457651
VV1_1232	dusB	tRNA dihydrouridine synthase DusB	0.281135	5.88335	0.20197	0.444722
VV1_1233	prmA	50S ribosomal protein L11 methyltransferase	-0.165561	5.19018	0.410295	0.666879
VV1_1234	accC	acetyl-CoA carboxylase biotin carboxylase subunit	0.181665	6.60111	0.414573	0.670402
VV1_1235	accB	acetyl-CoA carboxylase biotin carboxyl carrier protein	0.0394163	7.90767	0.84131	0.932156
VV1_1236	aroQ	type II 3-dehydroquinate dehydratase	0.243586	7.79675	0.253463	0.509385
VV1_1237	acs	acetate--CoA ligase	-0.0210232	11.642	0.914362	0.969385
VV1_1238		3'-5' exonuclease	0.0822093	8.43492	0.64448	0.825699
VV1_1239		DUF294 nucleotidyltransferase-like domain-containing protein	0.117222	8.61264	0.471895	0.715485
VV1_1241		3-phenylpropionate MFS transporter	-0.16905	2.28323	0.642828	0.824542
VV1_1242		NahK/ErcS family hybrid sensor histidine kinase/response regulator	-0.321637	4.67628	0.0637673	0.213141
VV1_1243		sodium:solute symporter family protein	-0.320608	9.615	0.234311	0.484867
VV1_1244		DUF4212 domain-containing protein	-0.231219	12.3621	0.416029	0.67178
VV1_1245		MarC family protein	0.0891547	4.66507	0.650884	0.830007
VV1_1246		response regulator transcription factor	-0.478945	7.05197	0.00186124	0.0146754
VV1_1247		protein-disulfide reductase DsbD	-0.149817	4.04828	0.456895	0.704512
VV1_1248		anaerobic C4-dicarboxylate transporter	-1.12561	3.44465	0.00200791	0.0156378
VV1_1249	aspA	aspartate ammonia-lyase	-1.53509	5.21614	7.89312e-11	2.78577e-09
VV1_1250		FxsA family protein	-0.670913	6.28703	0.00644632	0.0399259
VV1_1251	trmL	tRNA (uridine(34)/cytosine(34)/5-carboxymethylaminomethyluridine(34)-2'-O)-methyltransferase TrmL	0.294909	6.55178	0.191827	0.431022
VV1_1252		superoxide dismutase	-0.485163	7.34397	0.0126006	0.065846
VV1_1253	cpxA	envelope stress sensor histidine kinase CpxA	-0.0212815	3.15425	0.949658	0.985791
VV1_1254		response regulator	-0.373477	5.39598	0.0452096	0.169971
VV1_1255		CpxP family protein	-0.563654	5.47575	0.0109066	0.059731
VV1_1256	fieF	CDF family cation-efflux transporter FieF	-0.320612	4.8416	0.156734	0.382966
VV1_1257	pfkA	6-phosphofructokinase	-1.04844	7.64429	1.11103e-09	3.43109e-08
VV1_1258		MATE family efflux transporter	0.171441	2.80705	0.551912	0.771324
VV1_1259		co-chaperone GroES	0.070561	7.34989	0.70019	0.858727
VV1_1260	groL	chaperonin GroEL	-0.280468	6.3624	0.178182	0.412695
VV1_1261		hypothetical protein	-0.312167	9.71773	0.0490675	0.179443
VV1_1262		MgtC/SapB family protein	-0.0749453	3.48948	0.842436	0.932382
VV1_1263	epmB	EF-P beta-lysylation protein EpmB	0.0148388	3.40988	0.960597	0.989295
VV1_1264	efp	elongation factor P	0.381871	6.89753	0.0360982	0.14436
VV1_1265		SPFH domain-containing protein	-0.0831177	5.6329	0.581254	0.78993
VV1_1266	frdD	fumarate reductase subunit FrdD	-1.54764	6.638	1.61036e-19	1.02304e-17
VV1_1267	frdC	fumarate reductase subunit FrdC	-2.54147	6.95933	5.0989e-40	7.55826e-38
VV1_1268		succinate dehydrogenase/fumarate reductase iron-sulfur subunit	-2.73765	6.8808	6.11028e-34	6.96729e-32
VV1_1269	frdA	fumarate reductase (quinol) flavoprotein subunit	-3.5042	7.48354	1.68587e-50	3.12377e-48
VV1_1270	epmA	elongation factor P--(R)-beta-lysine ligase	-0.168981	4.30261	0.337388	0.602557
VV1_1271		VanZ family protein	0.589361	5.51836	0.0134155	0.0689207
VV1_1272		TetR/AcrR family transcriptional regulator	0.098023	7.76575	0.527909	0.75435
VV1_1273		acetyltransferase	-1.58199	5.55957	3.68841e-18	2.18698e-16
VV1_1274		IS4-like element ISVvu2 family transposase	-0.62986	3.57407	0.00377577	0.0260727
VV1_1275		peptidoglycan DD-metalloendopeptidase family protein	0.464982	5.03151	0.00440912	0.0295822
VV1_1276	cysE	serine O-acetyltransferase	-0.229569	6.42266	0.213122	0.459406
VV1_1277	gpsA	NAD(P)H-dependent glycerol-3-phosphate dehydrogenase	-0.0349859	5.94301	0.826492	0.927197
VV1_1278	secB	protein-export chaperone SecB	-0.0989273	8.41274	0.557114	0.775467
VV1_1280		rhodanese-like domain-containing protein	0.158423	8.03322	0.364772	0.62631
VV1_1281	gpmM	2,3-bisphosphoglycerate-independent phosphoglycerate mutase	-0.6537	6.71389	0.000114278	0.00134799
VV1_1282		DMT family transporter	-0.531885	4.07636	0.0543941	0.192895
VV1_1283		SLC13 family permease	-1.90047	5.42201	7.87647e-25	6.03908e-23
VV1_1284	asd	archaetidylserine decarboxylase	-0.214075	5.84345	0.237175	0.48852
VV1_1285	rsgA	small ribosomal subunit biogenesis GTPase RsgA	0.115308	6.59208	0.438166	0.69294
VV1_1286	orn	oligoribonuclease	0.554938	7.57983	0.000315263	0.00321554
VV1_1289	queG	tRNA epoxyqueuosine(34) reductase QueG	0.176836	3.14258	0.510351	0.744353
VV1_1290	tsaE	tRNA (adenosine(37)-N6)-threonylcarbamoyltransferase complex ATPase subunit type 1 TsaE	-0.033121	6.80114	0.891482	0.956896
VV1_1291		N-acetylmuramoyl-L-alanine amidase	0.0778052	4.65335	0.668641	0.840503
VV1_1292	mutL	DNA mismatch repair endonuclease MutL	0.0382644	4.6631	0.835483	0.930681
VV1_1293	miaA	tRNA (adenosine(37)-N6)-dimethylallyltransferase MiaA	-0.0806917	9.68398	0.598647	0.799389
VV1_1294	hfq	RNA chaperone Hfq	0.156148	10.8229	0.538439	0.761858
VV1_1295	hflX	ribosome rescue GTPase HflX	0.192852	8.70374	0.278644	0.541814
VV1_1296	hflK	FtsH protease activity modulator HflK	-0.170307	8.51015	0.271852	0.53294
VV1_1297	hflC	protease modulator HflC	-0.24656	7.96268	0.130483	0.342258
VV1_1298		DUF2065 domain-containing protein	0.631171	4.98892	0.364267	0.625685
VV1_1299		adenylosuccinate synthase	0.0363509	8.14243	0.825241	0.926028
VV1_1300		tetratricopeptide repeat protein	-0.0397686	6.21128	0.820393	0.924225
VV1_1301	hmpA	NO-inducible flavohemoprotein	0.0439257	2.47363	0.903231	0.964386
VV1_1302	nsrR	nitric oxide-sensing transcriptional repressor NsrR	0.161352	4.5735	0.645281	0.825774
VV1_1303		amidohydrolase	-0.599245	3.96309	0.0144157	0.0731809
VV1_1304	rnr	ribonuclease R	-0.598718	6.79601	0.000396911	0.00389638
VV1_1305	rlmB	23S rRNA (guanosine(2251)-2'-O)-methyltransferase RlmB	-0.264404	6.50315	0.122994	0.329526
VV1_1306		phosphoglycolate phosphatase	0.24497	5.58123	0.122756	0.329249
VV1_1307	trpS	tryptophan--tRNA ligase	-0.00888822	7.33991	0.962924	0.99008
VV1_1308		porin	-0.289296	3.50024	0.258274	0.515715
VV1_1309		ExeM/NucH family extracellular endonuclease	-0.265338	4.17766	0.196917	0.437213
VV1_1311		aminodeoxychorismate/anthranilate synthase component II	-0.187831	3.68406	0.662289	0.837657
VV1_1313		aspartate aminotransferase family protein	-0.206858	8.72307	0.217587	0.465091
VV1_1314	astA	arginine N-succinyltransferase	0.0549029	7.51909	0.763392	0.897859
VV1_1315	astD	succinylglutamate-semialdehyde dehydrogenase	-0.433854	6.51396	0.0304979	0.128432
VV1_1317		DUF1338 domain-containing protein	-0.250841	8.733	0.160558	0.388256
VV1_1318	crp	cAMP-activated global transcriptional regulator CRP	0.0245741	10.1918	0.877035	0.948716
VV1_1319		phosphoribulokinase	-0.0371423	7.22447	0.79783	0.914656
VV1_1320		YheU family protein	-0.0274341	6.73213	0.934834	0.977958
VV1_1321		hydrolase	-0.322864	5.16822	0.0467726	0.173052
VV1_1322		TIGR02444 family protein	-0.267578	6.32882	0.0811521	0.250352
VV1_1323		ABC transporter ATP-binding protein	0.0996853	3.87452	0.642915	0.824542
VV1_1324	kefG	glutathione-regulated potassium-efflux system ancillary protein KefG	0.3779	6.38097	0.0534194	0.190197
VV1_1325	kefB	glutathione-regulated potassium-efflux system protein KefB	0.00881557	5.20279	0.964975	0.990638
VV1_1326		YheV family putative zinc ribbon protein	0.515732	8.73941	0.0241227	0.108687
VV1_1327	slyD	peptidylprolyl isomerase	0.0860365	8.76146	0.704332	0.860249
VV1_1328		isoaspartyl peptidase/L-asparaginase	0.28649	4.44532	0.355437	0.616779
VV1_1329		SlyX family protein	-0.0410286	5.75113	0.920703	0.972214
VV1_1330		PQQ-binding-like beta-propeller repeat protein	-0.222815	4.74479	0.316046	0.582693
VV1_1331	fkpA	FKBP-type peptidyl-prolyl cis-trans isomerase	0.258673	8.39536	0.0879144	0.265414
VV1_1332		transcriptional regulator	-0.99566	5.51069	2.38674e-07	5.20286e-06
VV1_1333	tusD	sulfurtransferase complex subunit TusD	-1.04642	5.24551	9.72006e-10	3.02273e-08
VV1_1334	tusC	sulfurtransferase complex subunit TusC	-0.636739	3.48824	0.0362946	0.144961
VV1_1335	tusB	sulfurtransferase complex subunit TusB	-0.47686	6.22544	0.0337097	0.137278
VV1_1336	rpsL	30S ribosomal protein S12	0.0191529	10.9085	0.912877	0.968646
VV1_1337	rpsG	30S ribosomal protein S7	0.35625	9.70586	0.180554	0.415414
VV1_1338	fusA	elongation factor G	0.562789	7.51827	0.00579872	0.0370501
VV1_1339	tuf	elongation factor Tu	0.0646866	10.7969	0.685034	0.850697
VV1_1340		(2Fe-2S)-binding protein	0.503437	9.65247	0.031975	0.132703
VV1_1341	bfr	bacterioferritin	0.0267319	7.74942	0.875989	0.948108
VV1_1342	galE	UDP-glucose 4-epimerase GalE	-0.176236	6.76425	0.269505	0.529934
VV1_1343	tpiA	triose-phosphate isomerase	-0.517926	7.95434	0.00198101	0.0155093
VV1_1345		5-carboxymethyl-2-hydroxymuconate Delta-isomerase	0.0669355	7.84465	0.756283	0.893819
VV1_1346		DUF805 domain-containing protein	0.123505	7.238	0.486971	0.728899
VV1_1347		DUF3135 domain-containing protein	-1.69635	7.17647	5.18134e-08	1.27301e-06
VV1_1348		metalloregulator ArsR/SmtB family transcription factor	0.678108	5.7038	5.03987e-05	0.00065342
VV1_1349	glpX	class II fructose-bisphosphatase	-0.126213	4.75094	0.528048	0.75435
VV1_1351	zapB	cell division protein ZapB	0.136124	10.1225	0.377788	0.638884
VV1_1352	rraA	ribonuclease E activity regulator RraA	-0.84531	8.8473	9.08951e-07	1.74054e-05
VV1_1353		1,4-dihydroxy-2-naphthoate polyprenyltransferase	-0.125745	5.32043	0.427366	0.684529
VV1_1355	hslU	HslU--HslV peptidase ATPase subunit	-0.592705	5.47617	0.00507904	0.0332154
VV1_1356	hslV	ATP-dependent protease subunit HslV	-0.517238	5.08879	0.0391018	0.151865
VV1_1357		SPOR domain-containing protein	0.120163	6.495	0.48633	0.728829
VV1_1358	cytR	DNA-binding transcriptional regulator CytR	-0.47351	7.00599	0.00416171	0.0282984
VV1_1359	priA	primosomal protein N'	-0.178394	4.85041	0.295994	0.563961
VV1_1360	rpmE	50S ribosomal protein L31	0.95602	9.41427	0.000859151	0.00767198
VV1_1361		malic enzyme-like NAD(P)-binding protein	0.210875	7.30798	0.204938	0.448282
VV1_1362	metJ	met regulon transcriptional regulator MetJ	0.792523	6.91984	0.000467577	0.00454992
VV1_1364		O-succinylhomoserine (thiol)-lyase	-0.0561136	6.40772	0.701754	0.85957
VV1_1365		bifunctional aspartate kinase/homoserine dehydrogenase II	-0.260875	4.92564	0.16712	0.397
VV1_1366	metF	methylenetetrahydrofolate reductase	0.083213	5.19507	0.687524	0.851915
VV1_1367		PadR family transcriptional regulator	-0.204077	8.23997	0.195749	0.436314
VV1_1369	ppc	phosphoenolpyruvate carboxylase	-0.162554	8.14232	0.356716	0.617965
VV1_1370	argE	acetylornithine deacetylase	0.198547	8.80857	0.21156	0.45737
VV1_1371	argC	N-acetyl-gamma-glutamyl-phosphate reductase	0.100158	11.3876	0.597507	0.798652
VV1_1372	argB	acetylglutamate kinase	-0.040229	11.9014	0.833599	0.93051
VV1_1373		argininosuccinate synthase	-0.10177	11.9634	0.576876	0.787804
VV1_1374	argH	argininosuccinate lyase	-0.12806	10.1866	0.491968	0.732866
VV1_1375	oxyR	DNA-binding transcriptional regulator OxyR	0.467394	7.07947	0.00284004	0.020742
VV1_1376		PBP1A family penicillin-binding protein	-0.163906	6.64143	0.271923	0.53294
VV1_1377	pilM	type IV pilus assembly protein PilM	0.190165	2.19328	0.598651	0.799389
VV1_1378		PilN domain-containing protein	0.201371	1.88608	0.625892	0.813893
VV1_1379	pilO	type 4a pilus biogenesis protein PilO	-0.675654	2.20791	0.166287	0.395804
VV1_1380		pilus assembly protein PilP	0.598201	0.966313	0.629705	0.816759
VV1_1381		type IV pilus secretin PilQ family protein	0.107261	2.67927	0.737085	0.881608
VV1_1382	aroK	shikimate kinase AroK	0.233295	8.06206	0.109494	0.305615
VV1_1383	aroB	3-dehydroquinate synthase	0.0948493	7.42842	0.52085	0.751775
VV1_1384		AAA family ATPase	0.0773383	6.04703	0.589438	0.794794
VV1_1385		Dam family site-specific DNA-(adenine-N6)-methyltransferase	0.00190638	5.45076	0.993064	0.99755
VV1_1386	rpe	ribulose-phosphate 3-epimerase	-0.101806	5.40438	0.538629	0.761858
VV1_1387	rpsF	30S ribosomal protein S6	0.422344	9.93473	0.0792342	0.246662
VV1_1388	priB	primosomal replication protein N	0.662823	10.4321	0.0001346	0.00153086
VV1_1389	rpsR	30S ribosomal protein S18	0.470692	10.1789	0.0334235	0.136487
VV1_1390	rplI	50S ribosomal protein L9	0.226278	10.0798	0.247969	0.503754
VV1_1391		DUF481 domain-containing protein	0.399461	4.08364	0.0576055	0.200323
VV1_1392		replicative DNA helicase	-0.256111	6.30622	0.168415	0.399009
VV1_1393	alr	alanine racemase	-0.0281399	5.4874	0.865816	0.945319
VV1_1394		BamA/TamA family outer membrane protein	0.295838	4.59218	0.107488	0.301768
VV1_1395		secondary thiamine-phosphate synthase enzyme YjbQ	0.12333	6.39524	0.521811	0.75233
VV1_1396	pgi	glucose-6-phosphate isomerase	-0.596433	6.96801	5.23002e-05	0.000674142
VV1_1397		chemotaxis protein CheX	-0.127008	9.02757	0.410973	0.667249
VV1_1398	dusA	tRNA dihydrouridine(20/20a) synthase DusA	0.446046	4.09595	0.0586659	0.202724
VV1_1399	pspG	envelope stress response protein PspG	-0.7843	7.53941	2.21746e-05	0.000321207
VV1_1400		TIGR04219 family outer membrane beta-barrel protein	-0.0175334	6.48789	0.91963	0.97216
VV1_1401		hypothetical protein	-0.185115	5.8935	0.585832	0.79238
VV1_1402		assimilatory sulfite reductase (NADPH) flavoprotein subunit	0.36016	4.73598	0.0779485	0.2448
VV1_1403	cysI	assimilatory sulfite reductase (NADPH) hemoprotein subunit	0.176379	5.72248	0.311503	0.578153
VV1_1404		phosphoadenylyl-sulfate reductase	0.283265	6.55142	0.0919839	0.273431
VV1_1420		FIST N-terminal domain-containing protein	-0.00990413	6.39179	0.951935	0.986527
VV1_1421		sensor domain-containing diguanylate cyclase	-0.13224	4.77834	0.46661	0.711238
VV1_1422		sodium:proton antiporter	0.331807	6.92012	0.0231265	0.105373
VV1_1423	metH	methionine synthase	-0.0683182	6.04172	0.637856	0.821552
VV1_1424	lysC	lysine-sensitive aspartokinase 3	0.509325	8.37195	0.0111592	0.0603042
VV1_1425		alanine--glyoxylate aminotransferase family protein	0.0539468	7.46775	0.724577	0.872514
VV1_1426		PglL family O-oligosaccharyltransferase	0.0330767	5.11732	0.866034	0.945325
VV1_1427	uvrA	excinuclease ABC subunit UvrA	-0.297231	6.68485	0.059573	0.205365
VV1_1428	galU	UTP--glucose-1-phosphate uridylyltransferase GalU	-0.835395	6.80655	5.53966e-09	1.52067e-07
VV1_1429		response regulator transcription factor	0.421234	3.91654	0.104249	0.296038
VV1_1430		single-stranded DNA-binding protein	0.373481	8.10473	0.0576447	0.200323
VV1_1432	csrD	RNase E specificity factor CsrD	-0.282747	5.71137	0.0512466	0.184833
VV1_1433		hypothetical protein	-0.416945	5.88163	0.00879671	0.0506722
VV1_1434	gspM	type II secretion system protein GspM	-0.219515	6.16381	0.157278	0.383532
VV1_1435		MSHA biogenesis protein MshK	-0.341722	6.8355	0.0379558	0.148713
VV1_1436	mshL	pilus (MSHA type) biogenesis protein MshL	-0.500361	6.1056	0.000380302	0.00375823
VV1_1437		AAA family ATPase	-0.241551	6.53312	0.12109	0.326881
VV1_1438		tetratricopeptide repeat protein	-0.130533	5.85642	0.383858	0.643429
VV1_1439		GspE/PulE family protein	-0.396105	5.7786	0.0155913	0.0780226
VV1_1440		type II secretion system F family protein	-0.403458	5.44109	0.00960258	0.054054
VV1_1441		hypothetical protein	-0.29943	5.49887	0.13293	0.34671
VV1_1442		prepilin-type N-terminal cleavage/methylation domain-containing protein	-0.166386	6.93259	0.253069	0.508999
VV1_1443		type II secretion system protein	-0.60757	9.08077	0.000247723	0.00262292
VV1_1444		prepilin-type N-terminal cleavage/methylation domain-containing protein	-0.287695	6.12445	0.213265	0.459481
VV1_1445		prepilin-type N-terminal cleavage/methylation domain-containing protein	-0.134419	5.33749	0.448367	0.702568
VV1_1446		prepilin-type N-terminal cleavage/methylation domain-containing protein	-0.0233107	4.90618	0.908256	0.966608
VV1_1447		hypothetical protein	-0.550408	4.78824	0.00584403	0.0372326
VV1_1448		DUF6701 domain-containing protein	-0.00479683	4.50858	0.980046	0.993195
VV1_1449		rod shape-determining protein	-0.0112345	7.24733	0.943493	0.983433
VV1_1450	mreC	rod shape-determining protein MreC	0.0881223	5.11375	0.600927	0.800541
VV1_1451	mreD	rod shape-determining protein MreD	0.170589	5.19478	0.318993	0.585698
VV1_1452		Maf family protein	0.141611	6.10474	0.350814	0.613718
VV1_1453	rng	ribonuclease G	-0.0487907	5.64665	0.770431	0.901388
VV1_1454		YhdP family protein	0.0497553	3.65157	0.819658	0.924225
VV1_1455		carbon-nitrogen hydrolase family protein	-0.17122	5.48257	0.410217	0.666879
VV1_1456	tldD	metalloprotease TldD	-0.0655115	5.8725	0.690631	0.853595
VV1_1457		PhoH family protein	-0.710042	7.38436	2.90018e-05	0.000404626
VV1_1459	rapA	RNA polymerase-associated protein RapA	-0.0295913	3.53903	0.914426	0.969385
VV1_1461	rluA	bifunctional tRNA pseudouridine(32) synthase/23S rRNA pseudouridine(746) synthase RluA	0.00194246	3.4136	1	1
VV1_1462		D-2-hydroxyacid dehydrogenase	-0.289619	3.60641	0.232591	0.482431
VV1_1463		RidA family protein	0.180702	9.29015	0.727105	0.874611
VV1_1464	pyrI	aspartate carbamoyltransferase regulatory subunit	-0.255328	6.25282	0.148882	0.372262
VV1_1465	pyrB	aspartate carbamoyltransferase	-0.474261	6.32268	0.0134192	0.0689207
VV1_1466	argF	ornithine carbamoyltransferase	0.0600544	10.7391	0.76301	0.897647
VV1_1467	arcA	arginine deiminase	0.0916065	3.72358	0.663789	0.838061
VV1_1468	rraB	ribonuclease E inhibitor RraB	0.13777	7.14646	0.402331	0.659965
VV1_1469		hypothetical protein	0.456785	4.22799	0.0694691	0.225062
VV1_1470		GNAT family N-acetyltransferase	-0.118382	5.10608	0.500044	0.737483
VV1_1471		DUF2061 domain-containing protein	0.479547	2.52609	0.222761	0.471761
VV1_1472		YjgN family protein	-0.235805	3.9272	0.237054	0.48852
VV1_1473		M48 family metalloprotease	0.582322	3.1622	0.0658754	0.21813
VV1_1474		valine--tRNA ligase	0.0538169	6.60481	0.737482	0.881845
VV1_1475		DNA polymerase III subunit chi	0.605237	5.42414	0.000320297	0.0032594
VV1_1476	pepA	leucyl aminopeptidase	-0.0993045	7.18365	0.53961	0.762238
VV1_1477	lptF	LPS export ABC transporter permease LptF	0.0139373	5.26518	0.931055	0.975844
VV1_1478	lptG	LPS export ABC transporter permease LptG	0.114058	4.84068	0.530382	0.755964
VV1_1479		RDD family protein	-0.108166	4.32791	0.638287	0.821552
VV1_1481	cod	chitin oligosaccharide deacetylase	0.377658	2.80203	0.263478	0.522917
VV1_1482		PTS sugar transporter subunit IIB	0.257954	3.75387	0.489724	0.731236
VV1_1483		PTS sugar transporter subunit IIC	0.336848	1.81499	0.373985	0.634291
VV1_1484		PTS lactose/cellobiose transporter subunit IIA	-0.0980817	3.45418	0.794006	0.912389
VV1_1485		6-phospho-beta-glucosidase	0.195662	3.36111	0.478178	0.720018
VV1_1486	chbG	chitin disaccharide deacetylase	-0.324468	4.35715	0.0836719	0.256613
VV1_1487		LacI family DNA-binding transcriptional regulator	0.17012	5.69406	0.460266	0.706282
VV1_1488		VOC family protein	-0.0596457	7.63074	0.779918	0.905087
VV1_1489		HD-GYP domain-containing protein	0.0835226	6.02109	0.679784	0.849077
VV1_1506		MBL fold metallo-hydrolase	-0.452721	4.87422	0.078472	0.245404
VV1_1507		hypothetical protein	0.121205	5.12057	0.466288	0.711238
VV1_1511		methyl-accepting chemotaxis protein	-0.585771	3.80557	0.00846553	0.0491754
VV1_1513	mltC	membrane-bound lytic murein transglycosylase MltC	0.192806	4.60299	0.359602	0.62127
VV1_1514		oxidative damage protection protein	0.371557	8.05539	0.0697379	0.225545
VV1_1515	mutY	A/G-specific adenine glycosylase	0.306865	5.42552	0.136009	0.351851
VV1_1516	trmB	tRNA (guanosine(46)-N7)-methyltransferase TrmB	0.0855531	5.09751	0.609771	0.804644
VV1_1517	glsB	glutaminase B	-0.00768673	3.65294	0.972703	0.992568
VV1_1518		DNA-3-methyladenine glycosylase	-0.617579	3.70562	0.0184776	0.089025
VV1_1519	hemW	radical SAM family heme chaperone HemW	0.090093	4.33859	0.649119	0.829253
VV1_1520		XTP/dITP diphosphatase	0.143458	5.58105	0.421661	0.67841
VV1_1521		DUF4426 domain-containing protein	0.125904	6.20271	0.454305	0.704343
VV1_1522	yggU	DUF167 family protein YggU	-0.0417909	7.24959	0.836504	0.930681
VV1_1523		YggT family protein	-0.295132	6.31831	0.0789844	0.246487
VV1_1524	proC	pyrroline-5-carboxylate reductase	-0.211465	5.98004	0.22374	0.473115
VV1_1525		YggS family pyridoxal phosphate-dependent enzyme	-0.255313	6.70886	0.0975827	0.283073
VV1_1526		type IV pilus twitching motility protein PilT	-0.211574	7.0121	0.228739	0.479121
VV1_1527		PilT/PilU family type 4a pilus ATPase	-0.206154	5.97718	0.190937	0.430171
VV1_1528	ruvX	Holliday junction resolvase RuvX	0.145407	5.97822	0.312426	0.578941
VV1_1529		YqgE/AlgH family protein	-0.19517	6.65099	0.274297	0.535704
VV1_1530	gshB	glutathione synthase	-0.11782	7.62557	0.427869	0.684529
VV1_1531	rsmE	16S rRNA (uracil(1498)-N(3))-methyltransferase	0.208972	6.38016	0.15783	0.383532
VV1_1532		hypothetical protein	-0.27456	4.86324	0.118307	0.321388
VV1_1533		endonuclease	0.15575	4.37599	0.37733	0.638746
VV1_1534		SprT family zinc-dependent metalloprotease	0.130333	4.34102	0.53557	0.759962
VV1_1535		DUF2189 domain-containing protein	-0.175236	7.36914	0.454377	0.704343
VV1_1536	metK	methionine adenosyltransferase	0.0285405	5.37382	0.869244	0.946505
VV1_1537	tkt	transketolase	-0.13481	7.91886	0.445232	0.699875
VV1_1539	epd	erythrose-4-phosphate dehydrogenase	0.0804913	6.47425	0.578536	0.787804
VV1_1540		phosphoglycerate kinase	-0.326789	7.70808	0.043039	0.163865
VV1_1541	fbaA	class II fructose-bisphosphate aldolase	0.0996749	9.51773	0.533651	0.758885
VV1_1542	mscS	small-conductance mechanosensitive channel MscS	-0.409258	8.25452	0.00760172	0.045744
VV1_1543		LysE/ArgO family amino acid transporter	0.91221	2.81512	0.0261901	0.115543
VV1_1544		LysR family transcriptional regulator ArgP	-0.201459	3.6189	0.442503	0.697639
VV1_1545		oxidative stress defense protein	0.109894	6.14056	0.563931	0.779062
VV1_1546	serA	phosphoglycerate dehydrogenase	-0.194756	8.87097	0.222779	0.471761
VV1_1547	rpiA	ribose-5-phosphate isomerase RpiA	0.0600806	7.1828	0.702305	0.859899
VV1_1548		5-formyltetrahydrofolate cyclo-ligase	0.171943	6.6903	0.317493	0.584522
VV1_1549	zapA	cell division protein ZapA	-0.217936	9.14891	0.223844	0.473115
VV1_1551		YecA family protein	0.270709	7.14947	0.142253	0.362053
VV1_1552	ubiH	2-octaprenyl-6-methoxyphenyl hydroxylase	0.119628	4.65933	0.505455	0.740466
VV1_1553		FAD-dependent 2-octaprenylphenol hydroxylase	0.299495	4.72762	0.15697	0.383331
VV1_1554		DUF1107 domain-containing protein	0.70528	11.4218	0.000734132	0.00670366
VV1_1555		YbaK/EbsC family protein	-0.00300979	4.49988	0.989001	0.996169
VV1_1556	ygfZ	tRNA-modifying protein YgfZ	-0.257734	5.80337	0.143826	0.364441
VV1_1557		succinate dehydrogenase assembly factor 2	-0.00693209	7.83554	0.973712	0.992649
VV1_1558	nadB	L-aspartate oxidase	0.093388	6.86309	0.53575	0.759962
VV1_1559	rpoE	RNA polymerase sigma factor RpoE	0.170478	9.15264	0.312579	0.578941
VV1_1560		sigma-E factor negative regulatory protein	-0.0974684	8.16254	0.541891	0.763396
VV1_1561	rseB	sigma-E factor regulatory protein RseB	0.157907	6.0907	0.291002	0.558277
VV1_1562		SoxR reducing system RseC family protein	0.0679729	6.72366	0.636371	0.820973
VV1_1563	lepA	translation elongation factor 4	0.206901	5.69725	0.191224	0.430178
VV1_1564	lepB	signal peptidase I	0.38309	5.09991	0.0275524	0.119304
VV1_1565	rnc	ribonuclease III	0.392863	4.78285	0.0467751	0.173052
VV1_1566	era	GTPase Era	0.0826457	5.9639	0.710182	0.86568
VV1_1567	recO	DNA repair protein RecO	0.5963	3.55923	0.0190472	0.0912415
VV1_1568	pdxJ	pyridoxine 5'-phosphate synthase	-0.268693	7.08302	0.137235	0.353788
VV1_1569	acpS	holo-ACP synthase	-0.0185281	5.93739	0.932461	0.976373
VV1_1570		hypothetical protein	-0.972943	5.83544	6.74239e-11	2.39867e-09
VV1_1571		hypothetical protein	-0.998003	6.01611	1.37437e-10	4.70141e-09
VV1_1572		diguanylate cyclase	-0.156745	4.80449	0.388941	0.647546
VV1_1573	barA	two-component sensor histidine kinase BarA	-0.363835	4.11277	0.050274	0.182356
VV1_1574	rlmD	23S rRNA (uracil(1939)-C(5))-methyltransferase RlmD	0.276683	5.42546	0.110988	0.308113
VV1_1575	relA	GTP diphosphokinase	-0.0793347	6.40462	0.583968	0.790775
VV1_1577	mazG	nucleoside triphosphate pyrophosphohydrolase	0.118749	5.3938	0.45867	0.705797
VV1_1578		CTP synthase	-0.548646	7.82324	0.00035912	0.00358073
VV1_1579	eno	phosphopyruvate hydratase	-0.54559	8.74426	0.00477547	0.0315082
VV1_1581	ftsB	cell division protein FtsB	0.822936	9.15913	0.00305306	0.0218279
VV1_1582	ispD	2-C-methyl-D-erythritol 4-phosphate cytidylyltransferase	0.320709	5.98529	0.0254214	0.113049
VV1_1583	ispF	2-C-methyl-D-erythritol 2,4-cyclodiphosphate synthase	0.177248	7.6334	0.396585	0.654066
VV1_1584	truD	tRNA pseudouridine(13) synthase TruD	0.0231829	6.49946	0.893041	0.957482
VV1_1585	surE	5'/3'-nucleotidase SurE	0.0142199	6.19501	0.921765	0.972263
VV1_1586		protein-L-isoaspartate(D-aspartate) O-methyltransferase	-0.289086	6.95708	0.104538	0.29648
VV1_1587		peptidoglycan DD-metalloendopeptidase family protein	0.477785	10.8	0.00642945	0.0398769
VV1_1588	rpoS	RNA polymerase sigma factor RpoS	0.40754	11.0454	0.0191596	0.091556
VV1_1589	mutS	DNA mismatch repair protein MutS	0.000476247	5.11753	0.999476	1
VV1_1590	pncC	nicotinamide-nucleotide amidase	0.330841	6.15082	0.0781511	0.245263
VV1_1591	recA	recombinase RecA	-0.289231	9.03559	0.148496	0.371826
VV1_1592	recX	recombination regulator RecX	0.417194	5.6587	0.0616142	0.209319
VV1_1593	alaS	alanine--tRNA ligase	-0.00615471	7.15729	0.969403	0.99216
VV1_1594		aspartate kinase	-0.0328038	8.24829	0.8308	0.9298
VV1_1595	csrA	carbon storage regulator CsrA	0.72693	11.9106	0.00623807	0.0392372
VV1_1600		oxaloacetate decarboxylase subunit gamma	-0.218386	9.53162	0.290337	0.557681
VV1_1601	oadA	sodium-extruding oxaloacetate decarboxylase subunit alpha	-0.200847	7.87816	0.229487	0.479121
VV1_1602		sodium ion-translocating decarboxylase subunit beta	-0.167171	7.70998	0.343566	0.606857
VV1_1603		NADP-dependent oxidoreductase	-0.32842	6.89212	0.0415628	0.159611
VV1_1604		YqaA family protein	-0.146929	7.6847	0.340027	0.604509
VV1_1605		pitrilysin family protein	-0.214192	6.70835	0.125093	0.333107
VV1_1606	gshA	glutamate--cysteine ligase	-0.0472882	5.7742	0.77326	0.90265
VV1_1607		hypothetical protein	0.373522	6.77981	0.00843114	0.049101
VV1_1608	luxS	S-ribosylhomocysteine lyase	-0.286674	7.28881	0.0855235	0.259961
VV1_1609		CNNM domain-containing protein	0.0171882	6.1649	0.904552	0.965101
VV1_1610		inner membrane protein YpjD	-0.247525	6.2817	0.116062	0.317813
VV1_1612	ffh	signal recognition particle protein	-0.094492	6.65859	0.517419	0.749499
VV1_1615	rpsP	30S ribosomal protein S16	0.802159	9.49838	0.000799346	0.00721033
VV1_1616	rimM	ribosome maturation factor RimM	0.445819	9.68755	0.00804995	0.047477
VV1_1617	trmD	tRNA (guanosine(37)-N1)-methyltransferase TrmD	0.506931	9.4254	0.00466824	0.0308923
VV1_1618	rplS	50S ribosomal protein L19	0.289389	10.0545	0.0861361	0.261109
VV1_1619	yacG	DNA gyrase inhibitor YacG	0.64711	6.99184	0.00460737	0.0305805
VV1_1620	zapD	cell division protein ZapD	-0.0104125	6.12644	0.946855	0.98455
VV1_1622	coaE	dephospho-CoA kinase	0.208863	5.4449	0.175462	0.410283
VV1_1623		A24 family peptidase	0.600653	5.62518	0.000947543	0.00829473
VV1_1624		type II secretion system F family protein	-0.165745	1.67569	0.721293	0.870386
VV1_1625	pilB	type IV-A pilus assembly ATPase PilB	0.354573	2.35403	0.269057	0.529657
VV1_1626		pilin	-0.0446299	3.98061	0.874916	0.94781
VV1_1627	nadC	carboxylating nicotinate-nucleotide diphosphorylase	0.134095	5.45117	0.40512	0.662829
VV1_1628	ampD	1,6-anhydro-N-acetylmuramyl-L-alanine amidase AmpD	0.363025	5.624	0.0837641	0.256663
VV1_1629	pdhR	pyruvate dehydrogenase complex transcriptional repressor PdhR	0.10403	4.7565	0.543997	0.764828
VV1_1630	aceE	pyruvate dehydrogenase (acetyl-transferring), homodimeric type	-0.0896651	5.23658	0.713397	0.867307
VV1_1631	aceF	pyruvate dehydrogenase complex dihydrolipoyllysine-residue acetyltransferase	0.0840602	5.16963	0.693443	0.854933
VV1_1632	lpdA	dihydrolipoyl dehydrogenase	0.141344	8.77086	0.395659	0.653554
VV1_1634		LuxR/HapR/OpaR family quorum-sensing transcriptional regulator	-0.0474226	8.12416	0.815866	0.923729
VV1_1636	hpt	hypoxanthine phosphoribosyltransferase	-0.0169069	7.58199	0.919306	0.97216
VV1_1637	can	carbonate dehydratase	0.407137	7.55023	0.0300262	0.126926
VV1_1638		SulP family inorganic anion transporter	-0.0827286	3.53891	0.727311	0.874622
VV1_1640		ABC transporter ATP-binding protein	0.496573	3.90155	0.0369668	0.146647
VV1_1641		ABC transporter permease	-0.0705294	3.16529	0.806008	0.91835
VV1_1642	panC	pantoate--beta-alanine ligase	0.169655	5.52008	0.269555	0.529934
VV1_1643	panB	3-methyl-2-oxobutanoate hydroxymethyltransferase	0.167675	5.87334	0.346772	0.610343
VV1_1644	folK	2-amino-4-hydroxy-6-hydroxymethyldihydropteridine diphosphokinase	0.215638	5.20423	0.281531	0.545996
VV1_1645	pcnB	polynucleotide adenylyltransferase PcnB	0.00989782	6.10277	0.954632	0.986781
VV1_1647	gluQRS	tRNA glutamyl-Q(34) synthetase GluQRS	0.794268	3.87116	0.00843201	0.049101
VV1_1648	dksA	RNA polymerase-binding protein DksA	0.13777	8.23536	0.402506	0.660009
VV1_1649	sfsA	DNA/RNA nuclease SfsA	0.306552	5.90681	0.0272932	0.118876
VV1_1650	hrpB	ATP-dependent helicase HrpB	0.0066735	3.26762	0.981921	0.993538
VV1_1651	mrcB	penicillin-binding protein 1B	0.0576874	3.47861	0.806554	0.918566
VV1_1652		patatin-like phospholipase family protein	-0.044809	4.98829	0.78513	0.907878
VV1_1653	acnB	bifunctional aconitate hydratase 2/2-methylisocitrate dehydratase	0.0160736	10.1213	0.926898	0.973988
VV1_1654		glycerate kinase	-0.0170579	4.17469	0.950033	0.985861
VV1_1655		SLC13 family permease	-0.117523	4.27265	0.630852	0.81756
VV1_1656		sugar diacid recognition domain-containing protein	-0.0302838	3.59823	0.925263	0.973649
VV1_1657		YacL family protein	-0.707433	4.97534	0.00177355	0.0140338
VV1_1658	glnK	P-II family nitrogen regulator	1.11118	8.11926	2.31389e-05	0.000331184
VV1_1659		ammonium transporter	-0.265624	7.69477	0.321505	0.587641
VV1_1660		Fe(3+) ABC transporter substrate-binding protein	-0.558074	9.91948	0.000821179	0.00737734
VV1_1662		iron ABC transporter permease	0.282629	4.59481	0.150038	0.37323
VV1_1663		ABC transporter ATP-binding protein	-0.300131	4.27624	0.151415	0.375539
VV1_1664		phosphoglucomutase/phosphomannomutase family protein	0.400237	3.15661	0.148097	0.371244
VV1_1665		N,N'-diacetylchitobiose phosphorylase	-0.488641	3.61018	0.0329316	0.135724
VV1_1666		family 20 glycosylhydrolase	-0.375452	2.1987	0.307979	0.573527
VV1_1667		N-acetylglucosamine kinase	0.349894	1.93066	0.306201	0.571906
VV1_1668		glycoside hydrolase family 9 protein	-0.173014	2.68316	0.555946	0.774771
VV1_1669		oligopeptide/dipeptide ABC transporter ATP-binding protein	-0.33535	2.42744	0.306208	0.571906
VV1_1670		ABC transporter ATP-binding protein	0.0579397	1.5748	0.891407	0.956896
VV1_1671		ABC transporter permease	0.31261	2.4892	0.43827	0.69294
VV1_1672		ABC transporter permease	0.287175	2.34009	0.382361	0.64213
VV1_1673		ABC transporter substrate-binding protein	-0.304599	4.89799	0.0791058	0.246523
VV1_1674		response regulator	-0.165712	4.06395	0.425771	0.6828
VV1_1675	rsmC	16S rRNA (guanine(1207)-N(2))-methyltransferase RsmC	0.236813	4.62952	0.262792	0.522413
VV1_1676		AI-2E family transporter	-0.152565	5.69384	0.329524	0.595025
VV1_1678	hemL	glutamate-1-semialdehyde 2,1-aminomutase	-0.181288	5.41663	0.362815	0.623773
VV1_1679	erpA	iron-sulfur cluster insertion protein ErpA	0.383394	7.81664	0.020861	0.0978575
VV1_1680		efflux RND transporter periplasmic adaptor subunit	0.0611857	6.10728	0.702579	0.859998
VV1_1681		efflux RND transporter permease subunit	-0.191626	5.86281	0.17838	0.412802
VV1_1682		peptidoglycan DD-metalloendopeptidase family protein	0.223965	4.32261	0.257124	0.514641
VV1_1683	tyrS	tyrosine--tRNA ligase	0.360369	6.61186	0.0213415	0.0993345
VV1_1684		YbaN family protein	-0.271031	4.43863	0.226394	0.476241
VV1_1685	dacB	serine-type D-Ala-D-Ala carboxypeptidase	-0.0698122	4.98434	0.695082	0.85624
VV1_1686		porin	0.0672467	11.2226	0.674897	0.845816
VV1_1687	greA	transcription elongation factor GreA	0.392595	7.7203	0.0113052	0.0608646
VV1_1688	yhbY	ribosome assembly RNA-binding protein YhbY	0.463015	6.88018	0.0676218	0.221766
VV1_1689	rlmE	23S rRNA (uridine(2552)-2'-O)-methyltransferase RlmE	0.531494	7.29664	0.00571495	0.0366202
VV1_1690	ftsH	ATP-dependent zinc metalloprotease FtsH	-0.135728	8.43116	0.355609	0.616779
VV1_1691	folP	dihydropteroate synthase	0.279852	5.72937	0.118015	0.320791
VV1_1692	glmM	phosphoglucosamine mutase	-0.143205	6.39455	0.37332	0.633647
VV1_1693	secG	preprotein translocase subunit SecG	0.0803128	9.53118	0.636834	0.820973
VV1_1694	rimP	ribosome maturation factor RimP	0.333897	7.29921	0.0342229	0.138606
VV1_1695	nusA	transcription termination factor NusA	0.337061	6.94137	0.0517707	0.185965
VV1_1696	infB	translation initiation factor IF-2	-0.107157	7.93947	0.523872	0.752856
VV1_1697	rbfA	30S ribosome-binding factor RbfA	0.495193	4.85467	0.0411602	0.158607
VV1_1698	truB	tRNA pseudouridine(55) synthase TruB	0.478295	5.33002	0.0157998	0.0787686
VV1_1699		IS4-like element ISVvu2 family transposase	0.0671207	2.7067	0.836126	0.930681
VV1_1701	rpsO	30S ribosomal protein S15	0.904304	6.41394	0.0138989	0.0710443
VV1_1702		PAAR domain-containing protein	0.206758	2.52905	0.539754	0.762238
VV1_1703		hypothetical protein	0.0314658	1.95983	0.954859	0.986781
VV1_1704		hypothetical protein	1.01862	3.1812	0.00282065	0.0206987
VV1_1705		hypothetical protein	1.18189	2.33563	0.000314794	0.00321554
VV1_1706		hypothetical protein	0.490689	2.95991	0.0854308	0.259857
VV1_1708	pnp	polyribonucleotide nucleotidyltransferase	-0.0879504	8.71213	0.612305	0.806168
VV1_1709	nlpI	lipoprotein NlpI	0.358709	7.60325	0.0811546	0.250352
VV1_1710		MarR family transcriptional regulator	-0.443054	3.78351	0.149905	0.37323
VV1_1711		MATE family efflux transporter	0.39612	2.44276	0.1802	0.415414
VV1_1712		U32 family peptidase	-2.80826	2.45253	2.36262e-09	6.82243e-08
VV1_1713		peptidase U32 family protein	-2.59408	2.9772	3.71752e-10	1.22238e-08
VV1_1714		bifunctional diguanylate cyclase/phosphodiesterase	-0.241235	5.52148	0.152447	0.376493
VV1_1715		SCP2 domain-containing protein	-1.59755	4.17438	6.60096e-09	1.80089e-07
VV1_1716		N-acetyltransferase	-0.746448	4.93055	0.0194142	0.0921398
VV1_1717		DNA polymerase III subunit psi	-0.304999	4.66008	0.217438	0.465091
VV1_1718	rimI	ribosomal protein S18-alanine N-acetyltransferase	-0.709794	3.04124	0.0251603	0.112224
VV1_1719		EAL domain-containing protein	-0.486514	5.01976	0.0109867	0.0599482
VV1_1720		GGDEF domain-containing protein	-0.490073	4.69677	0.0124485	0.0653584
VV1_1721	prfC	peptide chain release factor 3	-0.0837495	5.08859	0.611494	0.805483
VV1_1722		TatD family hydrolase	-0.280989	5.50187	0.0674087	0.22123
VV1_1723		NupC/NupG family nucleoside CNT transporter	-0.0455123	7.868	0.766912	0.900808
VV1_1725	deoC	deoxyribose-phosphate aldolase	-0.730802	7.53695	1.74329e-06	3.11343e-05
VV1_1726	deoA	thymidine phosphorylase	-0.812432	5.00988	1.25866e-05	0.00019435
VV1_1727		phosphopentomutase	-0.661396	6.07435	0.000139478	0.00158229
VV1_1728	deoD	purine-nucleoside phosphorylase	-0.0221743	5.50842	0.922196	0.972263
VV1_1729		YtjB family periplasmic protein	0.447195	5.84722	0.00288077	0.0208644
VV1_1730	serB	phosphoserine phosphatase	-0.158424	8.03097	0.305452	0.571477
VV1_1731		PilZ domain-containing protein	-0.278609	5.98814	0.0537537	0.191081
VV1_1732	radA	DNA repair protein RadA	0.282785	6.22126	0.167086	0.397
VV1_1733		diguanylate cyclase	-0.209983	5.11092	0.220041	0.468193
VV1_1734		hypothetical protein	-0.345326	5.51721	0.0243022	0.109163
VV1_1736		HAD family hydrolase	-0.0124283	5.99108	0.941644	0.981973
VV1_1737	fusA	elongation factor G	0.117952	9.56509	0.523969	0.752856
VV1_1740		LysR substrate-binding domain-containing protein	0.247842	5.27784	0.121372	0.327158
VV1_1742		AMP-binding protein	0.236703	8.51618	0.177704	0.412324
VV1_1743		helix-turn-helix transcriptional regulator	-0.224424	6.07297	0.280993	0.545191
VV1_1745		hypothetical protein	-0.783618	10.1431	0.0101558	0.0563126
VV1_1746		prepilin peptidase	-0.843138	7.0875	0.00385227	0.0264368
VV1_1747		ATPase AAA	-0.822552	3.32527	0.005273	0.0342322
VV1_1748	cpaB	Flp pilus assembly protein CpaB	-1.09795	2.47744	0.00107515	0.00924793
VV1_1749		type II and III secretion system protein family protein	-0.669247	2.72308	0.0316671	0.13236
VV1_1750		hypothetical protein	-0.506846	6.13286	0.00318043	0.0224142
VV1_1751		pilus assembly protein TadG-related protein	-0.944497	3.36743	0.0011381	0.00967711
VV1_1752		TadE/TadG family type IV pilus assembly protein	-0.293543	4.8484	0.366298	0.627614
VV1_1753		TadE family protein	-0.173914	4.95765	0.523084	0.752856
VV1_1754		AAA family ATPase	-0.171301	4.04253	0.497675	0.736004
VV1_1755		CpaF family protein	-0.512008	3.83195	0.0237623	0.107937
VV1_1756		type II secretion system F family protein	-0.649511	3.5414	0.0118253	0.0629785
VV1_1757		type II secretion system F family protein	-0.589901	3.43016	0.0955715	0.280127
VV1_1758		tetratricopeptide repeat protein	-0.47334	5.7657	0.015862	0.0789905
VV1_1759	chrA	chromate efflux transporter	0.124501	2.25542	0.765564	0.899689
VV1_1760		LysR family transcriptional regulator	-0.572035	3.24623	0.113142	0.312317
VV1_1761		O-antigen ligase domain-containing protein	-0.158386	2.42397	0.748448	0.888982
VV1_1763	ygjK	alpha-glucosidase	-0.140661	2.42813	0.663294	0.838061
VV1_1764		amino acid permease	-0.494995	2.9691	0.0678559	0.222369
VV1_1765		amino acid permease	0.0784882	2.39971	0.81538	0.923585
VV1_1766		beta-galactosidase subunit beta	0.308867	4.16519	0.412195	0.66777
VV1_1767	ebgA	beta-galactosidase subunit alpha	-0.765807	2.3516	0.0186328	0.0895783
VV1_1768		SGNH/GDSL hydrolase family protein	-0.40542	4.94106	0.0772586	0.243111
VV1_1769	ebgR	transcriptional regulator EbgR	-0.135297	4.24911	0.485876	0.728487
VV1_1770	galE	UDP-glucose 4-epimerase GalE	-2.62768	4.2039	3.72208e-15	1.69709e-13
VV1_1771		UDP-glucose--hexose-1-phosphate uridylyltransferase	-1.49459	4.79129	2.34474e-16	1.17555e-14
VV1_1772	galK	galactokinase	-0.881648	3.85803	0.000220208	0.0023711
VV1_1773	galM	galactose-1-epimerase	-0.234637	4.29259	0.218018	0.46567
VV1_1774		methyl-accepting chemotaxis protein	-0.884692	3.50754	0.000527804	0.00502021
VV1_1775		substrate-binding domain-containing protein	-0.574717	4.62465	0.0025	0.0187479
VV1_1777		tRNA-binding protein	-1.10495	6.6966	4.01339e-14	1.71611e-12
VV1_1779		outer membrane beta-barrel protein	-0.416498	6.39548	0.0344552	0.139167
VV1_1780		gamma-glutamylcyclotransferase family protein	-0.133678	6.57465	0.439648	0.694284
VV1_1781		NnrS family protein	-0.369732	2.24505	0.30329	0.570527
VV1_1782		RimK family protein	0.00166936	4.93425	0.992847	0.99755
VV1_1783		GNAT family N-acetyltransferase/peptidase C39 family protein	0.0040519	5.48419	0.980421	0.993195
VV1_1784		zinc transporter ZntB	0.396777	7.27443	0.00902598	0.0516583
VV1_1785	glpD	glycerol-3-phosphate dehydrogenase	-0.309841	10.3426	0.0452266	0.169971
VV1_1786		DeoR/GlpR family transcriptional regulator	-0.435242	7.30566	0.0406053	0.157155
VV1_1787	glpK	glycerol kinase GlpK	-0.305911	12.8029	0.120989	0.326876
VV1_1788		MIP/aquaporin family protein	-0.022071	12.6693	0.907852	0.966588
VV1_1790	dapD	2,3,4,5-tetrahydropyridine-2,6-dicarboxylate N-succinyltransferase	-0.185824	7.65287	0.309455	0.574972
VV1_1791		YebG family protein	0.389135	8.59205	0.0484605	0.177809
VV1_1792		LysR substrate-binding domain-containing protein	0.0992112	4.54741	0.66843	0.840503
VV1_1793		TDT family transporter	-0.428508	1.57153	0.356696	0.617965
VV1_1794		DUF3413 domain-containing protein	0.0844382	2.25145	0.790957	0.910979
VV1_1795	recC	exodeoxyribonuclease V subunit gamma	-0.438459	4.68619	0.0301384	0.12728
VV1_1796	recB	exodeoxyribonuclease V subunit beta	-0.292087	4.86909	0.125859	0.33459
VV1_1797	recD	exodeoxyribonuclease V subunit alpha	-0.320513	4.6572	0.186182	0.42264
VV1_1798		hypothetical protein	0.204344	10.1495	0.218424	0.465702
VV1_1799	argA	amino-acid N-acetyltransferase	0.0160711	8.70021	0.923227	0.972889
VV1_1800		DUF2850 domain-containing protein	-0.3775	5.60608	0.0373935	0.147917
VV1_1801	mltA	murein transglycosylase A	0.0864075	4.87224	0.605793	0.803025
VV1_1802	tcdA	tRNA cyclic N6-threonylcarbamoyladenosine(37) synthase TcdA	0.240643	4.98748	0.180669	0.415414
VV1_1803	csdE	cysteine desulfurase sulfur acceptor subunit CsdE	0.217854	6.41877	0.2148	0.461012
VV1_1805		methyl-accepting chemotaxis protein	0.863118	10.5779	6.74815e-09	1.81873e-07
VV1_1806		hypothetical protein	1.34483	10.8839	6.02604e-05	0.000764834
VV1_1807		AraC family transcriptional regulator	0.586695	11.2394	0.000270896	0.00282787
VV1_1808	csdA	cysteine desulfurase CsdA	0.0916138	5.16562	0.631141	0.81756
VV1_1809		DJ-1 family glyoxalase III	0.123278	4.9232	0.640597	0.823334
VV1_1810	panE	2-dehydropantoate 2-reductase	0.266252	4.40477	0.257307	0.514641
VV1_1811		outer membrane protein OmpK	-0.395091	5.98565	0.0613517	0.209195
VV1_1813		LON peptidase substrate-binding domain-containing protein	0.392189	6.7272	0.0454461	0.170404
VV1_1814		RNA polymerase sigma factor	0.546352	8.8679	0.0277536	0.119964
VV1_1815		ChrR family anti-sigma-E factor	0.250416	8.54378	0.319922	0.586534
VV1_1816		MFS transporter	-0.0134862	6.62091	0.932707	0.976401
VV1_1817		peptidylprolyl isomerase	-0.0383587	8.7559	0.806931	0.918695
VV1_1818		YajG family lipoprotein	-0.14723	8.5296	0.381038	0.640884
VV1_1819		methyltransferase	0.101485	5.75523	0.500021	0.737483
VV1_1820		BolA/IbaG family iron-sulfur metabolism protein	0.197335	7.40285	0.455008	0.704343
VV1_1821		Na(+)-translocating NADH-quinone reductase subunit A	0.392078	9.04331	0.0176545	0.085803
VV1_1822		NADH:ubiquinone reductase (Na(+)-transporting) subunit B	0.328653	7.99628	0.0959553	0.280548
VV1_1823		Na(+)-translocating NADH-quinone reductase subunit C	0.0878918	8.41746	0.61722	0.809191
VV1_1824		NADH:ubiquinone reductase (Na(+)-transporting) subunit D	0.111053	8.63061	0.496415	0.735853
VV1_1825	nqrE	NADH:ubiquinone reductase (Na(+)-transporting) subunit E	-0.0200221	8.50135	0.916537	0.969977
VV1_1826	nqrF	NADH:ubiquinone reductase (Na(+)-transporting) subunit F	0.17387	8.385	0.298748	0.567105
VV1_1827		FAD:protein FMN transferase	0.222589	5.71648	0.185884	0.422179
VV1_1828	nqrM	(Na+)-NQR maturation NqrM	0.314931	4.65825	0.395924	0.653554
VV1_1829		response regulator	-0.862874	5.69915	1.42697e-08	3.71095e-07
VV1_1830	dinB	DNA polymerase IV	0.143649	4.41446	0.449435	0.703725
VV1_1831		RecQ family ATP-dependent DNA helicase	-0.0146786	4.97297	0.933354	0.976847
VV1_1832		YggN family protein	0.387354	6.65992	0.0331675	0.136122
VV1_1833		Ig-like domain-containing protein	-0.335323	2.68416	0.231877	0.481624
VV1_1834		sodium-dependent transporter	0.0728673	6.79504	0.830435	0.9298
VV1_1835		DUF4250 domain-containing protein	0.225706	7.02253	0.495774	0.735507
VV1_1836		YaeP family protein	0.153938	9.27841	0.579142	0.78832
VV1_1837		tellurite resistance TerB family protein	-0.0048347	7.75821	0.978245	0.993195
VV1_1838		proline--tRNA ligase	0.0547852	7.38756	0.770106	0.901388
VV1_1839	tsaA	tRNA (N6-threonylcarbamoyladenosine(37)-N6)-methyltransferase TrmO	-0.0175911	4.03196	0.936491	0.978978
VV1_1840		type B 50S ribosomal protein L31	0.0949326	2.81714	0.88289	0.952271
VV1_1841		AbgT family transporter	0.109042	2.49743	0.768467	0.901002
VV1_1842		ATP-grasp domain-containing protein	-0.346325	3.02136	0.225146	0.474684
VV1_1843		F390 synthetase-related protein	0.579247	2.20569	0.149005	0.372262
VV1_1844		MBL fold metallo-hydrolase	0.787991	2.67134	0.0857687	0.260364
VV1_1845		NAD-dependent epimerase/dehydratase family protein	0.0529	2.74363	0.909677	0.96693
VV1_1846		ketoacyl-ACP synthase III	0.230729	3.7169	0.309403	0.574972
VV1_1847		YaiI/YqxD family protein	0.342206	4.65326	0.104425	0.29635
VV1_1848		hypothetical protein	0.116849	6.94852	0.592522	0.79566
VV1_1852		GNAT family N-acetyltransferase	-0.0226919	8.33573	0.916252	0.969977
VV1_1853		DUF3549 family protein	-0.371952	3.9587	0.0962927	0.281165
VV1_1854		YqcC family protein	0.687104	4.17843	0.0363137	0.144961
VV1_1855	truC	tRNA pseudouridine(65) synthase TruC	0.364195	4.2672	0.13439	0.348844
VV1_1856		DUF3461 family protein	-0.514789	9.39996	0.0884521	0.266211
VV1_1857	glnD	bifunctional uridylyltransferase/uridylyl-removing protein GlnD	-0.240763	5.86144	0.106622	0.300646
VV1_1858	map	type I methionyl aminopeptidase	0.21009	6.67445	0.157672	0.383532
VV1_1859	rpsB	30S ribosomal protein S2	0.142675	8.92904	0.42375	0.680786
VV1_1860	tsf	translation elongation factor Ts	0.299965	8.29992	0.158601	0.384567
VV1_1861	pyrH	UMP kinase	0.247462	6.7235	0.140863	0.359597
VV1_1864		isoprenyl transferase	0.344315	6.75224	0.0274055	0.119189
VV1_1865		phosphatidate cytidylyltransferase	0.0719438	5.18099	0.685311	0.850803
VV1_1866	ispC	1-deoxy-D-xylulose-5-phosphate reductoisomerase	0.0404755	4.88793	0.834994	0.930681
VV1_1867	rseP	sigma E protease regulator RseP	0.0772645	6.8231	0.638002	0.821552
VV1_1868	bamA	outer membrane protein assembly factor BamA	-0.0454056	6.98405	0.760559	0.896186
VV1_1869		OmpH family outer membrane protein	0.357844	7.42982	0.0226122	0.103881
VV1_1870	lpxD	UDP-3-O-(3-hydroxymyristoyl)glucosamine N-acyltransferase	0.0263207	7.42587	0.891192	0.956896
VV1_1871	fabZ	3-hydroxyacyl-ACP dehydratase FabZ	0.501717	7.8705	0.00256442	0.0190702
VV1_1872	lpxA	acyl-ACP--UDP-N-acetylglucosamine O-acyltransferase	0.506461	6.58551	0.00217284	0.016631
VV1_1873	lpxB	lipid-A-disaccharide synthase	0.526203	4.51514	0.00482686	0.0318001
VV1_1874	rnhB	ribonuclease HII	0.047963	5.06867	0.832388	0.930084
VV1_1875	dnaE	DNA polymerase III subunit alpha	-0.242054	4.73202	0.14769	0.370433
VV1_1876	accA	acetyl-CoA carboxylase carboxyl transferase subunit alpha	0.0350115	7.09852	0.849549	0.935714
VV1_1877	tilS	tRNA lysidine(34) synthetase TilS	-0.00207801	4.21525	0.994387	0.997978
VV1_1878		cytochrome c	0.300943	8.93992	0.0763052	0.241355
VV1_1879	glnB	nitrogen regulatory protein P-II	0.332613	8.77309	0.0608838	0.208269
VV1_1880		endonuclease/exonuclease/phosphatase family protein	-0.195082	4.5693	0.399762	0.656764
VV1_1881		YIP1 family protein	0.354577	3.87151	0.174286	0.408136
VV1_1882		LysM peptidoglycan-binding domain-containing protein	-0.105353	4.30621	0.576999	0.787804
VV1_1883	gloB	hydroxyacylglutathione hydrolase	-0.0696542	6.82024	0.653119	0.831663
VV1_1884		class I SAM-dependent methyltransferase	-0.0190023	6.10182	0.902909	0.964274
VV1_1886	rnhA	ribonuclease HI	0.260577	6.25278	0.223353	0.472526
VV1_1887	dnaQ	DNA polymerase III subunit epsilon	0.110226	5.7622	0.51398	0.74753
VV1_1888		TIGR03503 family protein	-0.0918704	5.67885	0.606314	0.803025
VV1_1889		NAD(P)H-dependent oxidoreductase	0.00848815	5.70446	0.971092	0.992314
VV1_1890		monovalent cation:proton antiporter-2 (CPA2) family protein	0.0199103	4.5446	0.911339	0.967469
VV1_1891		hypothetical protein	0.184858	2.96962	0.522841	0.752856
VV1_1892		hypothetical protein	-0.301717	3.45316	0.329559	0.595025
VV1_1893		AHH domain-containing protein	0.29017	5.18391	0.195279	0.435834
VV1_1894		PAAR domain-containing protein	-0.0387558	1.89317	0.924282	0.97344
VV1_1896	fadE	acyl-CoA dehydrogenase FadE	0.024739	2.84924	0.938077	0.979716
VV1_1897	lpcA	D-sedoheptulose 7-phosphate isomerase	0.105515	8.41918	0.504932	0.740466
VV1_1898		class II glutamine amidotransferase	0.262906	6.78749	0.0789644	0.246487
VV1_1899	purN	phosphoribosylglycinamide formyltransferase	-0.0271956	5.47231	0.873385	0.94781
VV1_1900	purM	phosphoribosylformylglycinamidine cyclo-ligase	-0.0549818	7.13324	0.795767	0.913278
VV1_1901	upp	uracil phosphoribosyltransferase	0.426665	8.36032	0.00413239	0.0281852
VV1_1902		uracil-xanthine permease family protein	-0.611517	5.01334	0.00651086	0.0402696
VV1_1903		DUF2066 domain-containing protein	0.181301	6.10812	0.259562	0.517147
VV1_1904		DUF2069 domain-containing protein	-0.133427	6.74474	0.477763	0.719964
VV1_1905	wrbA	NAD(P)H:quinone oxidoreductase	-0.114652	7.1496	0.496713	0.736004
VV1_1906	arsC	arsenate reductase (glutaredoxin)	0.0825257	7.23744	0.722604	0.870846
VV1_1907		M48 family metallopeptidase	-0.168307	6.20562	0.296201	0.564115
VV1_1908		sulfurtransferase TusA family protein	0.686952	6.61477	0.00447126	0.0299003
VV1_1909		AI-2E family transporter	0.175141	4.35186	0.377842	0.638884
VV1_1910	bcp	thioredoxin-dependent thiol peroxidase	0.479016	8.51887	0.00176527	0.0140182
VV1_1911		glycine cleavage system protein R	-0.00874834	7.30677	0.956227	0.987614
VV1_1912	dapA	4-hydroxy-tetrahydrodipicolinate synthase	-0.133945	8.93772	0.377019	0.638464
VV1_1913	bamC	outer membrane protein assembly factor BamC	0.0459201	7.4021	0.774827	0.903187
VV1_1914		DUF2897 family protein	0.520067	9.72758	0.00120343	0.0100975
VV1_1915		M15 family metallopeptidase	0.0384636	6.33261	0.83704	0.931045
VV1_1916	dapE	succinyl-diaminopimelate desuccinylase	-0.184616	7.53062	0.308908	0.574775
VV1_1917		ArsC family reductase	-0.0385405	8.11688	0.811425	0.921004
VV1_1918		helix-turn-helix domain-containing protein	-2.34929	6.77974	7.96399e-13	3.19062e-11
VV1_1919		DUF4156 domain-containing protein	-1.39554	6.20128	2.95255e-07	6.28867e-06
VV1_1920		DUF2956 domain-containing protein	0.142797	6.65597	0.494703	0.734539
VV1_1921		DUF2919 domain-containing protein	0.0974317	6.50835	0.606557	0.803025
VV1_1922		Dyp-type peroxidase	-0.522211	6.5286	0.00128838	0.0106693
VV1_1923		flagellin	-0.0618539	5.63134	0.691234	0.853729
VV1_1924		flagellin	-0.533339	9.1806	0.0064277	0.0398769
VV1_1926		flagellin	-0.180028	9.94785	0.283012	0.547911
VV1_1927	flaG	flagellar protein FlaG	-0.0455278	11.0511	0.803066	0.917384
VV1_1928	fliD	flagellar filament capping protein FliD	0.0643863	7.51198	0.700595	0.858987
VV1_1929		flagellar protein FliT	0.539411	7.78483	0.0317879	0.13236
VV1_1930	fliS	flagellar export chaperone FliS	-0.126285	7.78497	0.593495	0.796161
VV1_1931		sigma-54 dependent transcriptional regulator	-0.167029	6.90123	0.243729	0.497412
VV1_1932		ATP-binding protein	1.01789	6.70049	1.85529e-09	5.45599e-08
VV1_1933		sigma-54 dependent transcriptional regulator	0.390899	6.56919	0.0112521	0.0606521
VV1_1934	fliE	flagellar hook-basal body complex protein FliE	0.191106	7.5648	0.380251	0.640785
VV1_1935	fliF	flagellar basal-body MS-ring/collar protein FliF	0.603582	5.74149	9.37232e-05	0.00112645
VV1_1936	fliG	flagellar motor switch protein FliG	0.435919	5.91095	0.00784359	0.0466316
VV1_1937	fliH	flagellar assembly protein FliH	0.560575	6.65714	0.000352726	0.00352489
VV1_1938	fliI	flagellar protein export ATPase FliI	-0.0482948	4.68662	0.807697	0.919096
VV1_1939	fliJ	flagellar export protein FliJ	-0.127651	5.21636	0.513446	0.747396
VV1_1940		flagellar hook-length control protein FliK	0.0490439	5.00683	0.792369	0.910979
VV1_1941	fliL	flagellar basal body-associated protein FliL	-0.359921	7.68203	0.0217651	0.100717
VV1_1942	fliM	flagellar motor switch protein FliM	0.00445431	6.7039	0.979185	0.993195
VV1_1943	fliN	flagellar motor switch protein FliN	-0.491289	6.12528	0.00765091	0.0458539
VV1_1944	fliO	flagellar biosynthetic protein FliO	-0.436971	5.56066	0.00466681	0.0308923
VV1_1945	fliP	flagellar type III secretion system pore protein FliP	-0.351807	4.31965	0.0980996	0.284201
VV1_1946	fliQ	flagellar biosynthesis protein FliQ	-0.575198	4.71991	0.0313032	0.131326
VV1_1947	fliR	flagellar biosynthetic protein FliR	-0.355973	2.97935	0.339586	0.604509
VV1_1948	flhB	flagellar biosynthesis protein FlhB	0.235214	3.11808	0.361808	0.623386
VV1_1949	flhA	flagellar biosynthesis protein FlhA	0.860097	4.80076	0.000254299	0.00267345
VV1_1950	flhF	flagellar biosynthesis protein FlhF	0.546405	6.83282	0.000629293	0.00584231
VV1_1951		MinD/ParA family protein	0.485056	7.57086	0.00148289	0.0120776
VV1_1952		RNA polymerase sigma factor FliA	0.326863	8.9845	0.0797915	0.247788
VV1_1953	cheY	chemotaxis response regulator CheY	-0.00371242	10.3603	0.984207	0.994368
VV1_1954		protein phosphatase CheZ	0.298068	8.53941	0.0408139	0.157603
VV1_1955		chemotaxis protein CheA	-0.141682	8.32734	0.438348	0.69294
VV1_1956		chemotaxis response regulator protein-glutamate methylesterase	-0.0859647	8.24065	0.599156	0.799414
VV1_1957		ParA family protein	-0.083845	7.47921	0.683486	0.850208
VV1_1958		chemotaxis protein CheW	-0.0917382	7.6503	0.555519	0.774418
VV1_1959		chemotaxis protein CheW	-0.199821	9.2687	0.212073	0.457937
VV1_1960		DUF2802 domain-containing protein	0.0889731	8.02051	0.586044	0.79238
VV1_1961	ccmA	cytochrome c biogenesis heme-transporting ATPase CcmA	0.284244	6.74044	0.0642515	0.214348
VV1_1962	ccmB	heme exporter protein CcmB	0.244587	5.28805	0.221333	0.469747
VV1_1963		heme ABC transporter permease	-0.603564	6.15173	0.000931069	0.00818274
VV1_1964	ccmD	heme exporter protein CcmD	-0.0252872	7.65022	0.906026	0.96621
VV1_1965	ccmE	cytochrome c maturation protein CcmE	-0.753871	6.54231	1.3499e-06	2.50126e-05
VV1_1966		heme lyase CcmF/NrfE family subunit	-0.455227	5.68364	0.00222057	0.0169672
VV1_1967		DsbE family thiol:disulfide interchange protein	-0.411237	6.38866	0.0126762	0.0661635
VV1_1968		cytochrome c-type biogenesis protein	-0.312504	6.80185	0.026703	0.116993
VV1_1969	ccmI	c-type cytochrome biogenesis protein CcmI	0.0878805	5.80471	0.591435	0.795316
VV1_1970		MlaA family lipoprotein	0.330271	6.23767	0.08118	0.250352
VV1_1971		outer membrane protein transport protein	0.172644	2.99754	0.556725	0.775467
VV1_1972		outer membrane protein transport protein	0.364907	7.90523	0.0189607	0.0909583
VV1_1973		DUF3379 domain-containing protein	-0.106585	7.97689	0.466695	0.711238
VV1_1974		sigma-70 family RNA polymerase sigma factor	0.131408	9.17724	0.628568	0.816606
VV1_1975	fadI	acetyl-CoA C-acyltransferase FadI	-0.304052	4.9111	0.0726946	0.232976
VV1_1976	fadJ	fatty acid oxidation complex subunit alpha FadJ	-0.39026	5.39428	0.0245929	0.110175
VV1_1977		insulinase family protein	-0.268968	6.91683	0.0734477	0.234474
VV1_1978	sixA	phosphohistidine phosphatase SixA	-0.509791	7.42992	0.0217184	0.100606
VV1_1979	smrB	endonuclease SmrB	0.089387	5.66163	0.550335	0.770145
VV1_1980	prmB	50S ribosomal protein L3 N(5)-glutamine methyltransferase	0.252776	6.57333	0.163334	0.391561
VV1_1981	aroC	chorismate synthase	0.00518971	7.63556	0.973224	0.992644
VV1_1982		trimeric intracellular cation channel family protein	-0.545302	2.60716	0.247621	0.503395
VV1_1983		elongation factor P hydroxylase	0.349922	4.20399	0.155257	0.380411
VV1_1984		YfcL family protein	-0.759349	3.58656	0.192998	0.43258
VV1_1985	mnmC	bifunctional tRNA (5-methylaminomethyl-2-thiouridine)(34)-methyltransferase MnmD/FAD-dependent 5-carboxymethylaminomethyl-2-thiouridine(34) oxidoreductase MnmC	0.0203099	3.83656	0.926677	0.973988
VV1_1986	fabB	beta-ketoacyl-ACP synthase I	-0.038237	8.40415	0.820896	0.924225
VV1_1988		4-phosphoerythronate dehydrogenase	0.0387062	4.89009	0.838366	0.931355
VV1_1989		aspartate-semialdehyde dehydrogenase	0.0461898	5.3638	0.781052	0.90567
VV1_1991		FimV/HubP family polar landmark protein	-0.34231	5.52193	0.0287082	0.123348
VV1_1992	truA	tRNA pseudouridine(38-40) synthase TruA	0.426554	5.0722	0.034154	0.138579
VV1_1993	accD	acetyl-CoA carboxylase, carboxyltransferase subunit beta	-0.0130149	8.06442	0.937649	0.979498
VV1_1994	folC	bifunctional tetrahydrofolate synthase/dihydrofolate synthase	-0.0665154	5.24611	0.713713	0.867307
VV1_1995		SPOR domain-containing protein	0.118591	5.61407	0.556977	0.775467
VV1_1996		CvpA family protein	0.161246	8.43526	0.420563	0.677379
VV1_1997	purF	amidophosphoribosyltransferase	0.0274411	6.73112	0.873104	0.94781
VV1_1998		LysR family transcriptional regulator	-0.804482	6.38097	1.04331e-05	0.000163366
VV1_1999		response regulator	-0.342162	7.85923	0.0714047	0.229932
VV1_2002	apt	adenine phosphoribosyltransferase	0.258622	7.54505	0.104674	0.296677
VV1_2003	dnaX	DNA polymerase III subunit gamma/tau	-0.167491	5.74107	0.270785	0.531881
VV1_2004		YbaB/EbfC family nucleoid-associated protein	0.0509224	8.24486	0.773876	0.902788
VV1_2005	recR	recombination mediator RecR	0.188421	5.60432	0.395596	0.653554
VV1_2006		hypothetical protein	-0.934177	4.58364	3.70894e-06	6.2476e-05
VV1_2007		DUF2860 family protein	-0.920793	4.90532	0.00264042	0.0195373
VV1_2008		ATP-binding protein	-0.274596	4.17564	0.209297	0.454688
VV1_2009		response regulator transcription factor	-0.307911	5.83631	0.219645	0.467573
VV1_2010	aqpZ	aquaporin Z	-1.02909	3.611	0.000169555	0.00188032
VV1_2012		YkgJ family cysteine cluster protein	-0.118708	4.32269	0.820273	0.924225
VV1_2014		YcgN family cysteine cluster protein	0.55804	2.96747	0.252357	0.508999
VV1_2015		putative quinol monooxygenase	0.840612	8.54933	7.70867e-05	0.000949597
VV1_2016		VOC family protein	0.678665	9.55803	0.0303281	0.127838
VV1_2017		ribbon-helix-helix domain-containing protein	0.167682	5.83138	0.476707	0.719104
VV1_2018		alkaline phosphatase	0.102155	1.65898	0.792151	0.910979
VV1_2019		hypothetical protein	-0.230402	6.52296	0.140315	0.358571
VV1_2020		ChaN family lipoprotein	-0.152536	4.38923	0.4524	0.704343
VV1_2021	rlmA	23S rRNA (guanine(745)-N(1))-methyltransferase	0.0900164	4.34681	0.70318	0.860114
VV1_2022	folD	bifunctional methylenetetrahydrofolate dehydrogenase/methenyltetrahydrofolate cyclohydrolase FolD	-0.312804	5.65209	0.0850514	0.259235
VV1_2024		competence protein CoiA family protein	-0.13596	6.00466	0.349612	0.612097
VV1_2025		SAVED domain-containing protein	-0.00585146	6.19583	0.978087	0.993195
VV1_2027		nucleotidyltransferase	0.271568	7.84659	0.0888897	0.267089
VV1_2028		WYL domain-containing protein	0.283934	7.17978	0.172163	0.404629
VV1_2030		restriction endonuclease subunit S	0.309345	4.99267	0.0513342	0.184845
VV1_2031		N-6 DNA methylase	0.103292	4.37268	0.60237	0.801762
VV1_2032		hypothetical protein	0.247986	5.41422	0.283988	0.54852
VV1_2034		translation elongation factor Ts	0.395804	6.74056	0.0644914	0.214665
VV1_2035		MATE family Na+-driven efflux transporter	0.130443	3.1223	0.68361	0.850208
VV1_2036		hypothetical protein	0.435971	3.49264	0.0784218	0.245404
VV1_2037		DEAD/DEAH box helicase family protein	-0.106714	6.45128	0.448105	0.702405
VV1_2038		helix-turn-helix transcriptional regulator	0.363717	6.60344	0.111434	0.308695
VV1_2039		hypothetical protein	0.22294	6.48245	0.196495	0.436975
VV1_2040		hypothetical protein	0.589627	2.69345	0.0937261	0.276875
VV1_2041		helix-turn-helix domain-containing protein	0.570289	3.70874	0.705874	0.861422
VV1_2042		hypothetical protein	0.493495	4.3481	0.0153128	0.0769094
VV1_2044		HNH endonuclease	0.602117	3.4137	0.0671827	0.220814
VV1_2045		AAA family ATPase	0.576494	5.33005	0.00247869	0.0186195
VV1_2046		helix-turn-helix domain-containing protein	-0.0469018	4.57819	0.941735	0.981973
VV1_2047		type II toxin-antitoxin system HipA family toxin	0.379933	4.07059	0.056554	0.198028
VV1_2048		site-specific integrase	-0.0433513	5.44037	0.840891	0.932156
VV1_2052		magnesium transporter	-0.575443	2.3135	0.232217	0.48188
VV1_2053		GGDEF domain-containing protein	-0.677944	3.65965	0.00934371	0.0528645
VV1_2054		DUF2846 domain-containing protein	-0.0649105	4.57858	0.819305	0.924225
VV1_2055		methyl-accepting chemotaxis protein	-0.752759	6.37215	0.00824391	0.0482377
VV1_2060		lysine decarboxylase CadA	0.18824	1.01255	0.684065	0.850208
VV1_2061		sensor domain-containing diguanylate cyclase	-0.871884	4.28216	6.40918e-05	0.000802863
VV1_2062		CBS domain-containing protein	-0.774997	6.94118	2.37964e-05	0.000338092
VV1_2063		zinc/cadmium/mercury/lead-transporting ATPase	-0.00646852	6.35572	0.971264	0.992314
VV1_2064	udp	uridine phosphorylase	-0.546327	7.57962	0.000416282	0.00407754
VV1_2065		DUF1887 family protein	-0.370578	4.41563	0.0420986	0.160841
VV1_2066		methyl-accepting chemotaxis protein	-0.701331	6.62697	2.30073e-05	0.000331111
VV1_2067	hinT	purine nucleoside phosphoramidase	0.477657	7.91442	0.0612468	0.209091
VV1_2068		hypothetical protein	0.157112	5.08564	0.319635	0.586393
VV1_2069		YcfL family protein	-0.338143	8.56782	0.177511	0.412231
VV1_2070	lpoB	penicillin-binding protein activator LpoB	-0.228589	7.44098	0.126059	0.334678
VV1_2071	thiK	thiamine kinase	-0.0335559	6.4002	0.872508	0.947807
VV1_2072	ycfP	alpha/beta hydrolase YcfP	-0.274005	8.98134	0.0949836	0.278807
VV1_2074		NAD(P)/FAD-dependent oxidoreductase	-0.188596	4.10019	0.351156	0.614075
VV1_2076		GNAT family protein	-0.308877	4.40639	0.164879	0.393745
VV1_2077		peptidoglycan binding protein CsiV	-0.0770752	5.83872	0.608996	0.804644
VV1_2078	mfd	transcription-repair coupling factor	-0.253304	4.77782	0.132255	0.345152
VV1_2079		hypothetical protein	0.176965	6.17899	0.203523	0.44688
VV1_2080	lolC	lipoprotein-releasing ABC transporter permease subunit LolC	0.0172094	4.60379	0.927963	0.974833
VV1_2081	lolD	lipoprotein-releasing ABC transporter ATP-binding protein LolD	-0.424843	5.78079	0.0462334	0.17205
VV1_2082	lolE	lipoprotein-releasing ABC transporter permease subunit LolE	0.00744969	4.90833	0.977823	0.993195
VV1_2083		DUF2062 domain-containing protein	0.615285	5.80448	0.0068822	0.0420979
VV1_2084		DNA internalization-related competence protein ComEC/Rec2	0.552076	2.78325	0.0449741	0.16949
VV1_2085	msbA	lipid A ABC transporter ATP-binding protein/permease MsbA	0.0774238	5.10605	0.665176	0.838363
VV1_2086	lpxK	tetraacyldisaccharide 4'-kinase	0.0565265	5.39245	0.762928	0.897647
VV1_2087		Trm112 family protein	0.880163	7.96088	0.0168015	0.0823773
VV1_2088	kdsB	3-deoxy-manno-octulosonate cytidylyltransferase	0.0761523	5.01772	0.720184	0.869877
VV1_2089		GGDEF domain-containing protein	0.166112	3.69919	0.472325	0.715893
VV1_2090		SpoVR family protein	-0.248564	8.98005	0.2049	0.448282
VV1_2091		YeaH/YhbH family protein	-0.189139	9.25865	0.314597	0.580745
VV1_2092		PrkA family serine protein kinase	-0.399343	9.97185	0.0260199	0.11525
VV1_2093		YfbU family protein	-2.98815	7.36022	6.50369e-17	3.48457e-15
VV1_2094		energy-coupling factor ABC transporter permease	0.433668	4.43227	0.0938574	0.276875
VV1_2095	pflA	pyruvate formate lyase 1-activating protein	-0.341203	5.70506	0.0431694	0.16408
VV1_2096		methyl-accepting chemotaxis protein	0.592297	6.96456	0.00133332	0.0109801
VV1_2097		lipid A deacylase LpxR family protein	0.0816849	5.17202	0.683269	0.850208
VV1_2098	pflB	formate C-acetyltransferase	-1.02154	7.88814	2.86942e-08	7.2916e-07
VV1_2099		DUF3360 family protein	-2.18657	5.28525	1.64946e-24	1.24324e-22
VV1_2100		flagellar sheath protein A	0.423944	6.33544	0.0240207	0.108447
VV1_2101		ABC transporter ATP-binding protein	0.461054	9.47755	0.0297299	0.125981
VV1_2102		ABC transporter substrate-binding protein	-0.286247	11.2621	0.123888	0.330691
VV1_2103		ABC transporter permease	0.138513	8.53584	0.392011	0.649264
VV1_2104		ABC transporter permease	0.296552	7.58073	0.103263	0.293613
VV1_2105		ImpA family metalloprotease	0.335717	4.81352	0.190146	0.42903
VV1_2106	xthA	exodeoxyribonuclease III	0.0333711	7.41785	0.821383	0.924225
VV1_2107		methyl-accepting chemotaxis protein	0.0384026	6.92478	0.794782	0.912808
VV1_2110	rsmS	pleiotropic regulatory protein RsmS	0.804045	7.75334	0.0459369	0.17139
VV1_2111		primosomal replication protein	-0.195085	5.08762	0.204586	0.448175
VV1_2112		TSUP family transporter	0.60791	3.63123	0.0388778	0.151259
VV1_2113	dinG	ATP-dependent DNA helicase DinG	0.285006	3.40756	0.221108	0.469747
VV1_2114		porin	-0.0143558	13.2031	0.920826	0.972214
VV1_2115		DUF2057 domain-containing protein	0.172154	7.47751	0.265591	0.524927
VV1_2116		rRNA large subunit pseudouridine synthase E	0.363917	5.24721	0.0297459	0.125981
VV1_2118		NADP-dependent isocitrate dehydrogenase	0.249375	9.15231	0.134122	0.348387
VV1_2119	cspD	cold shock domain-containing protein CspD	0.484071	12.0577	0.0596928	0.205562
VV1_2120	clpS	ATP-dependent Clp protease adapter ClpS	-0.120319	11.4494	0.509099	0.743258
VV1_2121	clpA	ATP-dependent Clp protease ATP-binding subunit ClpA	-0.264107	9.1351	0.0803543	0.248841
VV1_2123	infA	translation initiation factor IF-1	0.883721	8.8715	5.13705e-08	1.26914e-06
VV1_2124		arginyltransferase	0.134718	5.44309	0.495835	0.735507
VV1_2125		glycine zipper 2TM domain-containing protein	-0.283519	5.90574	0.243215	0.496821
VV1_2127	aroA	3-phosphoshikimate 1-carboxyvinyltransferase	0.100237	8.06863	0.520704	0.751775
VV1_2128		YciN family protein	-0.0763936	7.74181	0.714452	0.867307
VV1_2130	topA	type I DNA topoisomerase	0.0680687	7.26694	0.645029	0.825774
VV1_2131	glgC	glucose-1-phosphate adenylyltransferase	-0.562332	8.18473	0.00053823	0.00510343
VV1_2132	glgA	glycogen synthase GlgA	-0.289901	7.44666	0.111902	0.309277
VV1_2133		alpha/beta hydrolase	0.199133	4.72815	0.331641	0.597815
VV1_2134		DUF2007 domain-containing protein	0.102002	4.70914	0.776549	0.903772
VV1_2135		TVP38/TMEM64 family protein	0.374676	3.90585	0.0835807	0.25651
VV1_2136		TfoX/Sxy family DNA transformation protein	0.245563	11.1051	0.152391	0.376493
VV1_2138	purR	HTH-type transcriptional repressor PurR	-0.189259	6.82992	0.217566	0.465091
VV1_2139	torD	molecular chaperone TorD	-0.115211	9.42634	0.504286	0.740349
VV1_2140	torR	two-component system response regulator TorR	-0.146577	6.05384	0.345071	0.608458
VV1_2141	elyC	envelope biogenesis factor ElyC	0.268758	5.97691	0.101175	0.289713
VV1_2142	cmoM	tRNA uridine 5-oxyacetic acid(34) methyltransferase CmoM	0.240027	5.69404	0.152376	0.376493
VV1_2143	mukF	chromosome partition protein MukF	0.420462	5.34257	0.0058662	0.0373204
VV1_2144	mukE	chromosome partition protein MukE	0.346288	5.72612	0.172242	0.404629
VV1_2145	mukB	chromosome partition protein MukB	-0.243589	4.99452	0.206471	0.451192
VV1_2146		AraC family transcriptional regulator	0.58612	5.10249	0.00432113	0.0291594
VV1_2147		coniferyl aldehyde dehydrogenase	0.561372	8.35549	0.00247509	0.0186195
VV1_2149		GMC family oxidoreductase N-terminal domain-containing protein	0.737959	7.74153	0.000212338	0.00230309
VV1_2150		alpha-L-glutamate ligase-like protein	-0.37221	5.68666	0.0317605	0.13236
VV1_2151		inactive transglutaminase family protein	-0.102784	6.09625	0.462759	0.708234
VV1_2152		RimK/LysX family protein	0.228177	7.02151	0.257222	0.514641
VV1_2153	cmoB	tRNA 5-methoxyuridine(34)/uridine 5-oxyacetic acid(34) synthase CmoB	0.188544	4.63226	0.320337	0.58664
VV1_2154	cmoA	carboxy-S-adenosyl-L-methionine synthase CmoA	0.532715	4.1064	0.0589673	0.203593
VV1_2155		DUF72 domain-containing protein	-0.238367	4.88801	0.204721	0.448248
VV1_2156	aspS	aspartate--tRNA ligase	0.0967583	7.11329	0.535599	0.759962
VV1_2157	ruvC	crossover junction endodeoxyribonuclease RuvC	0.374441	3.46409	0.361576	0.623228
VV1_2158		methyl-accepting chemotaxis protein	0.54091	3.03846	0.0354125	0.142258
VV1_2159	ruvA	Holliday junction branch migration protein RuvA	0.418966	6.53243	0.0115892	0.0619441
VV1_2160	ruvB	Holliday junction branch migration DNA helicase RuvB	0.112345	4.63045	0.583837	0.790775
VV1_2162	cydA	cytochrome ubiquinol oxidase subunit I	-0.383586	6.80268	0.0795801	0.247477
VV1_2163	cydB	cytochrome d ubiquinol oxidase subunit II	-0.394447	6.75658	0.0661746	0.218535
VV1_2164	cydX	cytochrome bd-I oxidase subunit CydX	1.31142	7.68788	0.0249489	0.111505
VV1_2165	ybgE	cyd operon protein YbgE	0.242139	6.9976	0.27699	0.539543
VV1_2166	ybgC	tol-pal system-associated acyl-CoA thioesterase	0.0944191	7.00005	0.558677	0.776122
VV1_2167	tolQ	protein TolQ	0.251412	7.03795	0.076836	0.242402
VV1_2168		ExbD/TolR family protein	0.166577	7.16902	0.317802	0.58472
VV1_2169	tolA	cell envelope integrity protein TolA	0.615494	5.52752	3.38449e-05	0.000461682
VV1_2170	tolB	Tol-Pal system beta propeller repeat protein TolB	0.0885594	8.69537	0.57803	0.787804
VV1_2171	pal	peptidoglycan-associated lipoprotein Pal	-0.140694	10.285	0.409486	0.666879
VV1_2172	ybgF	tol-pal system protein YbgF	0.250768	7.06141	0.103919	0.29529
VV1_2173	nadA	quinolinate synthase NadA	-0.0188093	6.31276	0.900817	0.962965
VV1_2174		ion channel	0.272108	3.95911	0.210204	0.455717
VV1_2175		DUF350 domain-containing protein	-0.320854	3.19154	0.302672	0.570331
VV1_2176		DUF1190 domain-containing protein	0.33569	3.45365	0.157511	0.383532
VV1_2177		glutathionylspermidine synthase family protein	-0.17106	2.71611	0.59449	0.796774
VV1_2178		UPF0149 family protein	0.133526	5.8353	0.497483	0.736004
VV1_2179		hybrid sensor histidine kinase/response regulator	-0.145882	5.33691	0.366571	0.627702
VV1_2181		L-alanine exporter AlaE	-2.65363	4.54218	9.60691e-19	5.9336e-17
VV1_2182	dptF	DNA phosphorothioation-dependent restriction protein DptF	-0.444706	7.0947	0.00916864	0.0522061
VV1_2183		WYL domain-containing protein	-0.438604	6.0619	0.0129182	0.0669548
VV1_2184		ATP-binding protein	-0.341493	4.49881	0.0574553	0.200238
VV1_2185		hypothetical protein	-0.309693	5.54538	0.146869	0.369206
VV1_2186		hypothetical protein	-0.0595454	4.71595	0.735621	0.88033
VV1_2187		hypothetical protein	0.0603069	5.84099	0.757858	0.894426
VV1_2188		DEAD/DEAH box helicase family protein	-0.134403	4.42918	0.466578	0.711238
VV1_2189		class I SAM-dependent methyltransferase	-0.200715	5.475	0.360664	0.62216
VV1_2190		type II toxin-antitoxin system HipA family toxin	0.558775	2.95191	0.0404657	0.156752
VV1_2191		helix-turn-helix transcriptional regulator	0.108877	3.36081	0.767198	0.90081
VV1_2192		zf-TFIIB domain-containing protein	-0.208103	7.87659	0.176746	0.411177
VV1_2193		GNAT family N-acetyltransferase	-0.0888488	6.2372	0.591928	0.795498
VV1_2194		AAA family ATPase	0.317311	4.80546	0.0983275	0.284491
VV1_2195		GrpB family protein	0.0912361	5.47589	0.562624	0.77799
VV1_2196		nucleotidyltransferase family protein	0.297274	4.72875	0.16432	0.393048
VV1_2197		nuclear transport factor 2 family protein	-0.0227737	7.929	0.912884	0.968646
VV1_2198		HAD family phosphatase	-0.164633	5.9856	0.265235	0.524927
VV1_2199		methyl-accepting chemotaxis protein	0.443761	2.1898	0.212235	0.457937
VV1_2200		2-hydroxyacid dehydrogenase	-0.0999568	5.65242	0.61392	0.807245
VV1_2201		TerC family protein	0.199141	3.51214	0.466573	0.711238
VV1_2205		SgrR family transcriptional regulator	-0.514266	2.11101	0.11232	0.310241
VV1_2207		carboxymuconolactone decarboxylase family protein	0.332508	2.32564	0.610833	0.805285
VV1_2208		cupin domain-containing protein	-0.0566896	3.72205	0.824776	0.925976
VV1_2209		SulP family inorganic anion transporter	-0.61224	3.68277	0.00754231	0.045448
VV1_2210		pyridoxal-phosphate dependent enzyme	0.419095	4.19923	0.0444848	0.168075
VV1_2211		cache domain-containing protein	-0.0858265	4.42431	0.637693	0.821552
VV1_2212		YgiQ family radical SAM protein	-0.301186	3.71715	0.203593	0.44688
VV1_2213		EAL domain-containing protein	-1.21491	3.82914	1.67889e-07	3.75177e-06
VV1_2214		EAL domain-containing protein	-0.280264	3.53462	0.238036	0.489613
VV1_2215		hypothetical protein	0.294683	2.08836	0.509432	0.7435
VV1_2216		DUF4250 domain-containing protein	-0.351793	7.02889	0.232082	0.481824
VV1_2218	metR	HTH-type transcriptional regulator MetR	0.244638	2.82348	0.370703	0.631996
VV1_2219	metE	5-methyltetrahydropteroyltriglutamate--homocysteine S-methyltransferase	-1.02361	1.2944	0.0670446	0.220523
VV1_2220	pta	phosphate acetyltransferase	-0.784238	5.87606	1.31986e-06	2.45583e-05
VV1_2221		acetate kinase	-1.01984	6.74842	7.52294e-09	2.01533e-07
VV1_2222	yfbV	terminus macrodomain insulation protein YfbV	-0.0892106	8.38086	0.622984	0.812676
VV1_2224		ABC transporter substrate-binding protein	0.210586	8.91251	0.252852	0.508999
VV1_2225		ABC transporter permease	0.199815	7.41082	0.403277	0.660921
VV1_2226		ABC transporter ATP-binding protein	-0.116084	7.09918	0.60848	0.804644
VV1_2227	malZ	maltodextrin glucosidase	0.193377	2.77495	0.50121	0.738284
VV1_2228		sensor domain-containing diguanylate cyclase	0.424334	4.25192	0.0493632	0.179786
VV1_2229	dusC	tRNA dihydrouridine(16) synthase DusC	0.280056	3.13585	0.391818	0.649264
VV1_2230		SEC-C metal-binding domain-containing protein	0.0691727	3.45243	0.778712	0.904185
VV1_2231	dsbB	disulfide bond formation protein DsbB	0.512659	4.55401	0.0655718	0.217286
VV1_2232	nhaB	Na(+)/H(+) antiporter NhaB	-0.503166	5.99132	0.000514336	0.00494007
VV1_2233	fadR	fatty acid metabolism transcriptional regulator FadR	0.174037	6.62429	0.299239	0.567249
VV1_2234	ribA	GTP cyclohydrolase II	0.762131	7.22562	2.31613e-05	0.000331184
VV1_2235		IS4-like element ISVvu3 family transposase	0.457013	3.40005	0.268359	0.528752
VV1_2237		TRAP transporter substrate-binding protein	0.488392	8.02986	0.0815246	0.25124
VV1_2238		TRAP transporter small permease subunit	0.776591	7.01151	0.00847051	0.0491754
VV1_2239		TRAP transporter large permease subunit	0.429781	5.59247	0.0861946	0.261109
VV1_2240		cache domain-containing protein	0.00673541	5.33059	0.972651	0.992568
VV1_2241		response regulator transcription factor	0.10027	6.22701	0.651765	0.830725
VV1_2242		MarR family transcriptional regulator	0.367343	7.6205	0.0553025	0.195183
VV1_2243		BCCT family transporter	0.231113	8.26882	0.163989	0.39292
VV1_2244		methyl-accepting chemotaxis protein	0.3483	4.47507	0.167834	0.397846
VV1_2245		3'-5' exonuclease	0.246688	5.18125	0.18069	0.415414
VV1_2246		DUF294 nucleotidyltransferase-like domain-containing protein	-0.0582929	6.66352	0.701643	0.85957
VV1_2247		hypothetical protein	-0.759723	7.83595	1.02378e-06	1.921e-05
VV1_2248		amino acid aminotransferase	-0.270828	7.6391	0.119387	0.323335
VV1_2249		HD domain-containing phosphohydrolase	-0.0306675	3.08277	0.931102	0.975844
VV1_2250		hypothetical protein	-0.333538	7.43401	0.0550653	0.194655
VV1_2251		hypothetical protein	-0.951599	7.26281	2.67673e-06	4.64977e-05
VV1_2252		PLP-dependent aminotransferase family protein	0.150818	4.07796	0.462813	0.708234
VV1_2253		hypothetical protein	-0.0908513	3.68605	0.892823	0.957482
VV1_2254	asnS	asparagine--tRNA ligase	0.0358285	8.65463	0.817106	0.924208
VV1_2255		methyl-accepting chemotaxis protein	-0.259864	5.81759	0.0940369	0.277125
VV1_2257	queD	6-carboxytetrahydropterin synthase QueD	0.685076	4.90775	0.00878856	0.0506722
VV1_2258		GNAT family N-acetyltransferase	0.124666	6.86997	0.50236	0.738999
VV1_2259		EAL domain-containing protein	-0.0708212	7.46285	0.680736	0.849077
VV1_2260		L-serine ammonia-lyase	-0.298242	4.23997	0.213515	0.459556
VV1_2261		aromatic amino acid transport family protein	-0.870932	5.42962	4.82345e-08	1.19832e-06
VV1_2262		CoA pyrophosphatase	0.0710441	5.74667	0.734251	0.879635
VV1_2263		heme NO-binding domain-containing protein	-0.0389168	6.95915	0.847249	0.934297
VV1_2264		ATP-binding protein	-0.097735	5.77767	0.543869	0.764828
VV1_2265	pabB	aminodeoxychorismate synthase component 1	-0.0012435	4.19453	0.99983	1
VV1_2266		fumarate hydratase	-0.345091	7.87576	0.0478759	0.176099
VV1_2267		hypothetical protein	0.47909	7.2031	0.352034	0.614642
VV1_2268		YcjX family protein	-0.173842	5.27566	0.242815	0.496459
VV1_2269		TIGR01620 family protein	-0.327558	5.32089	0.0993998	0.286661
VV1_2270	tyrR	transcriptional regulator TyrR	0.198754	5.53467	0.234806	0.485666
VV1_2271	rimJ	ribosomal protein S5-alanine N-acetyltransferase	0.142373	4.86708	0.581492	0.78993
VV1_2272		HD domain-containing protein	-0.0179325	5.45345	0.935382	0.978102
VV1_2273		DUF2947 domain-containing protein	-0.131294	5.2336	0.580127	0.789178
VV1_2274		SLC13 family permease	-3.80251	2.85098	2.38019e-25	1.89013e-23
VV1_2275		ATP-binding protein	-2.13215	3.58305	1.11403e-16	5.89774e-15
VV1_2276		response regulator	-1.5104	5.21496	1.98599e-06	3.53269e-05
VV1_2277		sensor domain-containing diguanylate cyclase	-0.099086	2.33474	0.792267	0.910979
VV1_2278		EAL domain-containing protein	-0.117906	6.70992	0.420998	0.677834
VV1_2279		AEC family transporter	-0.0408655	5.30221	0.830391	0.9298
VV1_2280		HD-GYP domain-containing protein	0.0030474	6.015	0.983666	0.994368
VV1_2281		EAL domain-containing protein	-0.822336	4.356	7.17568e-06	0.000114785
VV1_2282		YjjI family glycine radical enzyme	-0.579124	7.07988	0.000280204	0.00291137
VV1_2283		YjjW family glycine radical enzyme activase	0.049816	7.80624	0.753618	0.892676
VV1_2284		LysR family transcriptional regulator	-0.40066	5.03873	0.0649013	0.215546
VV1_2286		DUF4382 domain-containing protein	-0.674159	6.26169	2.99563e-06	5.12368e-05
VV1_2287		2OG-Fe(II) oxygenase	0.0482935	2.26299	0.911063	0.967406
VV1_2288		HD domain-containing phosphohydrolase	0.151995	6.0654	0.347219	0.610357
VV1_2289		patatin family protein	-0.124211	1.23035	0.840918	0.932156
VV1_2290		transporter substrate-binding domain-containing protein	-0.53153	3.62503	0.0444725	0.168075
VV1_2292		diacylglycerol kinase family protein	0.0128121	3.57493	0.959946	0.989264
VV1_2293		aromatic amino acid transport family protein	-0.766588	4.48274	0.0138436	0.0708428
VV1_2294		VOC family protein	-0.625264	5.30432	0.0169186	0.0827692
VV1_2295		HD domain-containing phosphohydrolase	-1.34401	6.0028	6.21622e-18	3.54404e-16
VV1_2296		Dps family protein	-1.03732	4.79888	0.000191227	0.0020894
VV1_2297		hypothetical protein	0.151781	9.0617	0.705625	0.861355
VV1_2298		hypothetical protein	0.0558357	7.20792	0.768905	0.901002
VV1_2299		ABC transporter transmembrane domain-containing protein	-0.340838	6.3344	0.0548737	0.194286
VV1_2300		ABC transporter transmembrane domain-containing protein	-0.31466	6.20108	0.0625711	0.211278
VV1_2301		alanine/glycine:cation symporter family protein	0.137098	8.37945	0.478285	0.720018
VV1_2302		undecaprenyl-phosphate glucose phosphotransferase	0.634661	4.44154	0.00130714	0.0108045
VV1_2303		capsular biosynthesis protein	0.827341	4.36437	0.000187918	0.0020583
VV1_2304		polysaccharide biosynthesis/export family protein	0.237423	4.05323	0.275904	0.537662
VV1_2305		polysaccharide biosynthesis tyrosine autokinase	0.666801	3.85164	0.00638734	0.0398769
VV1_2306		capsular polysaccharide biosynthesis protein	0.674826	2.42066	0.0522029	0.187064
VV1_2307		hypothetical protein	0.614649	2.75212	0.038036	0.148896
VV1_2308		glycosyltransferase	0.755099	3.71244	0.0151694	0.0763965
VV1_2309		glycosyltransferase family 4 protein	0.528958	4.54687	0.00159888	0.0129042
VV1_2310		glycosyltransferase family 4 protein	0.795647	3.47922	0.0022528	0.0171544
VV1_2311		hypothetical protein	-0.711053	3.50726	0.091599	0.272834
VV1_2312		DUF4832 domain-containing protein	0.2133	3.23177	0.436274	0.692804
VV1_2313		type II secretion system protein	-1.74233	3.6319	3.487e-10	1.15722e-08
VV1_2314		ABC transporter substrate-binding protein	-0.698328	2.56327	0.0631617	0.212145
VV1_2315		diguanylate cyclase	-0.780952	2.85501	0.0659662	0.218268
VV1_2316		GNAT family N-acetyltransferase	0.430011	4.44551	0.0317835	0.13236
VV1_2317		DNA-3-methyladenine glycosylase I	-0.435665	5.87422	0.00981514	0.0549115
VV1_2318		Hsp70 family protein	-0.132785	2.17896	0.713107	0.867307
[truncated: 2,335 more rows]
